# Supplementary material for: miRLocator: Machine Learning-Based Prediction of Mature MicroRNAs within Plant Pre-miRNA Sequences
Source: PLoS One. 2015 Nov 11;10(11):e0142753. doi: 10.1371/journal.pone.0142753 (PMC4641693; doi:10.1371/journal.pone.0142753)
Supplement: S1 Table — (XLSX) [file pone.0142753.s003.xlsx]

## Sheet: miRNA&pre-miRNAs
aly-miR156a-3p	aly-mir156a	GCUCACUGCUCUUUCUGUCAGA	GGGUUGGUUGUGAGUGAAAGAGUUGGGACAAGAGAAACGCAAAGAAACUGACAGAAGAGAGUGAGCACACAAAGGCAAUUUGCAUAUCAUUGCAUUUGCUUCUCUUGCGUGCUCACUGCUCUUUCUGUCAGAUUCCGGUGCUGAUCUCUUUGGCCUGUCCUCGAUCUCUUUGUCUCAAUCUCUC	(((..(((..((((..(((((((((((((((((((...(((..(((.(((((((((((((((((((((.(((((((((..((((......)))).))))))...))).))))))))).))).))))))))).)))...)))...)))))......))))).))).))))))..))))))).)))
aly-miR156a-5p	aly-mir156a	UGACAGAAGAGAGUGAGCAC	GGGUUGGUUGUGAGUGAAAGAGUUGGGACAAGAGAAACGCAAAGAAACUGACAGAAGAGAGUGAGCACACAAAGGCAAUUUGCAUAUCAUUGCAUUUGCUUCUCUUGCGUGCUCACUGCUCUUUCUGUCAGAUUCCGGUGCUGAUCUCUUUGGCCUGUCCUCGAUCUCUUUGUCUCAAUCUCUC	(((..(((..((((..(((((((((((((((((((...(((..(((.(((((((((((((((((((((.(((((((((..((((......)))).))))))...))).))))))))).))).))))))))).)))...)))...)))))......))))).))).))))))..))))))).)))
aly-miR156b-3p	aly-mir156b	GCUCACCUCUCUUUCUGUCAGU	AACAGAGAAAACUGACAGAAGAGAGUGAGCACAUGCAGGCUCUGUUAUGUGUCUAUAACUUUGCGUGUGCGUGCUCACCUCUCUUUCUGUCAGUUGCUUAUCUCUUGUU	((((((((.(((((((((((((((((((((((.((((.((...((((((....))))))...)).)))).))))))).))))).))))))))))).....)))).))))
aly-miR156b-5p	aly-mir156b	UGACAGAAGAGAGUGAGCAC	AACAGAGAAAACUGACAGAAGAGAGUGAGCACAUGCAGGCUCUGUUAUGUGUCUAUAACUUUGCGUGUGCGUGCUCACCUCUCUUUCUGUCAGUUGCUUAUCUCUUGUU	((((((((.(((((((((((((((((((((((.((((.((...((((((....))))))...)).)))).))))))).))))).))))))))))).....)))).))))
aly-miR156c-3p	aly-mir156c	GCUCACUGCUCUAUCUGUCAGA	GCAUAGAAACUGACAGAAGAGAGUGAGCACACAAAGGCACUUUGCAUGUUCGAUGCAUUUGCUUCUCUUGCGUGCUCACUGCUCUAUCUGUCAGAUUUCGGC	.....(((((((((((((((((((((((((.((((((((...(((((.....)))))..)))))...))).))))))))).)))).)))))))).))))...
aly-miR156c-5p	aly-mir156c	UGACAGAAGAGAGUGAGCAC	GCAUAGAAACUGACAGAAGAGAGUGAGCACACAAAGGCACUUUGCAUGUUCGAUGCAUUUGCUUCUCUUGCGUGCUCACUGCUCUAUCUGUCAGAUUUCGGC	.....(((((((((((((((((((((((((.((((((((...(((((.....)))))..)))))...))).))))))))).)))).)))))))).))))...
aly-miR156d-3p	aly-mir156d	GCUCACUCUCUUUCUGUCAUA	AUGGGGGAAAAGAAGUUGACAGAAGAGAGUGAGCACACAAAGGGGAAGUUGUAUAGAAUUUUUGUAUAUGGUUGCUUUUGCGUGCUCACUCUCUUUCUGUCAUAACUUCUCCUUUCAU	(((((((...((((((((((((((((((((((((((.((((((.((...((((((((...))))))))...)).)))))).)))))))))))).))))))))..)))))).)))))))
aly-miR156d-5p	aly-mir156d	UGACAGAAGAGAGUGAGCAC	AUGGGGGAAAAGAAGUUGACAGAAGAGAGUGAGCACACAAAGGGGAAGUUGUAUAGAAUUUUUGUAUAUGGUUGCUUUUGCGUGCUCACUCUCUUUCUGUCAUAACUUCUCCUUUCAU	(((((((...((((((((((((((((((((((((((.((((((.((...((((((((...))))))))...)).)))))).)))))))))))).))))))))..)))))).)))))))
aly-miR156e-3p	aly-mir156e	GCUUACUCUCUCUCUGUCACC	GUAGAGUGUGAAAGGUAAGAGGAGGUGACAGAAGAGAGUGAGCACACAUGGUGGUUUCUUGCAUGCUUUUUUUUAAUUAGGGCUUCAUGCUUGAAGCUAUGUGUGCUUACUCUCUCUCUGUCACCCCUUCUCUCUCUCUUUUCAAAUUAC	....(((.(((((((..(((((((((((((((((((((((((((((((((((...(((..(((((((((.........)))))...))))..))))))))))))))))))))))).)))))))))...)).))))..))))))).)))..
aly-miR156e-5p	aly-mir156e	UGACAGAAGAGAGUGAGCAC	GUAGAGUGUGAAAGGUAAGAGGAGGUGACAGAAGAGAGUGAGCACACAUGGUGGUUUCUUGCAUGCUUUUUUUUAAUUAGGGCUUCAUGCUUGAAGCUAUGUGUGCUUACUCUCUCUCUGUCACCCCUUCUCUCUCUCUUUUCAAAUUAC	....(((.(((((((..(((((((((((((((((((((((((((((((((((...(((..(((((((((.........)))))...))))..))))))))))))))))))))))).)))))))))...)).))))..))))))).)))..
aly-miR156f-3p	aly-mir156f	GCUCACUCUCUAUCUGUCACC	GUAUGUGAUAUUAAGAGGUAUAUAUGAAUCAUAAAUAUGGAUGGUUUGAUUGAUGAGUAAUUGAUGGUGACAGAAGAGAGUGAGCACACAUGGUGGCUUUCUUGCAUAUUUGAUGGUUUCAUGCUUGAAGCUAUGUGUGCUCACUCUCUAUCUGUCACCCCCUUCUCUCUCUCUAUAUACACCAUUUAAAUUUAUUUUAUAGAGUUAUAUACAAUUUGAUUUUGAUAC	(((((((((.............((((((..((((((.((((((((...((.((.(((.....(..(((((((((((((((((((((((((((((....(((..(((....(((.....))))))..))))))))))))))))))))))).)))))))))..)......))))).))....)))))))).))))))))))))..)))))))))................
aly-miR156f-5p	aly-mir156f	UGACAGAAGAGAGUGAGCAC	GUAUGUGAUAUUAAGAGGUAUAUAUGAAUCAUAAAUAUGGAUGGUUUGAUUGAUGAGUAAUUGAUGGUGACAGAAGAGAGUGAGCACACAUGGUGGCUUUCUUGCAUAUUUGAUGGUUUCAUGCUUGAAGCUAUGUGUGCUCACUCUCUAUCUGUCACCCCCUUCUCUCUCUCUAUAUACACCAUUUAAAUUUAUUUUAUAGAGUUAUAUACAAUUUGAUUUUGAUAC	(((((((((.............((((((..((((((.((((((((...((.((.(((.....(..(((((((((((((((((((((((((((((....(((..(((....(((.....))))))..))))))))))))))))))))))).)))))))))..)......))))).))....)))))))).))))))))))))..)))))))))................
aly-miR156g-3p	aly-mir156g	GCUUACUCUCUUCUUGUCUCC	GGAGGUAAGUGAUGAAUAACAAUAAGGAAGGCGACAGAAGAGAGUGAGCACACAUGGCUCCUUUUUCUAGCAUGCUCAUGCUCGAAAGCUCUGCGUGCUUACUCUCUUCUUGUCUCCUCCUGCUUUCUCUCUUUCUCU	(((((.(((.((.(((........((((.((.(((((((((((((((((((.((.((((.....(((.(((((....))))).))))))).)).))))))))))))))).)))).))))))...))))).))))))))
aly-miR156g-5p	aly-mir156g	CGACAGAAGAGAGUGAGCAC	GGAGGUAAGUGAUGAAUAACAAUAAGGAAGGCGACAGAAGAGAGUGAGCACACAUGGCUCCUUUUUCUAGCAUGCUCAUGCUCGAAAGCUCUGCGUGCUUACUCUCUUCUUGUCUCCUCCUGCUUUCUCUCUUUCUCU	(((((.(((.((.(((........((((.((.(((((((((((((((((((.((.((((.....(((.(((((....))))).))))))).)).))))))))))))))).)))).))))))...))))).))))))))
aly-miR156h-3p	aly-mir156h	GCUCUCUUUCCUUCUGCCACC	GAAAUGUUGACAGAAGAAAGAGAGCACAACCUGGGAUUAGCAAAAAGAUAGUUUUGCCCUUGUCGGGAGUGUGCUCUCUUUCCUUCUGCCACCAUCAUC	...(((.((.((((((((((((((((((.(((((.(...((((((......))))))...).)))))..)))))))))))).)))))).)).)))....
aly-miR156h-5p	aly-mir156h	UGACAGAAGAAAGAGAGCAC	GAAAUGUUGACAGAAGAAAGAGAGCACAACCUGGGAUUAGCAAAAAGAUAGUUUUGCCCUUGUCGGGAGUGUGCUCUCUUUCCUUCUGCCACCAUCAUC	...(((.((.((((((((((((((((((.(((((.(...((((((......))))))...).)))))..)))))))))))).)))))).)).)))....
aly-miR157a-3p	aly-mir157a	GCUCUCUAGCCUUCUGUCAUCA	GAGGCAUUGAGAGUGUUGACAGAAGAUAGAGAGCACAGAUGAUAAGAUACAAUUCGGAGCAGUUUCUUUGCAUCUUACUCCUUUGUGCUCUCUAGCCUUCUGUCAUCACCUUUUAUUUGCUUU	((((((.((((((((.(((((((((.(((((((((((((.((((((((.(((...((((....))))))).)))))).)).)))))))))))))..))))))))).)).))))))..))))))
aly-miR157a-5p	aly-mir157a	UUGACAGAAGAUAGAGAGCAC	GAGGCAUUGAGAGUGUUGACAGAAGAUAGAGAGCACAGAUGAUAAGAUACAAUUCGGAGCAGUUUCUUUGCAUCUUACUCCUUUGUGCUCUCUAGCCUUCUGUCAUCACCUUUUAUUUGCUUU	((((((.((((((((.(((((((((.(((((((((((((.((((((((.(((...((((....))))))).)))))).)).)))))))))))))..))))))))).)).))))))..))))))
aly-miR157b-3p	aly-mir157b	GCUCUCUAAGCUUCUGUCAUCA	GUGUUGACAGAAGAUAGAGAGCACAGAUGAGAAGAUACAAUUCUUCGCAGCUUCUUUGCAUCUUACUCCUUUGUGCUCUCUAAGCUUCUGUCAUCAC	(((.(((((((((.(((((((((((((.((((((((.(((...............))).))))).))).)))))))))))))..))))))))).)))
aly-miR157b-5p	aly-mir157b	UUGACAGAAGAUAGAGAGCAC	GUGUUGACAGAAGAUAGAGAGCACAGAUGAGAAGAUACAAUUCUUCGCAGCUUCUUUGCAUCUUACUCCUUUGUGCUCUCUAAGCUUCUGUCAUCAC	(((.(((((((((.(((((((((((((.((((((((.(((...............))).))))).))).)))))))))))))..))))))))).)))
aly-miR157c-3p	aly-mir157c	GCUCUCUAUACUUCUGUCACC	CAUACUUUAUGAUGUUGCAUAUAUCACACAUACGUUUGAGAGUGAUGCUGGUUGUUGACAGAAGAUAGAGAGCACUAAGGAUGACAUGCAAGCACAUACAUAUAUCAUCACACCCCAUGUGGAUGAUAAAAUAUGUAUAACAAAUUCAAGAAAGAGAGAGAGAGAGAGAUCAGAUGUAGAGGGAGAGGGAGAGAAAGAGACUGCAUCUCUACUCUUUUGUGCUCUCUAUACUUCUGUCACCACCUUUAUUUCUUCUUCUCUCUCACCUACAUAUACGCACAGUCACAUCUAUG	.........((((..(((.(((((.........(((((...((.((.(((((.(((..(........)..)))))).)).)).))...)))))..((((((((((((((.(((.....))))))))))...)))))))...............(((((((((.((((((((((((((((((((...(((((((..(((((.....))))).)))))))...)))))))))..))))...........))))))).)))))))))......))))).)))..))))........
aly-miR157c-5p	aly-mir157c	UUGACAGAAGAUAGAGAGCAC	CAUACUUUAUGAUGUUGCAUAUAUCACACAUACGUUUGAGAGUGAUGCUGGUUGUUGACAGAAGAUAGAGAGCACUAAGGAUGACAUGCAAGCACAUACAUAUAUCAUCACACCCCAUGUGGAUGAUAAAAUAUGUAUAACAAAUUCAAGAAAGAGAGAGAGAGAGAGAUCAGAUGUAGAGGGAGAGGGAGAGAAAGAGACUGCAUCUCUACUCUUUUGUGCUCUCUAUACUUCUGUCACCACCUUUAUUUCUUCUUCUCUCUCACCUACAUAUACGCACAGUCACAUCUAUG	.........((((..(((.(((((.........(((((...((.((.(((((.(((..(........)..)))))).)).)).))...)))))..((((((((((((((.(((.....))))))))))...)))))))...............(((((((((.((((((((((((((((((((...(((((((..(((((.....))))).)))))))...)))))))))..))))...........))))))).)))))))))......))))).)))..))))........
aly-miR157d-3p	aly-mir157d	GCUCUCUAUGCUUCUGUCAUC	AUGUUGUAUGUAUAGUGGAGGGUGAUAGUGUGGUUGCUGACAGAAGAUAGAGAGCACUAAGGAUGAUAUGCAAAACACACACAUAUAUGUGCUUCUAAUUGUAUUUCAUACUUAACAUCAAUGUUGAUGUGAAUCGUGAAAAAAAAAAAAGAGAGAAGAGCUAGAGGAGCAUCUGCAUCUCUAUUCCUAUGUGCUCUCUAUGCUUCUGUCAUCACCUUUUUUUCUCUAUUUCUCUCUACACAUUACAUAUUCACAU	((((.(((((((..((((((((.(((((...(((.(.((((((((((((((((((((..((((....((((((......((((....)))).......))))))(((((.....((((((....)))))).....))))).........(((((..((((((.....))).)))...)))))..))))..))))))))))).))))))))).)))).........))))).))))))))....)))))))..))))
aly-miR157d-5p	aly-mir157d	UGACAGAAGAUAGAGAGCAC	AUGUUGUAUGUAUAGUGGAGGGUGAUAGUGUGGUUGCUGACAGAAGAUAGAGAGCACUAAGGAUGAUAUGCAAAACACACACAUAUAUGUGCUUCUAAUUGUAUUUCAUACUUAACAUCAAUGUUGAUGUGAAUCGUGAAAAAAAAAAAAGAGAGAAGAGCUAGAGGAGCAUCUGCAUCUCUAUUCCUAUGUGCUCUCUAUGCUUCUGUCAUCACCUUUUUUUCUCUAUUUCUCUCUACACAUUACAUAUUCACAU	((((.(((((((..((((((((.(((((...(((.(.((((((((((((((((((((..((((....((((((......((((....)))).......))))))(((((.....((((((....)))))).....))))).........(((((..((((((.....))).)))...)))))..))))..))))))))))).))))))))).)))).........))))).))))))))....)))))))..))))
aly-miR158a-3p	aly-mir158a	UCCCAAAUGUAGACAAAGCA	ACGUCAUCUCUGUGCUUCUUUGUCUACAAUUUUGGAAAAAGUGGUGACGCCAUUGCUCUUUCCCAAAUGUAGACAAAGCAAUACCGUGAUGACGU	((((((((.(.(((...(((((((((((.(((.(((((.(((((((....))))))).))))).))))))))))))))...))).).))))))))
aly-miR158a-5p	aly-mir158a	CUUUGUCUACAAUUUUGGAAA	ACGUCAUCUCUGUGCUUCUUUGUCUACAAUUUUGGAAAAAGUGGUGACGCCAUUGCUCUUUCCCAAAUGUAGACAAAGCAAUACCGUGAUGACGU	((((((((.(.(((...(((((((((((.(((.(((((.(((((((....))))))).))))).))))))))))))))...))).).))))))))
aly-miR158b-3p	aly-mir158b	UCCCAAAUGUAGACAAAGC	UCAGAAGAAUAGUAACUCGUCAUCUCUGUGCCUCUUUGUCUACAAUUUUGGAAAAAGUAGUGUCGCCAUUGUUUUUUUCCCAAAUGUAGACAAAGCGAUACCGUGAUGACGUUAUAGAGAUUUUGUUUGA	((((((((((.......(((((((.(.(((.(.(((((((((((.(((.((((((((.((((....))))..)))))))).)))))))))))))).).))).).)))))))........))))).)))))
aly-miR158b-5p	aly-mir158b	UUUGUCUACAAUUUUGGAAA	UCAGAAGAAUAGUAACUCGUCAUCUCUGUGCCUCUUUGUCUACAAUUUUGGAAAAAGUAGUGUCGCCAUUGUUUUUUUCCCAAAUGUAGACAAAGCGAUACCGUGAUGACGUUAUAGAGAUUUUGUUUGA	((((((((((.......(((((((.(.(((.(.(((((((((((.(((.((((((((.((((....))))..)))))))).)))))))))))))).).))).).)))))))........))))).)))))
aly-miR159a-3p	aly-mir159a	UUUGGAUUGAAGGGAGCUCUA	GAGAAAAAAAAAGAUGGAAGUAGAGCUCCUUGAAGUUCAAACGAGAGUUGAGCAGGGUAAAGAAAAGCUGCUAAGCUAUGGAUCCCAUAAGCCCUAAUCCUUAUAAAGAAAAAAAAGGAUUUGGUUAUAUGGCUUGCAUAUCUCAGGAGCUUUAACUUGCCCUUUAAUGGCUUUUACUCUUCUUUGGAUUGAAGGGAGCUCUACAUCUUCUUUCACCUUCUC	(((((....(((((.(((.((((((((((((..((((((((.((((((.(((((((((((...((((((.((.((.((((.(..(((((((((..(((((((............))))))).)))).)))))..).)))).)).)).))))))...)))))))......))))..)))))).))))))))..)))))))))))).))))))))....)))))
aly-miR159a-5p	aly-mir159a	GAGCUCCUUGAAGUUCAAACG	GAGAAAAAAAAAGAUGGAAGUAGAGCUCCUUGAAGUUCAAACGAGAGUUGAGCAGGGUAAAGAAAAGCUGCUAAGCUAUGGAUCCCAUAAGCCCUAAUCCUUAUAAAGAAAAAAAAGGAUUUGGUUAUAUGGCUUGCAUAUCUCAGGAGCUUUAACUUGCCCUUUAAUGGCUUUUACUCUUCUUUGGAUUGAAGGGAGCUCUACAUCUUCUUUCACCUUCUC	(((((....(((((.(((.((((((((((((..((((((((.((((((.(((((((((((...((((((.((.((.((((.(..(((((((((..(((((((............))))))).)))).)))))..).)))).)).)).))))))...)))))))......))))..)))))).))))))))..)))))))))))).))))))))....)))))
aly-miR159b-3p	aly-mir159b	UUUGGAUUGAAGGGAGCUCUU	GGAAGAAGAAGAGGAAGAGCUCCUUGAAGUUCAAUGGAGGGUUUAGCAGGGUAAAGUAAAGCUGCUAAGCUAUGGAUCCCAUAAACCUUAUCAAAUUCAAAAUAAGGAUUUUUUAUGGAUUCCAUAUCUCAGGAGCUUUCACUUACCCCUUUAAUGGCUUCACUCUUCUUUGGAUUGAAGGGAGCUCUUCAUCUCUACCUCC	(((.(.(((.((.((((((((((((..(((((((.(((((((..(((((((..((((((((((.((.((.((((((..(((((((((((((..........))))))....)))))))..)))))).)).)).)))))).))))..))))......)))..))))))).)))))))..)))))))))))).))))).).)))
aly-miR159b-5p	aly-mir159b	GAGCUCCUUGAAGUUCAAUGG	GGAAGAAGAAGAGGAAGAGCUCCUUGAAGUUCAAUGGAGGGUUUAGCAGGGUAAAGUAAAGCUGCUAAGCUAUGGAUCCCAUAAACCUUAUCAAAUUCAAAAUAAGGAUUUUUUAUGGAUUCCAUAUCUCAGGAGCUUUCACUUACCCCUUUAAUGGCUUCACUCUUCUUUGGAUUGAAGGGAGCUCUUCAUCUCUACCUCC	(((.(.(((.((.((((((((((((..(((((((.(((((((..(((((((..((((((((((.((.((.((((((..(((((((((((((..........))))))....)))))))..)))))).)).)).)))))).))))..))))......)))..))))))).)))))))..)))))))))))).))))).).)))
aly-miR159c-3p	aly-mir159c	UUUGGAUUGAAGGGAGCUCCU	AGAAGGAGCUCCCUUCCUCCAAAACGAGGAGGACAAGAUUUGAGGAACUAAAAAGCAAAAUCUAAGAGUUCAUGGAUUCCUCAUAGAGAGUGCGUAGGUUAACAUCUUGAAGAAAGCACACUUUAAGGGGACUGCAUGACCUCUUAGAUUAUCUCUCUCUCUCUCUCUCUCUCUAUACAUCCUUCUCUUCUCUUCGUUUGGAUUGAAGGGAGCUCCUUUU	.(((((((((((((((.((((((.((((((((...(((...(((((.((....))...((((((((((.(((((.(.(((((.(((((.((((.....((((....)))).....)))).))))).))))).).))))).)))))))))).............................))))).)))))))))))))))))..))))))))))))))).
aly-miR159c-5p	aly-mir159c	GAGCUCCCUUCCUCCAAAACG	AGAAGGAGCUCCCUUCCUCCAAAACGAGGAGGACAAGAUUUGAGGAACUAAAAAGCAAAAUCUAAGAGUUCAUGGAUUCCUCAUAGAGAGUGCGUAGGUUAACAUCUUGAAGAAAGCACACUUUAAGGGGACUGCAUGACCUCUUAGAUUAUCUCUCUCUCUCUCUCUCUCUCUAUACAUCCUUCUCUUCUCUUCGUUUGGAUUGAAGGGAGCUCCUUUU	.(((((((((((((((.((((((.((((((((...(((...(((((.((....))...((((((((((.(((((.(.(((((.(((((.((((.....((((....)))).....)))).))))).))))).).))))).)))))))))).............................))))).)))))))))))))))))..))))))))))))))).
aly-miR160a-3p	aly-mir160a	GCGUAUGAGGAGCCAUGCAUA	CGCCUAUACAUGUAUAUAGAUGUAUAUGUAUUAUAUAUGUAUGCCUGGCUCCCUGUAUGCCAUAUGCUGAGCUCAUCGAGUAUCGAUGACCUCCGUGGAUGGCGUAUGAGGAGCCAUGCAUAUCCUCAUACAUAUAUAUACAUAAUUAUGUGAUGGUG	((((..((((((.......((((((((((((.......((((((.(((((((.((((((((((..((.(((.(((((((...))))))).))).))..)))))))))).))))))).))))))....)))))))))))).......))))))..))))
aly-miR160a-5p	aly-mir160a	UGCCUGGCUCCCUGUAUGCCA	CGCCUAUACAUGUAUAUAGAUGUAUAUGUAUUAUAUAUGUAUGCCUGGCUCCCUGUAUGCCAUAUGCUGAGCUCAUCGAGUAUCGAUGACCUCCGUGGAUGGCGUAUGAGGAGCCAUGCAUAUCCUCAUACAUAUAUAUACAUAAUUAUGUGAUGGUG	((((..((((((.......((((((((((((.......((((((.(((((((.((((((((((..((.(((.(((((((...))))))).))).))..)))))))))).))))))).))))))....)))))))))))).......))))))..))))
aly-miR160b-3p	aly-mir160b	GCGUACAGAGUAGUCAAGCAUG	UAUAUAUAGAUUUAAGGUCGUGCCUGGCUCCCUGUAUGCCACAAGAAAACAUCGAUUUAGUUACAAAAUCGAUCACUAGUGGCGUACAGAGUAGUCAAGCAUGACCAAAGCUUUCUUGAUAUAUA	(((((..(((.....((((((((.((((((.(((((((((((.((.....((((((((.......))))))))..)).))))))))))).).))))).)))))))).......)))..)))))..
aly-miR160b-5p	aly-mir160b	UGCCUGGCUCCCUGUAUGCCA	UAUAUAUAGAUUUAAGGUCGUGCCUGGCUCCCUGUAUGCCACAAGAAAACAUCGAUUUAGUUACAAAAUCGAUCACUAGUGGCGUACAGAGUAGUCAAGCAUGACCAAAGCUUUCUUGAUAUAUA	(((((..(((.....((((((((.((((((.(((((((((((.((.....((((((((.......))))))))..)).))))))))))).).))))).)))))))).......)))..)))))..
aly-miR160c-3p	aly-mir160c	GCGUACAAGGAGCCAAGCAUG	CAUAUAAUAGUUUGUCGUCGUUAUGCCUGGCUCCCUGUAUGCCACGAGUGGAUACCGAUUUUGUUAUAAAAUCGGCUGCCGGUGGCGUACAAGGAGCCAAGCAUGACCAUAAGCAUAUG	.........((((((.(..(((((((.(((((((.((((((((((..((((...(((((((((...)))))))))))))..)))))))))).))))))).)))))))))))))).....
aly-miR160c-5p	aly-mir160c	UGCCUGGCUCCCUGUAUGCCA	CAUAUAAUAGUUUGUCGUCGUUAUGCCUGGCUCCCUGUAUGCCACGAGUGGAUACCGAUUUUGUUAUAAAAUCGGCUGCCGGUGGCGUACAAGGAGCCAAGCAUGACCAUAAGCAUAUG	.........((((((.(..(((((((.(((((((.((((((((((..((((...(((((((((...)))))))))))))..)))))))))).))))))).)))))))))))))).....
aly-miR161-3p.1	aly-mir161	CCGGUUUAGUCACUUUCAC	GAUCAAUGCAUUGAAAGUGACUACAUCGGGGUUUUGUUUUUUUGUUGCUCCCACGAUCGAAUCGAUAUGAGGAAGAUGAAAAAUUAAUCAACCCCGGUUUAGUCACUUUCACUGCAUUAAUC	(((.((((((.((((((((((((.((((((((((((.(((((((((..(((((..((((...)))).)).))).))))))))).)))..))))))))).)))))))))))).)))))).)))
aly-miR161-3p.2	aly-mir161	GUCACUUUCACUGCAUUAAUC	GAUCAAUGCAUUGAAAGUGACUACAUCGGGGUUUUGUUUUUUUGUUGCUCCCACGAUCGAAUCGAUAUGAGGAAGAUGAAAAAUUAAUCAACCCCGGUUUAGUCACUUUCACUGCAUUAAUC	(((.((((((.((((((((((((.((((((((((((.(((((((((..(((((..((((...)))).)).))).))))))))).)))..))))))))).)))))))))))).)))))).)))
aly-miR161-5p.1	aly-mir161	UUGAAAGUGACUACAUCGGGG	GAUCAAUGCAUUGAAAGUGACUACAUCGGGGUUUUGUUUUUUUGUUGCUCCCACGAUCGAAUCGAUAUGAGGAAGAUGAAAAAUUAAUCAACCCCGGUUUAGUCACUUUCACUGCAUUAAUC	(((.((((((.((((((((((((.((((((((((((.(((((((((..(((((..((((...)))).)).))).))))))))).)))..))))))))).)))))))))))).)))))).)))
aly-miR161-5p.2	aly-mir161	UCAAUGCAUUGAAAGUGACUA	GAUCAAUGCAUUGAAAGUGACUACAUCGGGGUUUUGUUUUUUUGUUGCUCCCACGAUCGAAUCGAUAUGAGGAAGAUGAAAAAUUAAUCAACCCCGGUUUAGUCACUUUCACUGCAUUAAUC	(((.((((((.((((((((((((.((((((((((((.(((((((((..(((((..((((...)))).)).))).))))))))).)))..))))))))).)))))))))))).)))))).)))
aly-miR162a-3p	aly-mir162a	UCGAUAAACCUCUGCAUCCAG	GAUUCGGGAAAUUUUAUGUUUCUUUGCCAUUUUUUUUGGAGUUUAGUUGGAAAAAGAGUGAGAGUCGCUGGAGGCAGCGGUUCAUCGAUCUCUUCCUGGGAACGAAUAUAUAAAUAUUGAAAAAGCAUGAAUAGAUCGAUAAACCUCUGCAUCCAGCGUUUGCCUCUUUAUCUUUGUUAUUGGCUUCAAUUUUUUUGGUUUUUGAAAAAAGUGAGGGAAAACAGAGUC	(((((......((((((.((((...((((......((((((((.....(((.((((((.(.(((.(((((((.((((.((((.((((((((.(((.((......(((((....))))).......)).))).)))))))).)))).)))).)))))))))).))))))).)))........))))))))......))))....))))...)))))).......)))))
aly-miR162a-5p	aly-mir162a	GGAGGCAGCGGUUCAUCGAUC	GAUUCGGGAAAUUUUAUGUUUCUUUGCCAUUUUUUUUGGAGUUUAGUUGGAAAAAGAGUGAGAGUCGCUGGAGGCAGCGGUUCAUCGAUCUCUUCCUGGGAACGAAUAUAUAAAUAUUGAAAAAGCAUGAAUAGAUCGAUAAACCUCUGCAUCCAGCGUUUGCCUCUUUAUCUUUGUUAUUGGCUUCAAUUUUUUUGGUUUUUGAAAAAAGUGAGGGAAAACAGAGUC	(((((......((((((.((((...((((......((((((((.....(((.((((((.(.(((.(((((((.((((.((((.((((((((.(((.((......(((((....))))).......)).))).)))))))).)))).)))).)))))))))).))))))).)))........))))))))......))))....))))...)))))).......)))))
aly-miR162b-3p	aly-mir162b	UCGAUAAACCUCUGCAUCCAG	UUUUUUUAGUUCUCUCCUCAUUUUUAUGUUUGGAUUUAGAGUGAAGUCGCUGGAGGCAGCGGUUCAUCGAUCAAUUCCUGUGAAUAUUUUUGUUUUCAAAAGCAUGAAUCGAUCGAUAAACCUCUGCAUCCAGCGCUUACUCUUCCUCAUCUGUUUAAUAAUCUAUUUGAGAAUGCUCAAAAGA	((((((.(((..((((.......((((...(((((..(((((((.(.(((((((.((((.((((.(((((((.((((.(((......(((((....)))))))).)))).))))))).)))).)))).))))))))))))))).....)))))....)))).......))))..))).))))))
aly-miR162b-5p	aly-mir162b	GGAGGCAGCGGUUCAUCGAUC	UUUUUUUAGUUCUCUCCUCAUUUUUAUGUUUGGAUUUAGAGUGAAGUCGCUGGAGGCAGCGGUUCAUCGAUCAAUUCCUGUGAAUAUUUUUGUUUUCAAAAGCAUGAAUCGAUCGAUAAACCUCUGCAUCCAGCGCUUACUCUUCCUCAUCUGUUUAAUAAUCUAUUUGAGAAUGCUCAAAAGA	((((((.(((..((((.......((((...(((((..(((((((.(.(((((((.((((.((((.(((((((.((((.(((......(((((....)))))))).)))).))))))).)))).)))).))))))))))))))).....)))))....)))).......))))..))).))))))
aly-miR163-3p.1	aly-mir163	UGAAGAGGACUUGGAACUCGAUC	GUGGGAGACAAGUACCUUCGAGAAACCGGCCAAAACCCGGUGGAUAAAAUCGAGUUCCAGCCUCCUCAGAGACUUUAGCAACAACGAUUUCAACACUCUCUUACAGGAACUUCCUCCAGGCAGAAGAUACUGUCUUGCGAAGUUCCGGGUUCCUUCUUCGUCCGUGAGUCAUGAUCAAGAUACGCUUUCUUGACCACAUGGUUGAACCAGUGCAAUGCAUGUUGCUGUUCCACAUGGGAGAGUCGCGGUUUUUGAUCCCUUUGGGGAUUUUGGAGGUGAAAUGGAACGCGUAAUUGAUGACUCCUAUGUGGAAACUCUUAUGUCGAAGAAGGAACCGCGAUUUUGCUAAUCCAAGUGCUUAAAUCGUUGAGGCUGAAGUCGUUGAAGAGGACUUGGAAC…	.......(((...((((.(((((((((((..(((((.((((((((((.((((((((((((((((.((((.(((((((((..(((((((((...((((........((((((((....((((((......))))))...)))))))).(((((((((((((..((((((...((.((((((.......)))))).))..((((...))))..(((((....)))))..(((((((((((((.(((((((((((...(((((((((.....))))))).))...))))).)))....)))..)))))))))))))...)))))).)))))))))))))(((....))).......))))...)))))))))..))))))))).)))).)))).).))))))…
aly-miR163-3p.2	aly-mir163	AAUCGUUGAGGCUGAAGUCGU	GUGGGAGACAAGUACCUUCGAGAAACCGGCCAAAACCCGGUGGAUAAAAUCGAGUUCCAGCCUCCUCAGAGACUUUAGCAACAACGAUUUCAACACUCUCUUACAGGAACUUCCUCCAGGCAGAAGAUACUGUCUUGCGAAGUUCCGGGUUCCUUCUUCGUCCGUGAGUCAUGAUCAAGAUACGCUUUCUUGACCACAUGGUUGAACCAGUGCAAUGCAUGUUGCUGUUCCACAUGGGAGAGUCGCGGUUUUUGAUCCCUUUGGGGAUUUUGGAGGUGAAAUGGAACGCGUAAUUGAUGACUCCUAUGUGGAAACUCUUAUGUCGAAGAAGGAACCGCGAUUUUGCUAAUCCAAGUGCUUAAAUCGUUGAGGCUGAAGUCGUUGAAGAGGACUUGGAAC…	.......(((...((((.(((((((((((..(((((.((((((((((.((((((((((((((((.((((.(((((((((..(((((((((...((((........((((((((....((((((......))))))...)))))))).(((((((((((((..((((((...((.((((((.......)))))).))..((((...))))..(((((....)))))..(((((((((((((.(((((((((((...(((((((((.....))))))).))...))))).)))....)))..)))))))))))))...)))))).)))))))))))))(((....))).......))))...)))))))))..))))))))).)))).)))).).))))))…
aly-miR163-5p.1	aly-mir163	CGAGUUCCAGCCUCCUCAGA	GUGGGAGACAAGUACCUUCGAGAAACCGGCCAAAACCCGGUGGAUAAAAUCGAGUUCCAGCCUCCUCAGAGACUUUAGCAACAACGAUUUCAACACUCUCUUACAGGAACUUCCUCCAGGCAGAAGAUACUGUCUUGCGAAGUUCCGGGUUCCUUCUUCGUCCGUGAGUCAUGAUCAAGAUACGCUUUCUUGACCACAUGGUUGAACCAGUGCAAUGCAUGUUGCUGUUCCACAUGGGAGAGUCGCGGUUUUUGAUCCCUUUGGGGAUUUUGGAGGUGAAAUGGAACGCGUAAUUGAUGACUCCUAUGUGGAAACUCUUAUGUCGAAGAAGGAACCGCGAUUUUGCUAAUCCAAGUGCUUAAAUCGUUGAGGCUGAAGUCGUUGAAGAGGACUUGGAAC…	.......(((...((((.(((((((((((..(((((.((((((((((.((((((((((((((((.((((.(((((((((..(((((((((...((((........((((((((....((((((......))))))...)))))))).(((((((((((((..((((((...((.((((((.......)))))).))..((((...))))..(((((....)))))..(((((((((((((.(((((((((((...(((((((((.....))))))).))...))))).)))....)))..)))))))))))))...)))))).)))))))))))))(((....))).......))))...)))))))))..))))))))).)))).)))).).))))))…
aly-miR163-5p.2	aly-mir163	GACUUUAGCAACAACGAUUUC	GUGGGAGACAAGUACCUUCGAGAAACCGGCCAAAACCCGGUGGAUAAAAUCGAGUUCCAGCCUCCUCAGAGACUUUAGCAACAACGAUUUCAACACUCUCUUACAGGAACUUCCUCCAGGCAGAAGAUACUGUCUUGCGAAGUUCCGGGUUCCUUCUUCGUCCGUGAGUCAUGAUCAAGAUACGCUUUCUUGACCACAUGGUUGAACCAGUGCAAUGCAUGUUGCUGUUCCACAUGGGAGAGUCGCGGUUUUUGAUCCCUUUGGGGAUUUUGGAGGUGAAAUGGAACGCGUAAUUGAUGACUCCUAUGUGGAAACUCUUAUGUCGAAGAAGGAACCGCGAUUUUGCUAAUCCAAGUGCUUAAAUCGUUGAGGCUGAAGUCGUUGAAGAGGACUUGGAAC…	.......(((...((((.(((((((((((..(((((.((((((((((.((((((((((((((((.((((.(((((((((..(((((((((...((((........((((((((....((((((......))))))...)))))))).(((((((((((((..((((((...((.((((((.......)))))).))..((((...))))..(((((....)))))..(((((((((((((.(((((((((((...(((((((((.....))))))).))...))))).)))....)))..)))))))))))))...)))))).)))))))))))))(((....))).......))))...)))))))))..))))))))).)))).)))).).))))))…
aly-miR164a-3p	aly-mir164a	CACGUACUCCCCUUCUCCAAC	GUUGGAGAAGCAGGGCACGUGCAAACCAACAAACACGAAAUCCGUCUCAUGUGUUUUGCACGUACUCCCCUUCUCCAAC	((((((((((..(((.(((((((((.((......(((.....)))......)).))))))))).)))..))))))))))
aly-miR164a-5p	aly-mir164a	UGGAGAAGCAGGGCACGUGCA	GUUGGAGAAGCAGGGCACGUGCAAACCAACAAACACGAAAUCCGUCUCAUGUGUUUUGCACGUACUCCCCUUCUCCAAC	((((((((((..(((.(((((((((.((......(((.....)))......)).))))))))).)))..))))))))))
aly-miR164b-3p	aly-mir164b	CAUGUGCCCAUCUUCACCAUC	GAUGGAGAAGCAGGGCACGUGCAUUACUAGCUCAUCUCGUAUGCAUAUAUAUAUACAUCCUCACCACAAAUGCGUGUAUAUGUGCGGAGAUAUAGAUAUAUAUGUGUGUGGAGUGUGAUGAUAUAAAUGAGUUAGUUCUUCAUGUGCCCAUCUUCACCAUC	(((((.((((..(((((((((....(((((((((((((.(((((((((((((((.....(((..((((.(((....))).))))..)))......)))))))))))))))))).............))))))))))....)))))))))..)))).)))))
aly-miR164b-5p	aly-mir164b	UGGAGAAGCAGGGCACGUGCA	GAUGGAGAAGCAGGGCACGUGCAUUACUAGCUCAUCUCGUAUGCAUAUAUAUAUACAUCCUCACCACAAAUGCGUGUAUAUGUGCGGAGAUAUAGAUAUAUAUGUGUGUGGAGUGUGAUGAUAUAAAUGAGUUAGUUCUUCAUGUGCCCAUCUUCACCAUC	(((((.((((..(((((((((....(((((((((((((.(((((((((((((((.....(((..((((.(((....))).))))..)))......)))))))))))))))))).............))))))))))....)))))))))..)))).)))))
aly-miR164c-3p	aly-mir164c	CACGUGUUCUACUCCUCCAAC	GGGUGAGUAACACUUGAUGGAGAAGCAGGGCACGUGCGAACACAAAUGAGAUCGAUCGGUACAUGAUGAUCAUAUUUUCGCACGUGUUCUACUCCUCCAACACGUGUCUCUCCCC	(((.(((..((((.((.(((((.((.((((((((((((((....((((.((((.((((.....)))))))).)))))))))))))))))).)).))))).)).))))..))))))
aly-miR164c-5p	aly-mir164c	UGGAGAAGCAGGGCACGUGCG	GGGUGAGUAACACUUGAUGGAGAAGCAGGGCACGUGCGAACACAAAUGAGAUCGAUCGGUACAUGAUGAUCAUAUUUUCGCACGUGUUCUACUCCUCCAACACGUGUCUCUCCCC	(((.(((..((((.((.(((((.((.((((((((((((((....((((.((((.((((.....)))))))).)))))))))))))))))).)).))))).)).))))..))))))
aly-miR165a-3p	aly-mir165a	UCGGACCAGGCUUCAUCCCC	AUCAUGAGAAUUAAGCUAUUUCAGUUGAGGGGAAUGUUGUCUGGAUCGAGGAUAUUAUACAUAUAUACAUGUGUAUGUUGAUACAUGUGAUCAUAGAGAGUAUCCUCGGACCAGGCUUCAUCCCCCCCAACAUGUUAUUGCCUCUGAU	((((.(((......((.((..((((((.((((.(((..((((((.(((((((((((.........(((((((((......))))))))).........))))))))))).))))))..))).)))).)))).))..)).)))))))))
aly-miR165a-5p	aly-mir165a	GAAUGUUGUCUGGAUCGAGG	AUCAUGAGAAUUAAGCUAUUUCAGUUGAGGGGAAUGUUGUCUGGAUCGAGGAUAUUAUACAUAUAUACAUGUGUAUGUUGAUACAUGUGAUCAUAGAGAGUAUCCUCGGACCAGGCUUCAUCCCCCCCAACAUGUUAUUGCCUCUGAU	((((.(((......((.((..((((((.((((.(((..((((((.(((((((((((.........(((((((((......))))))))).........))))))))))).))))))..))).)))).)))).))..)).)))))))))
aly-miR165b-3p	aly-mir165b	UCGGACCAGGCUUCAUCCCC	GUGAAGAGGCCAUUUCCGUUGUGGGGAAUGUUGUUUGGAUCGAGGAUAUCAUAAAGGCAUACACAUGCAUUUAUAUGUUAUGAUGCAUUAUAUGAUUGUGUAAUGUACUUAUGUACAUAUAUAUAGAUGGUAAUGGUAUCGUCGGACCAGGCUUCAUCCCCCUCAACAUGUUAAGUGCCUUCAAUCAC	((((.(((((.((((..((((.((((.(((..((((((.((((.((((((((.......(((.(((..((.((((((((((((((((((((((....)))))))))).))))).))))))).))..)))))))))))))).)))).))))))..))).)))).)))).....)))))))))...))))
aly-miR165b-5p	aly-mir165b	GAAUGUUGUUUGGAUCGAGG	GUGAAGAGGCCAUUUCCGUUGUGGGGAAUGUUGUUUGGAUCGAGGAUAUCAUAAAGGCAUACACAUGCAUUUAUAUGUUAUGAUGCAUUAUAUGAUUGUGUAAUGUACUUAUGUACAUAUAUAUAGAUGGUAAUGGUAUCGUCGGACCAGGCUUCAUCCCCCUCAACAUGUUAAGUGCCUUCAAUCAC	((((.(((((.((((..((((.((((.(((..((((((.((((.((((((((.......(((.(((..((.((((((((((((((((((((((....)))))))))).))))).))))))).))..)))))))))))))).)))).))))))..))).)))).)))).....)))))))))...))))
aly-miR166a-3p	aly-mir166a	UCGGACCAGGCUUCAUUCCCC	GGGGUUUUCUCUUUUGAGGGGAAUGUUGUCUGGCUCGAGGACUCUGGCUCGCUCUAUUCAUGUUGGAUCUUUUUCGAUCUAAUAAUCGAAUUGAACCUCCAGAUUUCAGAUCUGACUAGGGUUUUAGCGUCGUCGGACCAGGCUUCAUUCCCCCCAAUUGUUGCUCC	(((((.....(..(((.((((((((..((((((.((((.(((.((((...(((((((((.(((((((((......)))))))))...))).........((((((...))))))..)))))).)))).))).)))).))))))..)))))))).)))..)..)))))
aly-miR166a-5p	aly-mir166a	GGAAUGUUGUCUGGCUCGAGG	GGGGUUUUCUCUUUUGAGGGGAAUGUUGUCUGGCUCGAGGACUCUGGCUCGCUCUAUUCAUGUUGGAUCUUUUUCGAUCUAAUAAUCGAAUUGAACCUCCAGAUUUCAGAUCUGACUAGGGUUUUAGCGUCGUCGGACCAGGCUUCAUUCCCCCCAAUUGUUGCUCC	(((((.....(..(((.((((((((..((((((.((((.(((.((((...(((((((((.(((((((((......)))))))))...))).........((((((...))))))..)))))).)))).))).)))).))))))..)))))))).)))..)..)))))
aly-miR166b-3p	aly-mir166b	UCGGACCAGGCUUCAUUCCCC	AGAGGGAUUUUUCUUUUGAGGGGACUGUUGUCUGGCUCGAGGUCUCUUAUUCUAAUACAAUCUCAUUUCAAUAGUCUCAGAUCUGAUGAUUGAUUAGGGUUUUAGCAUCUCGGACCAGGCUUCAUUCCCCCCAAUUAUUACUCCCUCU	(((((((........(((.(((((.((..((((((.(((((((((...((((((((.((((((((..((..........))..))).)))))))))))))...)).))))))).))))))..)).))))).))).......)))))))
aly-miR166b-5p	aly-mir166b	GGACUGUUGUCUGGCUCGAGG	AGAGGGAUUUUUCUUUUGAGGGGACUGUUGUCUGGCUCGAGGUCUCUUAUUCUAAUACAAUCUCAUUUCAAUAGUCUCAGAUCUGAUGAUUGAUUAGGGUUUUAGCAUCUCGGACCAGGCUUCAUUCCCCCCAAUUAUUACUCCCUCU	(((((((........(((.(((((.((..((((((.(((((((((...((((((((.((((((((..((..........))..))).)))))))))))))...)).))))))).))))))..)).))))).))).......)))))))
aly-miR166c-3p	aly-mir166c	UCGGACCAGGCUUCAUUCCCC	GGUUGAGAGGAAUGUUGUCUGGCUCGAGGUCAUGAAGGAGAGGAUAUCACUCCAAUUAAUUUGGAAGAACGAAUUAAGAAACCCUAAAUGAUUCUCGGACCAGGCUUCAUUCCCCCUAACC	(((((.(.((((((..((((((.((((((((((..(((...(((......)))..((((((((......)))))))).....)))..)))).)))))).))))))..)))))).).)))))
aly-miR166c-5p	aly-mir166c	GGAAUGUUGUCUGGCUCGAGG	GGUUGAGAGGAAUGUUGUCUGGCUCGAGGUCAUGAAGGAGAGGAUAUCACUCCAAUUAAUUUGGAAGAACGAAUUAAGAAACCCUAAAUGAUUCUCGGACCAGGCUUCAUUCCCCCUAACC	(((((.(.((((((..((((((.((((((((((..(((...(((......)))..((((((((......)))))))).....)))..)))).)))))).))))))..)))))).).)))))
aly-miR166d-3p	aly-mir166d	UCGGACCAGGCUUCAUUCCCC	GGUUGAGAGGAAUGUUGUCUGGCUCGAGGUCAUGAAGAAGAUCAUUAGAUUGAUUCAUCUUAAAGAAUGAAAACCCUAAAUGAUUCUCGGACCAGGCUUCAUUCCCCCCAACC	(((((.(.((((((..((((((.((((((((((..((....(((((((((......)))).....))))).....))..)))).)))))).))))))..)))))).).)))))
aly-miR166d-5p	aly-mir166d	GGAAUGUUGUCUGGCUCGAGG	GGUUGAGAGGAAUGUUGUCUGGCUCGAGGUCAUGAAGAAGAUCAUUAGAUUGAUUCAUCUUAAAGAAUGAAAACCCUAAAUGAUUCUCGGACCAGGCUUCAUUCCCCCCAACC	(((((.(.((((((..((((((.((((((((((..((....(((((((((......)))).....))))).....))..)))).)))))).))))))..)))))).).)))))
aly-miR166e-3p	aly-mir166e	UCGGACCAGGCUUCAUUCCCC	GAGUCCAUGUUCUUCAGUGAAGCUUUUUCUUUUGAGGGGAAUGUUGUCUGGCACGAGGCCCUUAACUUAGAUCUAUAUUUGAUUUUAUGUCUCUUCUUUAUUUAUUAGUCUAUAUAUACAUGAAUGAUCGAUUUUAACGGUUAAUGACGUCGGACCAGGCUUCAUUCCCCUCAAUUAUAUCGCUUCUUCGAUCUUGGCUU	(((.(((.(.((......(((((........((((((((((((..((((((..(((.(.(.((((((...........((((((((((((...........................))))))..)))))).......)))))).).).)))..))))))..)))))))))))).......)))))...)).).))))))
aly-miR166e-5p	aly-mir166e	GGAAUGUUGUCUGGCACGAGG	GAGUCCAUGUUCUUCAGUGAAGCUUUUUCUUUUGAGGGGAAUGUUGUCUGGCACGAGGCCCUUAACUUAGAUCUAUAUUUGAUUUUAUGUCUCUUCUUUAUUUAUUAGUCUAUAUAUACAUGAAUGAUCGAUUUUAACGGUUAAUGACGUCGGACCAGGCUUCAUUCCCCUCAAUUAUAUCGCUUCUUCGAUCUUGGCUU	(((.(((.(.((......(((((........((((((((((((..((((((..(((.(.(.((((((...........((((((((((((...........................))))))..)))))).......)))))).).).)))..))))))..)))))))))))).......)))))...)).).))))))
aly-miR166f-3p	aly-mir166f	UCGGACCAGGCUUCAUUCCCC	AAGUUCAGGUGAAUGAUGCCUGGCUCGAGACCAUUCCAUCUCAUGAUCAUGAUGAUGAUAUAAUGAUGAUGAUGAUGUCGGACCAGGCUUCAUUCCCCUCAACUU	(((((.(((.((((((.((((((.((((.(.(((..((((((((.(((((....)))))...)))).))))))).).)))).)))))).)))))).))).)))))
aly-miR166f-5p	aly-mir166f	UGAAUGAUGCCUGGCUCGAGA	AAGUUCAGGUGAAUGAUGCCUGGCUCGAGACCAUUCCAUCUCAUGAUCAUGAUGAUGAUAUAAUGAUGAUGAUGAUGUCGGACCAGGCUUCAUUCCCCUCAACUU	(((((.(((.((((((.((((((.((((.(.(((..((((((((.(((((....)))))...)))).))))))).).)))).)))))).)))))).))).)))))
aly-miR166g-3p	aly-mir166g	UCGGACCAGGCUUCAUUCCCC	GGAAGCGAUUUAGGGUUUAGAGGAAUGUUGUUUGGCUCGAGGUCAUGGAGAGUAAUUCGUUACCAAAACACAAAACUCUAAAUGAUUCUCGGACCAGGCUUCAUUCCCCUCAACCUAUUUUAUCGCAUUUU	....(((((...(((((.((.((((((..((((((.((((((((((..(((((.....(((.....))).....)))))..)))).)))))).))))))..)))))).)).))))).....))))).....
aly-miR166g-5p	aly-mir166g	GGAAUGUUGUUUGGCUCGAGG	GGAAGCGAUUUAGGGUUUAGAGGAAUGUUGUUUGGCUCGAGGUCAUGGAGAGUAAUUCGUUACCAAAACACAAAACUCUAAAUGAUUCUCGGACCAGGCUUCAUUCCCCUCAACCUAUUUUAUCGCAUUUU	....(((((...(((((.((.((((((..((((((.((((((((((..(((((.....(((.....))).....)))))..)))).)))))).))))))..)))))).)).))))).....))))).....
aly-miR166h-3p	aly-mir166h	UCGGACCAGGCUUCAUUCCCC	AAGUUCAGGUGAAUGAUGCCUGGCUCGAGACCAUUCCAUCUCAUGAUCAUGAUGAUGAUAUAAUGAUGAUGAUGAUGUCGGACCAGGCUUCAUUCCCCUCAACUU	(((((.(((.((((((.((((((.((((.(.(((..((((((((.(((((....)))))...)))).))))))).).)))).)))))).)))))).))).)))))
aly-miR166h-5p	aly-mir166h	UGAAUGAUGCCUGGCUCGAGA	AAGUUCAGGUGAAUGAUGCCUGGCUCGAGACCAUUCCAUCUCAUGAUCAUGAUGAUGAUAUAAUGAUGAUGAUGAUGUCGGACCAGGCUUCAUUCCCCUCAACUU	(((((.(((.((((((.((((((.((((.(.(((..((((((((.(((((....)))))...)))).))))))).).)))).)))))).)))))).))).)))))
aly-miR167a-3p	aly-mir167a	GAUCAUGUUCGCAGUUUCACC	GGUGCACCGGCAUCUGAUGAAGCUGCCAGCAUGAUCUAAUUAGCUUUCUUUAUAUCUGUUGUUGUGUUUCAUAACGAUGGUUAAGAGAUGAGUCUCGAUUAGAUCAUGUUCGCAGUUUCACCCGUUGACUGUCGCACC	(((((..(((((.(.(.(((((((((.((((((((((((((((((((((((.((.(((((((((((...))))))))))).))))))).))).)).)))))))))))))).))))))))).).).)).)))..)))))
aly-miR167a-5p	aly-mir167a	UGAAGCUGCCAGCAUGAUCUA	GGUGCACCGGCAUCUGAUGAAGCUGCCAGCAUGAUCUAAUUAGCUUUCUUUAUAUCUGUUGUUGUGUUUCAUAACGAUGGUUAAGAGAUGAGUCUCGAUUAGAUCAUGUUCGCAGUUUCACCCGUUGACUGUCGCACC	(((((..(((((.(.(.(((((((((.((((((((((((((((((((((((.((.(((((((((((...))))))))))).))))))).))).)).)))))))))))))).))))))))).).).)).)))..)))))
aly-miR167b-3p	aly-mir167b	GGUCAUGCUCUGACAGCCUCACU	AUCUGCACAACUUGUUGCUCAGGUAUUUUGAAGACAAGUCCACAAGGGAACAAGUGAAGCUGCCAGCAUGAUCUAUCUUUGGUUAAGAGAUGAAUGUGUAAACAUAUUGCUUAAACCCAAGCUAGGUCAUGCUCUGACAGCCUCACUCCUUCCUGGUUUAGGACCAUUCACUGAUAAAGCAUUCCACAUGCCGAU	(((.(((.....((((..((((......((((.....((((((..(((((..(((((.(((((.(((((((((((.(((.(((((((.(((..((((....))))))).))).)))).))).)))))))))))..).)))).)))))..))))).))...))))..))))))))...)))).......))).)))
aly-miR167b-5p	aly-mir167b	UGAAGCUGCCAGCAUGAUCUA	AUCUGCACAACUUGUUGCUCAGGUAUUUUGAAGACAAGUCCACAAGGGAACAAGUGAAGCUGCCAGCAUGAUCUAUCUUUGGUUAAGAGAUGAAUGUGUAAACAUAUUGCUUAAACCCAAGCUAGGUCAUGCUCUGACAGCCUCACUCCUUCCUGGUUUAGGACCAUUCACUGAUAAAGCAUUCCACAUGCCGAU	(((.(((.....((((..((((......((((.....((((((..(((((..(((((.(((((.(((((((((((.(((.(((((((.(((..((((....))))))).))).)))).))).)))))))))))..).)))).)))))..))))).))...))))..))))))))...)))).......))).)))
aly-miR167c-3p	aly-mir167c	AGGUCAUGCUGGUAGUUUCAC	CAGUAGCAGUUAAGCUGCCAGCAUGAUCUUGUCUUCCUCUCUUAAGUUUCAUAUAUAAUCAAGUUAAUAUAAAGAUUUUGUACAAUUCUUGUUCUUAUUAUAUGAUCAUAGCUUAGAGAGAGAGAGACUAGGUCAUGCUGGUAGUUUCACCUGCUAAUG	...((((((..((((((((((((((((((.(((((.((((((((((((((((((((((.((((....((((((...)))))).....))))...))).)))))))....))))).))))))).))))).))))))))))))))))))...))))))...
aly-miR167c-5p	aly-mir167c	UAAGCUGCCAGCAUGAUCUUG	CAGUAGCAGUUAAGCUGCCAGCAUGAUCUUGUCUUCCUCUCUUAAGUUUCAUAUAUAAUCAAGUUAAUAUAAAGAUUUUGUACAAUUCUUGUUCUUAUUAUAUGAUCAUAGCUUAGAGAGAGAGAGACUAGGUCAUGCUGGUAGUUUCACCUGCUAAUG	...((((((..((((((((((((((((((.(((((.((((((((((((((((((((((.((((....((((((...)))))).....))))...))).)))))))....))))).))))))).))))).))))))))))))))))))...))))))...
aly-miR167d-3p	aly-mir167d	AGGUCAUCCUGCAGCUUCAGU	GAUCUAUAUCUAUGCUGGUUUUUAGAGGCUGAAGCUGCCAGCAUGAUCUGGUAAUUGCUACAUACGACAUACACACAUAUACUAGUUAAUUUCCACACCUAUAAAAGUUUUUUUCCUACAACUUAAAGCUUUUUUCCUUCCUCUUUUUAAUAAUUAGUGAUCUCUAGUUCUUUGCCUACUUGUAAUAUAUAUUUACGGUGGAUUCAUGCAUGUGUGUAUAUAUAUACAUAGUUUACAUGCAUGCAUUUUGUGUAUGUGUGUGUGUAUAGAUAGUAGUACUAGGUCAUCCUGCAGCUUCAGUCACUAAAUCACCAACAAUAUCAAAUC	............((.((((.(((((.((((((((((((.((.(((((((((((.((((((..((..((((((((((((((((..(((((.............(((((((((.............))))))))).............)))))((((((......))))))......(((((.((((.......)))))))))....(((((((((((((..(((....)))...)))))))))))))...)))))))))))))))).))..))))))))))))))))).)))))))))))))).)))))..)))).))..........
aly-miR167d-5p	aly-mir167d	UGAAGCUGCCAGCAUGAUCUGG	GAUCUAUAUCUAUGCUGGUUUUUAGAGGCUGAAGCUGCCAGCAUGAUCUGGUAAUUGCUACAUACGACAUACACACAUAUACUAGUUAAUUUCCACACCUAUAAAAGUUUUUUUCCUACAACUUAAAGCUUUUUUCCUUCCUCUUUUUAAUAAUUAGUGAUCUCUAGUUCUUUGCCUACUUGUAAUAUAUAUUUACGGUGGAUUCAUGCAUGUGUGUAUAUAUAUACAUAGUUUACAUGCAUGCAUUUUGUGUAUGUGUGUGUGUAUAGAUAGUAGUACUAGGUCAUCCUGCAGCUUCAGUCACUAAAUCACCAACAAUAUCAAAUC	............((.((((.(((((.((((((((((((.((.(((((((((((.((((((..((..((((((((((((((((..(((((.............(((((((((.............))))))))).............)))))((((((......))))))......(((((.((((.......)))))))))....(((((((((((((..(((....)))...)))))))))))))...)))))))))))))))).))..))))))))))))))))).)))))))))))))).)))))..)))).))..........
aly-miR168a-3p	aly-mir168a	CCCGCCUUGCAUCAACUGAAU	GAGUCUCACCGUCGGGCUCGGAUUCGCUUGGUGCAGGUCGGGAACCAAUUCGGCUGACACAGCCUCGUGACUUUAAAACCUUUAUUGGUUUGUGAGCAGGGAUUGGAUCCCGCCUUGCAUCAACUGAAUCGGAUCCCCGAGGUGUAAGAAAACUC	((((((((((.(((((.((.((((((.((((((((((.(((((.((((((((((((...)))))...((.(((..(((((......)))))..))))).))))))).))))).)))))))))).)))))).))..)))))))))..)))...)))
aly-miR168a-5p	aly-mir168a	UCGCUUGGUGCAGGUCGGGAA	GAGUCUCACCGUCGGGCUCGGAUUCGCUUGGUGCAGGUCGGGAACCAAUUCGGCUGACACAGCCUCGUGACUUUAAAACCUUUAUUGGUUUGUGAGCAGGGAUUGGAUCCCGCCUUGCAUCAACUGAAUCGGAUCCCCGAGGUGUAAGAAAACUC	((((((((((.(((((.((.((((((.((((((((((.(((((.((((((((((((...)))))...((.(((..(((((......)))))..))))).))))))).))))).)))))))))).)))))).))..)))))))))..)))...)))
aly-miR168b-3p	aly-mir168b	CCCGUCUUGUAUCAACUGAAU	AGAGAGAAAUACGAUGAUUUAAAGUUACCGGCGGUCUCGGAUUCGCUUGGUGCAGGUCGGGAACUGAUUAGCUGACAAUUACACGUGUGUUGUCAUGGUUGGUUUGUGAGAUCCCGUCUUGUAUCAACUGAAUCGGAGUCCGAGGUGAAAAAAAUAAGGAUCUUACUUUCAGAUCU	.(((((..........((((....(((((..(((.(((.((((((.((((((((((.(((((((.((((((((((((((.((....))))))))..)))))))).))....))))).)))))))))).)))))).))).))).)))))...))))..........)))))......
aly-miR168b-5p	aly-mir168b	UCGCUUGGUGCAGGUCGGGAA	AGAGAGAAAUACGAUGAUUUAAAGUUACCGGCGGUCUCGGAUUCGCUUGGUGCAGGUCGGGAACUGAUUAGCUGACAAUUACACGUGUGUUGUCAUGGUUGGUUUGUGAGAUCCCGUCUUGUAUCAACUGAAUCGGAGUCCGAGGUGAAAAAAAUAAGGAUCUUACUUUCAGAUCU	.(((((..........((((....(((((..(((.(((.((((((.((((((((((.(((((((.((((((((((((((.((....))))))))..)))))))).))....))))).)))))))))).)))))).))).))).)))))...))))..........)))))......
aly-miR169a-3p	aly-mir169a	GGCAAGUUGUCCUUGGCUACA	AACGCGUAUGUGACGAAAGUAGUGUGCAGCCAAGGAUGACUUGCCGAUUUAAAUGAUCUUUCUUUAUACUCUAUUAAGACAUUUUAAGUUUCAAAUUUCUUUGGUUCUUCAAGGAUUAAGGAAGAAAGUAGGCUAUAUAUGUAGAUAUAUAUAUUAUGCUGUAUUAAAUAUAUGUACAAGAUAAGACCAAAAAAGAAAAAGUAACAAUCAUGAUCGGCAAGUUGUCCUUGGCUACACGUUACUUUGUGUCGCGCAUAGGUGUU	(((((.((((((.(((((((((((((.((((((((((((((((((((((...(((((.(((((((....(((....))).......(.((((....((((((((((((...)))))))))))))))).).((((.(((.((((.((((((((((......))))...)))))).))))..))))).))...)))))))........))))))))))))))))))))))))))).))))))))))....))))))))).)))))
aly-miR169a-5p	aly-mir169a	CAGCCAAGGAUGACUUGCCGA	AACGCGUAUGUGACGAAAGUAGUGUGCAGCCAAGGAUGACUUGCCGAUUUAAAUGAUCUUUCUUUAUACUCUAUUAAGACAUUUUAAGUUUCAAAUUUCUUUGGUUCUUCAAGGAUUAAGGAAGAAAGUAGGCUAUAUAUGUAGAUAUAUAUAUUAUGCUGUAUUAAAUAUAUGUACAAGAUAAGACCAAAAAAGAAAAAGUAACAAUCAUGAUCGGCAAGUUGUCCUUGGCUACACGUUACUUUGUGUCGCGCAUAGGUGUU	(((((.((((((.(((((((((((((.((((((((((((((((((((((...(((((.(((((((....(((....))).......(.((((....((((((((((((...)))))))))))))))).).((((.(((.((((.((((((((((......))))...)))))).))))..))))).))...)))))))........))))))))))))))))))))))))))).))))))))))....))))))))).)))))
aly-miR169b-3p	aly-mir169b	GGCAAGUUGUCCUUCGGCUACA	GUGCCCAACGGAGUAGAAUUGCAUGAAGUGGAGUAGAGUAUAAUGCAGCCAAGGAUGACUUGCCGGAACGUUGUUAAUCAUACGUAUAAAUUAUGUGAUGAACAUAUUUCUGGCAAGUUGUCCUUCGGCUACAUUUUGCUCUCUUCUUCUCAUGCAAACUCUCUUUGGGAUAU	...(((((.((((.((..((((((((...((((.((((((.((((.((((((((((((((((((((((...((((.(((..(((((.....)))))))).))))...)))))))))))))))))).)))).)))).))))))))))...)))))))).)))))))))))....
aly-miR169b-5p	aly-mir169b	CAGCCAAGGAUGACUUGCCGG	GUGCCCAACGGAGUAGAAUUGCAUGAAGUGGAGUAGAGUAUAAUGCAGCCAAGGAUGACUUGCCGGAACGUUGUUAAUCAUACGUAUAAAUUAUGUGAUGAACAUAUUUCUGGCAAGUUGUCCUUCGGCUACAUUUUGCUCUCUUCUUCUCAUGCAAACUCUCUUUGGGAUAU	...(((((.((((.((..((((((((...((((.((((((.((((.((((((((((((((((((((((...((((.(((..(((((.....)))))))).))))...)))))))))))))))))).)))).)))).))))))))))...)))))))).)))))))))))....
aly-miR169c-3p	aly-mir169c	GGCAAGUCAUCUCUGGCUAUG	GUCUCAUCUAAAGCCUUGAAUGUGGGAAAAAGGCCAUUGUUGUUCAGCCAAGGAUGACUUGCCGGUAGCUUUGUAUAUUUACUCUAUAUUCGGUUUAUAUUAUGGAGAUUAUGCUUUAUAUAUAUAUAUACAUAGUUUUAAUUGAUUUUUUUUCGUACGUACGUAAUCUAAUACGAAAAAGUAUUUACUUAUUUAUAUGUGUGUUGGUGAGAUGUGUAAACAAAGCAAGCCCGGCAAGUCAUCUCUGGCUAUGCAACUGCCUCUUCCUCUCAUUCUAGGCUUACGAUGACAC	((.(((((..((((((.(((((.(((((..((((....(((((..(((((.((((((((((((((..(((((((.......(((((((............))))))).((((((.((.(((....(((((((((....(((..(((.((((((((((..............)))))))))).)))...)))....)))))))))..))).)).)))))))))))))....)))))))))))))).)))))..))))).)))).)))))..))))).))))))..))))).))
aly-miR169c-5p	aly-mir169c	CAGCCAAGGAUGACUUGCCGG	GUCUCAUCUAAAGCCUUGAAUGUGGGAAAAAGGCCAUUGUUGUUCAGCCAAGGAUGACUUGCCGGUAGCUUUGUAUAUUUACUCUAUAUUCGGUUUAUAUUAUGGAGAUUAUGCUUUAUAUAUAUAUAUACAUAGUUUUAAUUGAUUUUUUUUCGUACGUACGUAAUCUAAUACGAAAAAGUAUUUACUUAUUUAUAUGUGUGUUGGUGAGAUGUGUAAACAAAGCAAGCCCGGCAAGUCAUCUCUGGCUAUGCAACUGCCUCUUCCUCUCAUUCUAGGCUUACGAUGACAC	((.(((((..((((((.(((((.(((((..((((....(((((..(((((.((((((((((((((..(((((((.......(((((((............))))))).((((((.((.(((....(((((((((....(((..(((.((((((((((..............)))))))))).)))...)))....)))))))))..))).)).)))))))))))))....)))))))))))))).)))))..))))).)))).)))))..))))).))))))..))))).))
aly-miR169d-3p	aly-mir169d	GCAAGUUGACCUUGGCUCUGU	GUAUCUUUGAGUCUUACAUGGAAAAAAUAGAGAAUGAGAUUGAGCCAAGGAUGACUUGCCGAUUUUUAUCAACAAAUCUUAACUGAUUAUGGUGCCCGGCAAGUUGACCUUGGCUCUGUUUCCUUCUCUUCUUUUCGAUGUCAAACUCUAGAUAU	((((((..((((...((((.(((((...((((((.(((((.(((((((((..(((((((((.....(((((...((((......)))).)))))..)))))))))..))))))))).))))).))))))..))))).))))...)))).))))))
aly-miR169d-5p	aly-mir169d	UGAGCCAAGGAUGACUUGCCG	GUAUCUUUGAGUCUUACAUGGAAAAAAUAGAGAAUGAGAUUGAGCCAAGGAUGACUUGCCGAUUUUUAUCAACAAAUCUUAACUGAUUAUGGUGCCCGGCAAGUUGACCUUGGCUCUGUUUCCUUCUCUUCUUUUCGAUGUCAAACUCUAGAUAU	((((((..((((...((((.(((((...((((((.(((((.(((((((((..(((((((((.....(((((...((((......)))).)))))..)))))))))..))))))))).))))).))))))..))))).))))...)))).))))))
aly-miR169e-3p	aly-mir169e	GCAAGUUGACCUUGGCUCUGU	GUCACUAAUUGUAUCAUAGAGUCUUGCAUGGAAAAAAUAGAGAAUGAGAUUGAGCCAAGGAUGACUUGCCGAAUUUAUUAACAAAUCUCAAAUGAUUAUGGUGCCCGGCAAGUUGACCUUGGCUCUGUUUCCUUCUCUUCUUUUCGAUGUCAAACUCUAGAUAUAUCAAUCGAU	(((......((((((.((((((.((((((.(((((...((((((.(((((.(((((((((..(((((((((....(((((...((((......)))).)))))..)))))))))..))))))))).))))).))))))..))))).))).)))))))))))))))......)))
aly-miR169e-5p	aly-mir169e	UGAGCCAAGGAUGACUUGCCG	GUCACUAAUUGUAUCAUAGAGUCUUGCAUGGAAAAAAUAGAGAAUGAGAUUGAGCCAAGGAUGACUUGCCGAAUUUAUUAACAAAUCUCAAAUGAUUAUGGUGCCCGGCAAGUUGACCUUGGCUCUGUUUCCUUCUCUUCUUUUCGAUGUCAAACUCUAGAUAUAUCAAUCGAU	(((......((((((.((((((.((((((.(((((...((((((.(((((.(((((((((..(((((((((....(((((...((((......)))).)))))..)))))))))..))))))))).))))).))))))..))))).))).)))))))))))))))......)))
aly-miR169f-3p	aly-mir169f	GCAAGUUGACCUUGGCUCUGC	UGUAUCAGAGGGUCUUGCAUGAAGGAAUAAAGAAUGGAAUUGAGCCAAGGAUGACUUGCCGGUUUAAACACAACCGGAUUAUGACCAUUGAUUUGGUCUCAUUCACAAUCUGUUGAUUCGUGUCUGGCAAGUUGACCUUGGCUCUGCUUCGUUCUCUAUUCUUCCAUGUUAGAUUCCAGAUAUA	((((((.(.((((((.(((((.(((((((.((((((((...(((((((((..((((((((((........((((.(((((..(((((......)))))........)))))))))........))))))))))..)))))))))...)))))))).))))))).))))).))))))).))))))
aly-miR169f-5p	aly-mir169f	UGAGCCAAGGAUGACUUGCCG	UGUAUCAGAGGGUCUUGCAUGAAGGAAUAAAGAAUGGAAUUGAGCCAAGGAUGACUUGCCGGUUUAAACACAACCGGAUUAUGACCAUUGAUUUGGUCUCAUUCACAAUCUGUUGAUUCGUGUCUGGCAAGUUGACCUUGGCUCUGCUUCGUUCUCUAUUCUUCCAUGUUAGAUUCCAGAUAUA	((((((.(.((((((.(((((.(((((((.((((((((...(((((((((..((((((((((........((((.(((((..(((((......)))))........)))))))))........))))))))))..)))))))))...)))))))).))))))).))))).))))))).))))))
aly-miR169g-3p	aly-mir169g	GCAAGUUGACCUUGGCUCUGU	AUGAUGAUGAUGAGUCUCUAGUUGUAUCAGAGGGUCUUGCAUGGAAGAGUAGAGAAUGAGGUUGAGCCAAGGAUGACUUGCCGGGUUUUUUACCAAUGAAUCUUAACUGAUUUUGGUGUCCGGCAAGUUGACCUUGGCUCUGUUUCCUUCUCUUCUUUUCGAUGUCAGACUCCGCGAUAUAUAUCUAUUUCAUCAUCGUCAU	((((((((((((((........((((((.(.((((((.((((.((((((.((((((.((((..(((((((((..(((((((((((.....(((((..(((((......)))))))))))))))))))))..)))))))))..)))).)))))).)))))).)))).)))))))..)))))).......))))))))))))))
aly-miR169g-5p	aly-mir169g	UGAGCCAAGGAUGACUUGCCG	AUGAUGAUGAUGAGUCUCUAGUUGUAUCAGAGGGUCUUGCAUGGAAGAGUAGAGAAUGAGGUUGAGCCAAGGAUGACUUGCCGGGUUUUUUACCAAUGAAUCUUAACUGAUUUUGGUGUCCGGCAAGUUGACCUUGGCUCUGUUUCCUUCUCUUCUUUUCGAUGUCAGACUCCGCGAUAUAUAUCUAUUUCAUCAUCGUCAU	((((((((((((((........((((((.(.((((((.((((.((((((.((((((.((((..(((((((((..(((((((((((.....(((((..(((((......)))))))))))))))))))))..)))))))))..)))).)))))).)))))).)))).)))))))..)))))).......))))))))))))))
aly-miR169h-3p	aly-mir169h	GGCAGUCUCCUUGGCUAUU	UAGAAAAUCAUAUAAGAGAAAAUGGUGACAUGAAGAAUGAGAACUUGUGUGGUAGCCAAGGAUGACUUGCCUGCGUUUUAACAAUACAAUAUCAAAGACUACUCGAUCGAUCGAUAGUCUUAGAGUUGGUUAGUCGUCAGGCAGUCUCCUUGGCUAUUCAAACAAUUCUUGUUCUCCUCAUUUCACAUCUCUCUUUCGUUUUUUG	((((((((.....((((((.....((((.((((((((((((((.((((.(((((((((((((.((((.(((((((..(((((....((((.((.(((((((.((((....))))))))))).))))))))))).)).))))))))))))))))))).))).))))))))))))))..)))).))))...))))))..))))))))
aly-miR169h-5p	aly-mir169h	UAGCCAAGGAUGACUUGCCUG	UAGAAAAUCAUAUAAGAGAAAAUGGUGACAUGAAGAAUGAGAACUUGUGUGGUAGCCAAGGAUGACUUGCCUGCGUUUUAACAAUACAAUAUCAAAGACUACUCGAUCGAUCGAUAGUCUUAGAGUUGGUUAGUCGUCAGGCAGUCUCCUUGGCUAUUCAAACAAUUCUUGUUCUCCUCAUUUCACAUCUCUCUUUCGUUUUUUG	((((((((.....((((((.....((((.((((((((((((((.((((.(((((((((((((.((((.(((((((..(((((....((((.((.(((((((.((((....))))))))))).))))))))))).)).))))))))))))))))))).))).))))))))))))))..)))).))))...))))))..))))))))
aly-miR169i-3p	aly-mir169i	GGCAGUCUCCUUGGAUAUC	GAAGGAGAUGUCAAAGAUGAGUAGGAGAAUCAUAUUUGGUAGCCAAGGAUGACUUGCCUGAUUCCUUUGCGUAAAAUGGUUAGUGUCAUGUUUGACAAAGUGACUAUCAAUUACAUCAAGCGAUGACCAUUUUGCUUAUAAAAAAGAUGUCAGGCAGUCUCCUUGGAUAUCCUUAUAUGUUCUUCUCUUUCAUCUCAGACAUUCAUCUUC	(((((.((((((..(((((((.(((((((.(((((..((...(((((((.((((.(((((((..((((..(((((((((((...(((..((((((.....(((...)))......)))))))))))))))))))).......))))..))))))))))))))))))....))..))))))))))))..)))))))..)))).)).)))))
aly-miR169i-5p	aly-mir169i	UAGCCAAGGAUGACUUGCCUG	GAAGGAGAUGUCAAAGAUGAGUAGGAGAAUCAUAUUUGGUAGCCAAGGAUGACUUGCCUGAUUCCUUUGCGUAAAAUGGUUAGUGUCAUGUUUGACAAAGUGACUAUCAAUUACAUCAAGCGAUGACCAUUUUGCUUAUAAAAAAGAUGUCAGGCAGUCUCCUUGGAUAUCCUUAUAUGUUCUUCUCUUUCAUCUCAGACAUUCAUCUUC	(((((.((((((..(((((((.(((((((.(((((..((...(((((((.((((.(((((((..((((..(((((((((((...(((..((((((.....(((...)))......)))))))))))))))))))).......))))..))))))))))))))))))....))..))))))))))))..)))))))..)))).)).)))))
aly-miR169j-3p	aly-mir169j	GGCAGUCUCCUUGGCUAUC	GAAUGAGGCAAAACAUAUUGAGUAAUGGAGUGUAUAAUGAGGAAGAGAGGUCUAACAUGGCGAAAAGAGUCAUGUUUAAUAGCCAAGGAUGACUUGCCUGAUCUUUUUCACCUCCAUGAUUCAAUUUGAAGUUCAUGCGUUUUGGAUUAUUAUGCAUCUAAAAGGUAUAAUAAUUCGAAAAUCAUGUUGAAUCAUGCGGGUUAGGUUUCAGGCAGUCUCCUUGGCUAUCUUGACAUGCUUUUUUCAUCCAUGUUAUACCUGUUUUUCUUUCUGUCUCUAAAGUCACUAUUAAGUCUCUUC	(((.(((((.....(((.(((.(..(((((...(((..((((((((.((((.((((((((.((((((((.((((((..(((((((((((.((((.((((((....(((.((((.((((((((((.........((((..((((((((((((((((.........))))))))))))))))..)))))))))))))).)))).)))..)))))))))))))))))))))...))))))))))))))..)))))))).)))).))))))))..)))))))).).))).)))...))))))))
aly-miR169j-5p	aly-mir169j	UAGCCAAGGAUGACUUGCCUG	GAAUGAGGCAAAACAUAUUGAGUAAUGGAGUGUAUAAUGAGGAAGAGAGGUCUAACAUGGCGAAAAGAGUCAUGUUUAAUAGCCAAGGAUGACUUGCCUGAUCUUUUUCACCUCCAUGAUUCAAUUUGAAGUUCAUGCGUUUUGGAUUAUUAUGCAUCUAAAAGGUAUAAUAAUUCGAAAAUCAUGUUGAAUCAUGCGGGUUAGGUUUCAGGCAGUCUCCUUGGCUAUCUUGACAUGCUUUUUUCAUCCAUGUUAUACCUGUUUUUCUUUCUGUCUCUAAAGUCACUAUUAAGUCUCUUC	(((.(((((.....(((.(((.(..(((((...(((..((((((((.((((.((((((((.((((((((.((((((..(((((((((((.((((.((((((....(((.((((.((((((((((.........((((..((((((((((((((((.........))))))))))))))))..)))))))))))))).)))).)))..)))))))))))))))))))))...))))))))))))))..)))))))).)))).))))))))..)))))))).).))).)))...))))))))
aly-miR169k-3p	aly-mir169k	GGCAGUCUCCUUGGCUAUC	GAAGGAGAUGUCAAAGAUGAAUAAGAGAACCACAUUUGGUAGCCAAGGAUGACUUGCCUGUUUCUUUGAACAAAAUGGUUGGUGUCAUGUUUGAUGUGACUACAAGUUAUAUCAAGAAUGACAUUUUGCUUAUAAAAAGACAUCAGGCAGUCUCCUUGGCUAUCCUUAUAUGUUCUUCUUUCUCAUCUCAGACAUUUACCUUC	((((((((((((..((((((..((((((((.......((((((((((((.((((.(((((..(((((.........(((.((((((((.((((((((((((...)))))))))))).))))))))..))).....)))))...))))))))))))))))))))).......)))).))))..))))))..))))))).)))))
aly-miR169k-5p	aly-mir169k	UAGCCAAGGAUGACUUGCCUG	GAAGGAGAUGUCAAAGAUGAAUAAGAGAACCACAUUUGGUAGCCAAGGAUGACUUGCCUGUUUCUUUGAACAAAAUGGUUGGUGUCAUGUUUGAUGUGACUACAAGUUAUAUCAAGAAUGACAUUUUGCUUAUAAAAAGACAUCAGGCAGUCUCCUUGGCUAUCCUUAUAUGUUCUUCUUUCUCAUCUCAGACAUUUACCUUC	((((((((((((..((((((..((((((((.......((((((((((((.((((.(((((..(((((.........(((.((((((((.((((((((((((...)))))))))))).))))))))..))).....)))))...))))))))))))))))))))).......)))).))))..))))))..))))))).)))))
aly-miR169l-3p	aly-mir169l	GGCAGUCUCCUUGGCUAUC	GUUAAGAAAUGUAUGAUGAAGAUGAGAGGUCUAACAUGGCGAAAAGAGUCAUGUUUAAUAGCCAAGGAUGACUUGCCUGAUCUUUUUCACCUCCAUGAUUCAAUUUGAAUUUCAUGGGUUUUGGAUUAUUAUGCAUCUAAAAGGUGUAAUAAUUCGAAAAUCAAGUUGAAUCUUGCGGGUUAGGUUUCAGGCAGUCUCCUUGGCUAUCUUGACAUACUCUUUUCAUCCAUGUUAUACCUAAUUUUCUUUUUUUAUUGAGGAUAUUUGAGGAU	......((((((..((((((((.(((((((.((((((((.(((((((((.(((((..(((((((((((.((((.((((((....(((.((((.((.((((((((((((.((((.........(((((((..(((((((...)))))))))))))))))).)))))))))))).)).)))).)))..)))))))))))))))))))))...))))))))))))))..)))))))).))))....)))..))))))))....))))))......
aly-miR169l-5p	aly-mir169l	UAGCCAAGGAUGACUUGCCUG	GUUAAGAAAUGUAUGAUGAAGAUGAGAGGUCUAACAUGGCGAAAAGAGUCAUGUUUAAUAGCCAAGGAUGACUUGCCUGAUCUUUUUCACCUCCAUGAUUCAAUUUGAAUUUCAUGGGUUUUGGAUUAUUAUGCAUCUAAAAGGUGUAAUAAUUCGAAAAUCAAGUUGAAUCUUGCGGGUUAGGUUUCAGGCAGUCUCCUUGGCUAUCUUGACAUACUCUUUUCAUCCAUGUUAUACCUAAUUUUCUUUUUUUAUUGAGGAUAUUUGAGGAU	......((((((..((((((((.(((((((.((((((((.(((((((((.(((((..(((((((((((.((((.((((((....(((.((((.((.((((((((((((.((((.........(((((((..(((((((...)))))))))))))))))).)))))))))))).)).)))).)))..)))))))))))))))))))))...))))))))))))))..)))))))).))))....)))..))))))))....))))))......
aly-miR169m-3p	aly-mir169m	GGCAGUCUUCUUGGCUAUC	UCAUUAUUUAGAAGGAAAUGUCAAAGAUGAAUAGGAGAAUCAUAUUUGGUAGCCAAGGAUGACUUGCCUGUUUCUUUGAGUAAAAUGGUUAUUGUCAUGUUUGACAAGUGACUAUAAGUUAUAUCAAGUAACGACCAUUUUACUCAUCAAAAGACAUGAGGCAGUCUUCUUGGCUAUCCUUAUAUGUUCUUCUGUCUCAUCUCAGACGUUAACCUUCAUCUAAAAUAAGA	..........(((((.((((((..(((((((((((((((.(((((..((((((((((((.((((.((((...((((((((((((((((((.((((((....))))))((((((...))))))..........))))))))))))))....))))....)))))))))))))))))).))..)))))))))))))).))))))..))))))..))))).............
aly-miR169m-5p	aly-mir169m	UAGCCAAGGAUGACUUGCCUG	UCAUUAUUUAGAAGGAAAUGUCAAAGAUGAAUAGGAGAAUCAUAUUUGGUAGCCAAGGAUGACUUGCCUGUUUCUUUGAGUAAAAUGGUUAUUGUCAUGUUUGACAAGUGACUAUAAGUUAUAUCAAGUAACGACCAUUUUACUCAUCAAAAGACAUGAGGCAGUCUUCUUGGCUAUCCUUAUAUGUUCUUCUGUCUCAUCUCAGACGUUAACCUUCAUCUAAAAUAAGA	..........(((((.((((((..(((((((((((((((.(((((..((((((((((((.((((.((((...((((((((((((((((((.((((((....))))))((((((...))))))..........))))))))))))))....))))....)))))))))))))))))).))..)))))))))))))).))))))..))))))..))))).............
aly-miR169n-3p	aly-mir169n	GGCAGUCUCUUUGGCUAUC	GAAGUGUAUAACGAGGAAAAGAGGUCUAACAUGGCGAAAAGAGUCAUGUUUAGUAGCCAAAGAUGACUUGCCUGAUCUUUUUCACCUCCAUGAUUCAAUUUGAAUUCCAUGGGUUUUGGAUUAUUAUGCAUUUUAAAAGCAUAAUAGUUCGAAAAUCAUGUUGAAUCUUGCGGGUUAGGUUUCAGGCAGUCUCUUUGGCUAUCUUGACAUGCUUUUUUCAUUCAUGUUAUACCUAUUUUUCUUUCUGUCUUC	((((...(((..((((((((.((((.((((((((.((((((((.((((((.((((((((((((.((((.((((((....(((.((((.((.(((((((.........(((((.((((((((((((((((.........)))))))))))))))).)))))))))))).)).)))).)))..)))))))))))))))))))).)).))))))))))))))..)))))))).)))).))))))))..)))))))
aly-miR169n-5p	aly-mir169n	UAGCCAAAGAUGACUUGCCUG	GAAGUGUAUAACGAGGAAAAGAGGUCUAACAUGGCGAAAAGAGUCAUGUUUAGUAGCCAAAGAUGACUUGCCUGAUCUUUUUCACCUCCAUGAUUCAAUUUGAAUUCCAUGGGUUUUGGAUUAUUAUGCAUUUUAAAAGCAUAAUAGUUCGAAAAUCAUGUUGAAUCUUGCGGGUUAGGUUUCAGGCAGUCUCUUUGGCUAUCUUGACAUGCUUUUUUCAUUCAUGUUAUACCUAUUUUUCUUUCUGUCUUC	((((...(((..((((((((.((((.((((((((.((((((((.((((((.((((((((((((.((((.((((((....(((.((((.((.(((((((.........(((((.((((((((((((((((.........)))))))))))))))).)))))))))))).)).)))).)))..)))))))))))))))))))).)).))))))))))))))..)))))))).)))).))))))))..)))))))
aly-miR170-3p	aly-mir170	UGAUUGAGCCGUGUCAAUAUC	CAUUCUCUCUCUUCGAUUCUUGUUUCUCUUGCAAAACAGAUACCCUCUGUCUCUGAGUCCGAGAGAGUCCCUCUGAUAUUGGCCUGGUUCACUCAGAUUCUCCUAACUAACUCAUCUGAUUGAGCCGUGUCAAUAUCUCAGUCCUCUCUCGUCGCUUCUCUCAUACUUUAGAGAUUGUUUUGUUUUGUACACACGAGUUGUUUGUUGAUAUG	.....((......((((((.(((......(((((((((((((..(((((....((((..((((((((...((..(((((((((.(((((((.((((((...............)))))).))))))).)))))))))..))..))))))))........)))).....)))))..)).))))))))))).))).))))))......))....
aly-miR170-5p	aly-mir170	UAUUGGCCUGGUUCACUCAGA	CAUUCUCUCUCUUCGAUUCUUGUUUCUCUUGCAAAACAGAUACCCUCUGUCUCUGAGUCCGAGAGAGUCCCUCUGAUAUUGGCCUGGUUCACUCAGAUUCUCCUAACUAACUCAUCUGAUUGAGCCGUGUCAAUAUCUCAGUCCUCUCUCGUCGCUUCUCUCAUACUUUAGAGAUUGUUUUGUUUUGUACACACGAGUUGUUUGUUGAUAUG	.....((......((((((.(((......(((((((((((((..(((((....((((..((((((((...((..(((((((((.(((((((.((((((...............)))))).))))))).)))))))))..))..))))))))........)))).....)))))..)).))))))))))).))).))))))......))....
aly-miR171a-3p	aly-mir171a	UGAUUGAGCCGCGCCAAUAUC	UCGUUUUUUAUAUUGUUUUCCUUUGAUCUAUCACUUAAGCACGAGAGAGUCCCUUUGAUAUUGGCCUGGUUCACUCAGAUCUUCCCUGACCACACUCACGUCGUACAUAUGCAUUCUCUCUAGAUUAUCUGAUUGAGCCGCGCCAAUAUCUCAGUACUCUCUCGUCUCUAUUUUGGACUUUGUGAUCUUGUAAAUCGA	(((...((((((..(((.......(.((((.......((.((((((((((..((..(((((((((.(((((((.((((((..((...(((.........)))(((....)))..........))..)))))).))))))).)))))))))..)).))))))))))))......))))).....)))..)))))).)))
aly-miR171a-5p	aly-mir171a	UAUUGGCCUGGUUCACUCAGA	UCGUUUUUUAUAUUGUUUUCCUUUGAUCUAUCACUUAAGCACGAGAGAGUCCCUUUGAUAUUGGCCUGGUUCACUCAGAUCUUCCCUGACCACACUCACGUCGUACAUAUGCAUUCUCUCUAGAUUAUCUGAUUGAGCCGCGCCAAUAUCUCAGUACUCUCUCGUCUCUAUUUUGGACUUUGUGAUCUUGUAAAUCGA	(((...((((((..(((.......(.((((.......((.((((((((((..((..(((((((((.(((((((.((((((..((...(((.........)))(((....)))..........))..)))))).))))))).)))))))))..)).))))))))))))......))))).....)))..)))))).)))
aly-miR171b-3p	aly-mir171b	UUGAGCCGUGCCAAUAUCACG	GAGUGAUUUUAUGUAAGGUAACGCGAGAUAUUAGUGCGGUUCAAUCAAAUAGUCGUCCUCUUAACUCAUGGAGAUCGGUGUUGUUCGAUUGAGCCGUGCCAAUAUCACGCGGUAAACCAAAAUGGCAAAGAUCGAUC	((.(((((((.(((..(((..((((.((((((.(((((((((((((.((((((((..((((........))))..)))..))))).))))))))))))).)))))).))))....)))......)))))))))).))
aly-miR171b-5p	aly-mir171b	AGAUAUUAGUGCGGUUCAAUC	GAGUGAUUUUAUGUAAGGUAACGCGAGAUAUUAGUGCGGUUCAAUCAAAUAGUCGUCCUCUUAACUCAUGGAGAUCGGUGUUGUUCGAUUGAGCCGUGCCAAUAUCACGCGGUAAACCAAAAUGGCAAAGAUCGAUC	((.(((((((.(((..(((..((((.((((((.(((((((((((((.((((((((..((((........))))..)))..))))).))))))))))))).)))))).))))....)))......)))))))))).))
aly-miR171c-3p	aly-mir171c	UUGAGCCGUGCCAAUAUCACG	GGACAUCGAAUACGAGAUAUUGGUGCGGUUCAAUCAGAAAACUGUACUCUUUUGUUUUAAAGAUCGGUUUGUUUGAUUGAGCCGUGCCAAUAUCACGUGUUUAAAUAGUUU	.......(((((((.(((((((((((((((((((((((((((((...(((((......))))).)))))).))))))))))))))))))))))).))))))).........
aly-miR171c-5p	aly-mir171c	AGAUAUUGGUGCGGUUCAAUC	GGACAUCGAAUACGAGAUAUUGGUGCGGUUCAAUCAGAAAACUGUACUCUUUUGUUUUAAAGAUCGGUUUGUUUGAUUGAGCCGUGCCAAUAUCACGUGUUUAAAUAGUUU	.......(((((((.(((((((((((((((((((((((((((((...(((((......))))).)))))).))))))))))))))))))))))).))))))).........
aly-miR172a-3p	aly-mir172a	AGAAUCUUGAUGAUGCUGCAU	GGAGCCACGGUCGCUGUUUGCUGCUGUGGCAUCAUCAAGAUUCACAUCUGUUGAUGGACGGUGGUGAUUCGCUCUCCCCAAAGUUCUCUAUGAAAAUGAGAAUCUUGAUGAUGCUGCAUCGGCAAUCAACGGCUAUUCUUUUUCUCUCC	((((....(((((.((.((((((.(((((((((((((((((((.(((.(((.((.((((..(((.((.......)).)))..)))))).)))...))).))))))))))))))))))).)))))).)).)))))...........))))
aly-miR172a-5p	aly-mir172a	GUGGCAUCAUCAAGAUUCACA	GGAGCCACGGUCGCUGUUUGCUGCUGUGGCAUCAUCAAGAUUCACAUCUGUUGAUGGACGGUGGUGAUUCGCUCUCCCCAAAGUUCUCUAUGAAAAUGAGAAUCUUGAUGAUGCUGCAUCGGCAAUCAACGGCUAUUCUUUUUCUCUCC	((((....(((((.((.((((((.(((((((((((((((((((.(((.(((.((.((((..(((.((.......)).)))..)))))).)))...))).))))))))))))))))))).)))))).)).)))))...........))))
aly-miR172b-3p	aly-mir172b	AGAAUCUUGAUGAUGCUGCAU	UAGCUCAUCUGUCGUUGUUUGUAGGUGCAGCACCAUCAAGAUUCACAUGAAAAUUGAUAAAUCUCCUAAAUUAGGGUUUUGAUAUGUAUAUGAGAAUCUUGAUGAUGCUGCAUCAACAAUCGACGGCUACAAAAUACCUAAAGCUG	(((((.....(((((((.((((.(((((((((.(((((((((((.((((.....((.((((.(.((((...))))).)))).))....)))).))))))))))).))))))))).)))).)))))))..............)))))
aly-miR172b-5p	aly-mir172b	GCAGCACCAUCAAGAUUCACA	UAGCUCAUCUGUCGUUGUUUGUAGGUGCAGCACCAUCAAGAUUCACAUGAAAAUUGAUAAAUCUCCUAAAUUAGGGUUUUGAUAUGUAUAUGAGAAUCUUGAUGAUGCUGCAUCAACAAUCGACGGCUACAAAAUACCUAAAGCUG	(((((.....(((((((.((((.(((((((((.(((((((((((.((((.....((.((((.(.((((...))))).)))).))....)))).))))))))))).))))))))).)))).)))))))..............)))))
aly-miR172c-3p	aly-mir172c	AGAAUCUUGAUGAUGCUGCAG	AGCUACUGUUCGCUGUUGGAGCAUCAUCAAGAUUCACAAAUCAUCAAGUAUUCGUGUAAAUGAACCCAUUUAUAAUUAUAUUGUUGAUGUAUGUAUGAGAAUCUUGAUGAUGCUGCAGCUGCAAUCAGUGGCU	((((((((...((.((((.(((((((((((((((((((...((((((((((...((((((((....))))))))...))))..))))))..)))....)))))))))))))))).)))).))...))))))))
aly-miR172c-5p	aly-mir172c	GGAGCAUCAUCAAGAUUCACA	AGCUACUGUUCGCUGUUGGAGCAUCAUCAAGAUUCACAAAUCAUCAAGUAUUCGUGUAAAUGAACCCAUUUAUAAUUAUAUUGUUGAUGUAUGUAUGAGAAUCUUGAUGAUGCUGCAGCUGCAAUCAGUGGCU	((((((((...((.((((.(((((((((((((((((((...((((((((((...((((((((....))))))))...))))..))))))..)))....)))))))))))))))).)))).))...))))))))
aly-miR172d-3p	aly-mir172d	AGAAUCUUGAUGAUGCUGCAG	GAUUCAGAAUUUGAAGUUAGUGGCAGUCAUUGUUUGCUAUUGCAACAUCUUCAAGAUUCAGAAAUCAGAUUCUUUUAUGGGUUUUCUUUUGAGCCUAUAUUAUUUGGUUUGAGAAUCUUGAUGAUGCUGCAGCGGCAAUUAAAUGGCUUAUUUAUCUAGGGUU	..((((.....)))).(((((((.(((((((..(((((.(((((.((((.(((((((((..(((((((((.....(((((((((......)))))))))..)))))))))..))))))))).)))).))))).)))))...)))))))...))).))))....
aly-miR172d-5p	aly-mir172d	GCAACAUCUUCAAGAUUCAGA	GAUUCAGAAUUUGAAGUUAGUGGCAGUCAUUGUUUGCUAUUGCAACAUCUUCAAGAUUCAGAAAUCAGAUUCUUUUAUGGGUUUUCUUUUGAGCCUAUAUUAUUUGGUUUGAGAAUCUUGAUGAUGCUGCAGCGGCAAUUAAAUGGCUUAUUUAUCUAGGGUU	..((((.....)))).(((((((.(((((((..(((((.(((((.((((.(((((((((..(((((((((.....(((((((((......)))))))))..)))))))))..))))))))).)))).))))).)))))...)))))))...))).))))....
aly-miR172e-3p	aly-mir172e	GAAUCUUGAUGAUGCUGCAU	GCCAGUAGUCGCAGAUGCAGCACCAUUAAGAUUCACAAGAGAUGUGGUUCCCUUUGUUUUUGCCUCUCGAUCCGAAGAAAAGGGUUCCUUUCGAGUGGGAAUCUUGAUGAUGCUGCAUCAGCAAAUACAUGGC	(((((((...((.(((((((((.(((((((((((.((...((...((..((((((.((((((..........))))))))))))..))..))...)).))))))))))).))))))))).))...))).))))
aly-miR172e-5p	aly-mir172e	GCAGCACCAUUAAGAUUCAC	GCCAGUAGUCGCAGAUGCAGCACCAUUAAGAUUCACAAGAGAUGUGGUUCCCUUUGUUUUUGCCUCUCGAUCCGAAGAAAAGGGUUCCUUUCGAGUGGGAAUCUUGAUGAUGCUGCAUCAGCAAAUACAUGGC	(((((((...((.(((((((((.(((((((((((.((...((...((..((((((.((((((..........))))))))))))..))..))...)).))))))))))).))))))))).))...))).))))
aly-miR172f-3p	aly-mir172f	AGAAUCUUGAUGAUGCUGCAG	AGCUACUGUUCGCUGUUGGAGCAUCAUCAAGAUUCACAAAUCAUCAAGUAUUCGUGUAAAUGAACCCAUUUAUAAUUAUAUUGUUGAUGUAUGUAUGAGAAUCUUGAUGAUGCUGCAGCUGCAAUCAGUGGCU	((((((((...((.((((.(((((((((((((((((((...((((((((((...((((((((....))))))))...))))..))))))..)))....)))))))))))))))).)))).))...))))))))
aly-miR172f-5p	aly-mir172f	GGAGCAUCAUCAAGAUUCACA	AGCUACUGUUCGCUGUUGGAGCAUCAUCAAGAUUCACAAAUCAUCAAGUAUUCGUGUAAAUGAACCCAUUUAUAAUUAUAUUGUUGAUGUAUGUAUGAGAAUCUUGAUGAUGCUGCAGCUGCAAUCAGUGGCU	((((((((...((.((((.(((((((((((((((((((...((((((((((...((((((((....))))))))...))))..))))))..)))....)))))))))))))))).)))).))...))))))))
aly-miR173a-3p	aly-mir173a	GAUUCUCUGUGCAAGUGGAAG	GGUGACUAAGUACUUUCGCUUGCAGAGAGAAAUCACAGUGGUCAAAAGUUAAAGUCUCUUUCCUCUGUGAUUCUCUGUGCAAGUGGAAGAGCUUGCUCCC	((.((.(((((.((((((((((((.((((((.((((((.((...((((.........)))))).)))))))))))).)))))))))))).))))).))))
aly-miR173a-5p	aly-mir173a	UUCGCUUGCAGAGAGAAAUCAC	GGUGACUAAGUACUUUCGCUUGCAGAGAGAAAUCACAGUGGUCAAAAGUUAAAGUCUCUUUCCUCUGUGAUUCUCUGUGCAAGUGGAAGAGCUUGCUCCC	((.((.(((((.((((((((((((.((((((.((((((.((...((((.........)))))).)))))))))))).)))))))))))).))))).))))
aly-miR173b-3p	aly-mir173b	GAUUCUCUGUGCAAGUGGAAG	GGUGACUAAGUACUUUCGCUUGCAGAGAGAAAUCACAGUGGUCAAAAGUUAAAGUCUCUUUCCUCUGUGAUUCUCUGUGCAAGUGGAAGAGCUUGCUCCC	((.((.(((((.((((((((((((.((((((.((((((.((...((((.........)))))).)))))))))))).)))))))))))).))))).))))
aly-miR173b-5p	aly-mir173b	UUCGCUUGCAGAGAGAAAUCAC	GGUGACUAAGUACUUUCGCUUGCAGAGAGAAAUCACAGUGGUCAAAAGUUAAAGUCUCUUUCCUCUGUGAUUCUCUGUGCAAGUGGAAGAGCUUGCUCCC	((.((.(((((.((((((((((((.((((((.((((((.((...((((.........)))))).)))))))))))).)))))))))))).))))).))))
aly-miR1887	aly-mir1887	CACUUAGAUUGUUCUUAGUAUGAG	UUGUUCACUUAGAUUGUUCUUAGUAUGAGUUGUUCUCGUACUAAGUAGAGUCUAAGAGAACAA	.(((((.((((((((.(.(((((((((((.....))))))))))).).)))))))).))))).
aly-miR2111a-3p	aly-mir2111a	GUCCUCGGGAUGCGGAUUACC	GUAUUGGUGAGGAUCGGGUAAUCUGCAUCCUGAGGUUUAAAGCUUAAUUUAAGCAGAAAAUUUGUAUACGCAUAUACGUAUGUGUGUUGGUAUAGCUUUUAGUCCUCGGGAUGCGGAUUACCUCUUCCUUACUUACAAUAC	(((((((((((((..((((((((((((((((((((...((((((........(((((...)))))(((((((((....)))))))))......))))))....))))))))))))))))))))..)))))))...))))))
aly-miR2111a-5p	aly-mir2111a	UAAUCUGCAUCCUGAGGUUUA	GUAUUGGUGAGGAUCGGGUAAUCUGCAUCCUGAGGUUUAAAGCUUAAUUUAAGCAGAAAAUUUGUAUACGCAUAUACGUAUGUGUGUUGGUAUAGCUUUUAGUCCUCGGGAUGCGGAUUACCUCUUCCUUACUUACAAUAC	(((((((((((((..((((((((((((((((((((...((((((........(((((...)))))(((((((((....)))))))))......))))))....))))))))))))))))))))..)))))))...))))))
aly-miR2111b-3p	aly-mir2111b	AUCCUCGGGAUACAGAUUACC	GUACUUGGUGAUGAACGGGUAAUCUGCAUCCUGAGGUUUAAAACUUUAUAAGCAUUUACGUAUGUGACUAUAUAGUUUUUUUAAUCCUCGGGAUACAGAUUACCUCUUCCUUACUCGAAGUAC	(((((((((((.(((.((((((((((.(((((((((.((((((((.((((..(((........)))..)))).)))...))))).))))))))).)))))))))).))).)))))..))))))
aly-miR2111b-5p	aly-mir2111b	UAAUCUGCAUCCUGAGGUUUA	GUACUUGGUGAUGAACGGGUAAUCUGCAUCCUGAGGUUUAAAACUUUAUAAGCAUUUACGUAUGUGACUAUAUAGUUUUUUUAAUCCUCGGGAUACAGAUUACCUCUUCCUUACUCGAAGUAC	(((((((((((.(((.((((((((((.(((((((((.((((((((.((((..(((........)))..)))).)))...))))).))))))))).)))))))))).))).)))))..))))))
aly-miR2111c-3p	aly-mir2111c	GUCCUCGGGAUGCGGAUUACC	GUAUUGGUGAGGAUCGGGUAAUCUGCAUCCUGAGGUUUAAAGCUUAAUUUAAGCAGAAAAUUUGUAUACGCAUAUACGUAUGUGUGUUGGUAUAGCUUUUAGUCCUCGGGAUGCGGAUUACCUCUUCCUUACUUACAAUAC	(((((((((((((..((((((((((((((((((((...((((((........(((((...)))))(((((((((....)))))))))......))))))....))))))))))))))))))))..)))))))...))))))
aly-miR2111c-5p	aly-mir2111c	UAAUCUGCAUCCUGAGGUUUA	GUAUUGGUGAGGAUCGGGUAAUCUGCAUCCUGAGGUUUAAAGCUUAAUUUAAGCAGAAAAUUUGUAUACGCAUAUACGUAUGUGUGUUGGUAUAGCUUUUAGUCCUCGGGAUGCGGAUUACCUCUUCCUUACUUACAAUAC	(((((((((((((..((((((((((((((((((((...((((((........(((((...)))))(((((((((....)))))))))......))))))....))))))))))))))))))))..)))))))...))))))
aly-miR2112-3p	aly-mir2112	CUUUAUAUCCGCAUUUGCGCA	AUGAUGCGCAAAUGCGGAUAUCAAUGUAAAUCAGGACAACAAACCAAUAGAGGUGCUCAGCAAAAACAACAAAAUGCGAAAAGGGUUUAUCAGAAACAUUAUUUGAAACAUUGGGGUCAUGAUAUACCUUUAUAUCCGCAUUUGCGCAUCAU	(((((((((((((((((((((.((.(((.((((.(((..((((((......)))((...))..........((((.(.....).)))).(((((.......)))))....)))..))).)))).))).)).)))))))))))))))))))))
aly-miR2112-5p	aly-mir2112	CGCAAAUGCGGAUAUCAAUGU	AUGAUGCGCAAAUGCGGAUAUCAAUGUAAAUCAGGACAACAAACCAAUAGAGGUGCUCAGCAAAAACAACAAAAUGCGAAAAGGGUUUAUCAGAAACAUUAUUUGAAACAUUGGGGUCAUGAUAUACCUUUAUAUCCGCAUUUGCGCAUCAU	(((((((((((((((((((((.((.(((.((((.(((..((((((......)))((...))..........((((.(.....).)))).(((((.......)))))....)))..))).)))).))).)).)))))))))))))))))))))
aly-miR319a-3p	aly-mir319a	UUGGACUGAAGGGAGCUCCCU	GGAUGUUGUAGGAAUAUAUAUGUAGAGAGAGCUUCCUUGAGUCCAUUCACAGGUCGUGAUAUGAUCCAAUUAGCUUCCGACUCAUUCAUCCAAAUACCGAGUCGCCAAAAUUCGAACUAGACUCGUUAAAUGAAUGAAUGAUGCGGUAGACAAAUUGGAUCAUUGAUUCUCUUUGAUUGGACUGAAGGGAGCUCCCUCUCUCUUCUGUAUUCCAAUUGUCU	((((...((.((((((((...(.(((((((((((((((.((((((.(((.(((..((.(.(((((((((((.(((.(((..((((((((.((..((.((((((................)))))).))..)).))))))))..))).)).).)))))))))))).))..))).))).)))))).))))))))))..))))))...)))))))).)).))))
aly-miR319a-5p	aly-mir319a	AGAGCUUCCUUGAGUCCAUUC	GGAUGUUGUAGGAAUAUAUAUGUAGAGAGAGCUUCCUUGAGUCCAUUCACAGGUCGUGAUAUGAUCCAAUUAGCUUCCGACUCAUUCAUCCAAAUACCGAGUCGCCAAAAUUCGAACUAGACUCGUUAAAUGAAUGAAUGAUGCGGUAGACAAAUUGGAUCAUUGAUUCUCUUUGAUUGGACUGAAGGGAGCUCCCUCUCUCUUCUGUAUUCCAAUUGUCU	((((...((.((((((((...(.(((((((((((((((.((((((.(((.(((..((.(.(((((((((((.(((.(((..((((((((.((..((.((((((................)))))).))..)).))))))))..))).)).).)))))))))))).))..))).))).)))))).))))))))))..))))))...)))))))).)).))))
aly-miR319b-3p	aly-mir319b	UUGGACUGAAGGGAGCUCCCU	AAAUGUUAAUAUGGUUAUAGAUGUUGAGUUGGUGAAGGAAGAGAGCUUUCUUCGGUCCACUCAUGGAGUAAUAUGUGAGAUUUAAUUGACUCUCGACUCAUUCAUCCAAAUACCAAAUGAAAGAACAUGUUCUCAUAUGGUAAAUGAAUGAAUGAUGCGAGAGACAAAUUGAGUCUUCACUUCUCUAUGCUUGGACUGAAGGGAGCUCCCUAUUUUUAUUUUUUCUCGGUCGUACACAUUUCAUUU	(((((.....(((..(((.(((..((((..((((((((.((.(((((((((((((((((..(((((((......(((((((((((((..((((((..((((((((.((..(((((.((((..(((....))))))).)))))..)).))))))))..))))))...))))))))).))))..)))))))..))))))))))))))))).)).))))))))....))))))))))..)))..)))))
aly-miR319b-5p	aly-mir319b	AGAGCUUUCUUCGGUCCACUC	AAAUGUUAAUAUGGUUAUAGAUGUUGAGUUGGUGAAGGAAGAGAGCUUUCUUCGGUCCACUCAUGGAGUAAUAUGUGAGAUUUAAUUGACUCUCGACUCAUUCAUCCAAAUACCAAAUGAAAGAACAUGUUCUCAUAUGGUAAAUGAAUGAAUGAUGCGAGAGACAAAUUGAGUCUUCACUUCUCUAUGCUUGGACUGAAGGGAGCUCCCUAUUUUUAUUUUUUCUCGGUCGUACACAUUUCAUUU	(((((.....(((..(((.(((..((((..((((((((.((.(((((((((((((((((..(((((((......(((((((((((((..((((((..((((((((.((..(((((.((((..(((....))))))).)))))..)).))))))))..))))))...))))))))).))))..)))))))..))))))))))))))))).)).))))))))....))))))))))..)))..)))))
aly-miR319c-3p	aly-mir319c	UUGGACUGAAGGGAGCUCCUU	AUAGAUAAAUAUAUGAAUCGAGAUUAAAAUAGAUAGAUAUAGAAGGAGAUUCUUUCAGUCCAGUCAUGGAUAGAAAAAGAAGAGGGUAGAAAUAUCUGCCGACUCAUCCAUCCAAACACUCGUGGUAGAGAAACGAUCAAUUUUAAACCGCAGUGACUGUAUGAAUGAUGCGGGAGAUAUUUUUGAUCCUUCUUUAUCUGUGUUUGGACUGAAGGGAGCUCCUUCUUUUUCUACAAUUUUUUCAUUUUUUUCUCAUUACCUGUUUAUAUAU	........((((((((((.((((..(((((.((((((...((((((((.((((((((((((((.((((((((....((((((.((.(((((((((((.(((..((((.(((.((..((((.(((((..((((........))))..)))))))))..)).))).))))..))).))))))))))).)))))))))))))))).)))))))))))))).))))))))...))))........)))))))..)))).......))))))))))
aly-miR319c-5p	aly-mir319c	GGAGAUUCUUUCAGUCCAGUC	AUAGAUAAAUAUAUGAAUCGAGAUUAAAAUAGAUAGAUAUAGAAGGAGAUUCUUUCAGUCCAGUCAUGGAUAGAAAAAGAAGAGGGUAGAAAUAUCUGCCGACUCAUCCAUCCAAACACUCGUGGUAGAGAAACGAUCAAUUUUAAACCGCAGUGACUGUAUGAAUGAUGCGGGAGAUAUUUUUGAUCCUUCUUUAUCUGUGUUUGGACUGAAGGGAGCUCCUUCUUUUUCUACAAUUUUUUCAUUUUUUUCUCAUUACCUGUUUAUAUAU	........((((((((((.((((..(((((.((((((...((((((((.((((((((((((((.((((((((....((((((.((.(((((((((((.(((..((((.(((.((..((((.(((((..((((........))))..)))))))))..)).))).))))..))).))))))))))).)))))))))))))))).)))))))))))))).))))))))...))))........)))))))..)))).......))))))))))
aly-miR319d-3p	aly-mir319d	UUGGACUGAAGGGAGCUCCUU	AUAGAUAGAUAUAUGAAUCGAGAUUAAAAUAGAUAGAUAUAGAAGGAGAUUCUUUCAGUCCAGUCAUGGAUAGAAAAAGAAGAGGGUAGAAAUAUCUGCCGACUCAUCCAUCCAAACACUCGUGGUAGAGAAACGAUCAAUUUUAAACCGCAGUGACUGUAUGAAUGAUGCGGGAGAUAUUUUUGAUCCUUCUUUAUCUGUGUUUGGACUGAAGGGAGCUCCUUCUUUUUCUACAAUUUUUUCAUUUUUUUCUCAUCAUCUGUUUAU	(((((((((....(((...((((..(((((.((((((...((((((((.((((((((((((((.((((((((....((((((.((.(((((((((((.(((..((((.(((.((..((((.(((((..((((........))))..)))))))))..)).))).))))..))).))))))))))).)))))))))))))))).)))))))))))))).))))))))...))))........)))))))..)))).))))))))))))
aly-miR319d-5p	aly-mir319d	GGAGAUUCUUUCAGUCCAGUC	AUAGAUAGAUAUAUGAAUCGAGAUUAAAAUAGAUAGAUAUAGAAGGAGAUUCUUUCAGUCCAGUCAUGGAUAGAAAAAGAAGAGGGUAGAAAUAUCUGCCGACUCAUCCAUCCAAACACUCGUGGUAGAGAAACGAUCAAUUUUAAACCGCAGUGACUGUAUGAAUGAUGCGGGAGAUAUUUUUGAUCCUUCUUUAUCUGUGUUUGGACUGAAGGGAGCUCCUUCUUUUUCUACAAUUUUUUCAUUUUUUUCUCAUCAUCUGUUUAU	(((((((((....(((...((((..(((((.((((((...((((((((.((((((((((((((.((((((((....((((((.((.(((((((((((.(((..((((.(((.((..((((.(((((..((((........))))..)))))))))..)).))).))))..))).))))))))))).)))))))))))))))).)))))))))))))).))))))))...))))........)))))))..)))).))))))))))))
aly-miR3433-3p	aly-mir3433	UCACAGUUCUUGAUUACCCAC	UGAAUAAAAUGACUUAAACUGCGGUUACGUGGUCAUUUGAGAACUGUGAUGAGUAUACAAUGGUUUUUAUGCUCACGACAAUUUUCAAAGCAUCUCUAUGUUUAUGCUCAUCACAGUUCUUGAUUACCCACUAAACCGAUGUUUAAAAAACCUUUAUGUUUA	.............((((((..(((((..((((....(((((((((((((((((((((..((((.....(((((...((......))..)))))..))))...)))))))))))))))))))))....))))..)))))..))))))................
aly-miR3433-5p	aly-mir3433	GGUCAUUUGAGAACUGUGAUG	UGAAUAAAAUGACUUAAACUGCGGUUACGUGGUCAUUUGAGAACUGUGAUGAGUAUACAAUGGUUUUUAUGCUCACGACAAUUUUCAAAGCAUCUCUAUGUUUAUGCUCAUCACAGUUCUUGAUUACCCACUAAACCGAUGUUUAAAAAACCUUUAUGUUUA	.............((((((..(((((..((((....(((((((((((((((((((((..((((.....(((((...((......))..)))))..))))...)))))))))))))))))))))....))))..)))))..))))))................
aly-miR3434-3p	aly-mir3434	UCAAAAUCAGAGAAUCAACCA	GCGGAUAACACCUUAAGGAAGGAUUGUUUUUGUUUUAUAGGUUAACUGUGGUGGUAAAUUUUAGCACUCGGCUGAUUCUCUGAUUUUGAACAGGGCUUCCUUAAGUCAGAUCAUUGGUCUCUCUCUCAAGUAACUUAGGGUUUGAAAAACAGCUUCUCCAGUCAGCAUCUUACCCUGCUCCUCAACACUCAGCAAAUCCACAAAUAGAAACGAGUCGUUGCUUCGGAAAGCCUUGUUCAAAAUCAGAGAAUCAACCAAGUGAUAAAAUUUACCACCACAGUUAACCUAUAAAACAAAAACAAUCCUUCCUUAAGUUGUUGUUGC	(((.((((((.((((((((((((((((((((((((((((((((((((((((((((((((((((.((((.((.((((((((((((((((((((((((((((...((..(((((...)))))..))...........((((((..((......(((.....))).....))..)))))).....((((((((.....................)))).))))....)).)))))))))))))))))))))))))).)).)))).)))))))))))))))))))))))))))))))))))))))))))))))))))).)))))))))
aly-miR3434-5p	aly-mir3434	GCUGAUUCUCUGAUUUUGAAC	GCGGAUAACACCUUAAGGAAGGAUUGUUUUUGUUUUAUAGGUUAACUGUGGUGGUAAAUUUUAGCACUCGGCUGAUUCUCUGAUUUUGAACAGGGCUUCCUUAAGUCAGAUCAUUGGUCUCUCUCUCAAGUAACUUAGGGUUUGAAAAACAGCUUCUCCAGUCAGCAUCUUACCCUGCUCCUCAACACUCAGCAAAUCCACAAAUAGAAACGAGUCGUUGCUUCGGAAAGCCUUGUUCAAAAUCAGAGAAUCAACCAAGUGAUAAAAUUUACCACCACAGUUAACCUAUAAAACAAAAACAAUCCUUCCUUAAGUUGUUGUUGC	(((.((((((.((((((((((((((((((((((((((((((((((((((((((((((((((((.((((.((.((((((((((((((((((((((((((((...((..(((((...)))))..))...........((((((..((......(((.....))).....))..)))))).....((((((((.....................)))).))))....)).)))))))))))))))))))))))))).)).)))).)))))))))))))))))))))))))))))))))))))))))))))))))))).)))))))))
aly-miR3435-3p	aly-mir3435	AAUUGACAGUAUUAUGCCAGA	AUUUUGAACAUUCAUUCUACUGUGAACAGAGCUCACCAAUUCUUGAACUGAUAACUAUUCUUUGACUUGGACUGCUGAUUUUGGCAUAAUUCUGUCAAUUCCCUCAUAGAUGUAAUGUAAGUUGGUUUGGAGUUCAGUAAAGAAGCAGUGACACUAAAUGACGGUUGGAAUGCCAGAGAUAGUCUAGUUACAUGUUUGAAGGAAUUGACAGUAUUAUGCCAGACGGCAUUUCAAGUUGAAGAGGAUGAAGAGCUCAAAGAUUGGUGAGGCCUGUUUAUGGCGAUGAAAUUGGCCUACAAAGU	((((((..((((((((...((((((((((..((((((((((.((((.((........((((((((((((((.(((((..(((((((((((.(((((((((((.(((.(.(((((((.........(((((.((((...........(((...)))............)))).))))).........))))))).).))).))))))))))).)))))))))))))))).)))))))))))))).......)).)))).))))))))))..)))))))))).))))))..)).....))))))
aly-miR3435-5p	aly-mir3435	UGGCAUAAUUCUGUCAAUUCC	AUUUUGAACAUUCAUUCUACUGUGAACAGAGCUCACCAAUUCUUGAACUGAUAACUAUUCUUUGACUUGGACUGCUGAUUUUGGCAUAAUUCUGUCAAUUCCCUCAUAGAUGUAAUGUAAGUUGGUUUGGAGUUCAGUAAAGAAGCAGUGACACUAAAUGACGGUUGGAAUGCCAGAGAUAGUCUAGUUACAUGUUUGAAGGAAUUGACAGUAUUAUGCCAGACGGCAUUUCAAGUUGAAGAGGAUGAAGAGCUCAAAGAUUGGUGAGGCCUGUUUAUGGCGAUGAAAUUGGCCUACAAAGU	((((((..((((((((...((((((((((..((((((((((.((((.((........((((((((((((((.(((((..(((((((((((.(((((((((((.(((.(.(((((((.........(((((.((((...........(((...)))............)))).))))).........))))))).).))).))))))))))).)))))))))))))))).)))))))))))))).......)).)))).))))))))))..)))))))))).))))))..)).....))))))
aly-miR3436-3p	aly-mir3436	CAACAACGAUUUUUGGGUCGUU	AAAAUUAUGUUUUCAAGCGAGCAAAAAUCAUUGUUGAUUUUGAAAAAGGUUUUAAGGUUACCGGUUCUGUUUGUUUGUUAUCCUUUUAAGAUCAACAACGAUUUUUGGGUCGUUUAAAAGUAUAAUUUU	(((((((((((((.((((((.((((((((.((((((((((((((..(((...((((...((.......))...))))....))))))))))))))))).))))))))..)))))).)))))))))))))
aly-miR3436-5p	aly-mir3436	CGAGCAAAAAUCAUUGUUGAU	AAAAUUAUGUUUUCAAGCGAGCAAAAAUCAUUGUUGAUUUUGAAAAAGGUUUUAAGGUUACCGGUUCUGUUUGUUUGUUAUCCUUUUAAGAUCAACAACGAUUUUUGGGUCGUUUAAAAGUAUAAUUUU	(((((((((((((.((((((.((((((((.((((((((((((((..(((...((((...((.......))...))))....))))))))))))))))).))))))))..)))))).)))))))))))))
aly-miR3437-3p	aly-mir3437	CGGUGGAUCUUGUUUUUUGU	GCAUAAUAUUGCCUGACAAAAAACAAGGAUCCACGGAUUUAGGAAUGGGAACGUUCUCUGUGUCCCAGAGCACAUUCUGCAAAACAAGUGUGCUUUGGGACACCGAGAAGGUUCCCAUUCCAAAAUCGGUGGAUCUUGUUUUUUGUCAGGCAAUAUUAUGC	(((((((((((((((((((((((((((.((((((.(((((.(((((((((((.(((((.(((((((((((((((((.((.....))))))))))))))))))).))))).))))))))))).))))).)))))))))))))))))))))))))))))))))
aly-miR3437-5p	aly-mir3437	AAAAAACAAGGAUCCACGGAU	GCAUAAUAUUGCCUGACAAAAAACAAGGAUCCACGGAUUUAGGAAUGGGAACGUUCUCUGUGUCCCAGAGCACAUUCUGCAAAACAAGUGUGCUUUGGGACACCGAGAAGGUUCCCAUUCCAAAAUCGGUGGAUCUUGUUUUUUGUCAGGCAAUAUUAUGC	(((((((((((((((((((((((((((.((((((.(((((.(((((((((((.(((((.(((((((((((((((((.((.....))))))))))))))))))).))))).))))))))))).))))).)))))))))))))))))))))))))))))))))
aly-miR3438-3p	aly-mir3438	UCCAUAGCUUCAUCUCUGACC	CGAGUUUGUCGGAUCGAUCUAUUUUAACUCGGGUAAGCUAGAUUUCAUUCGUUUUGUUUCACCAAUCACAAGUUAUCGUUUAUGCUCCAUAGCUUCAUCUCUGACCCAAGAUCUUGUUUAUGCAUAAUUUUUUAUUUUACAACAAAAUCAUGAGUCAAGGAUUAAGCUAUGAAGCUUAAACAUAACUUGUAUUUGUUCUACAUAAUUUGCGUUUGAUUUGGAUCUAGAGGCCUUUUAAUCAAUAUCUUGUCUUUACAUAUUUCG	((((((....(((....))).....))))))(((...((((((((((..(((..(((.....(((..(((((((((.(((((.(((.((((((((.((((.((((.((.(((.(((((.....((((....)))).....))))).))).)).)))).)))).)))))))).))).))))))))))))))..)))....)))......)))..)))....)))))))..)))................................
aly-miR3438-5p	aly-mir3438	UCAAGGAUUAAGCUAUGAAGC	CGAGUUUGUCGGAUCGAUCUAUUUUAACUCGGGUAAGCUAGAUUUCAUUCGUUUUGUUUCACCAAUCACAAGUUAUCGUUUAUGCUCCAUAGCUUCAUCUCUGACCCAAGAUCUUGUUUAUGCAUAAUUUUUUAUUUUACAACAAAAUCAUGAGUCAAGGAUUAAGCUAUGAAGCUUAAACAUAACUUGUAUUUGUUCUACAUAAUUUGCGUUUGAUUUGGAUCUAGAGGCCUUUUAAUCAAUAUCUUGUCUUUACAUAUUUCG	((((((....(((....))).....))))))(((...((((((((((..(((..(((.....(((..(((((((((.(((((.(((.((((((((.((((.((((.((.(((.(((((.....((((....)))).....))))).))).)).)))).)))).)))))))).))).))))))))))))))..)))....)))......)))..)))....)))))))..)))................................
aly-miR3439-3p	aly-mir3439	UCUGAUUUUCGAAGUCCCAAAA	GUGUAAAAUCCUUGUUUUCGCGGUUUAGCUAAACAGUAAACGUAAACCGAUGUUUUAAUUUUGGGGUUUCGAAAUCAAGAGGUCGACCAAACCGAUGAUAUGUCAUCUUAAAGCUAAGAGACUAUUAAUAGUGUCUUAAAAACACUAAAUCCUCGUUUGUAUAUCCAUUGGCUCGCAUACGGCAAAAUCAUACACAAUAACCUGCGUGCUUCUAUUGAGACUCUGAAUAAUCAUGUUCUUUGUCAGAUGUGCCCACUAAAACAAUUAAGUGUGAUGGUGUUGAUUUGGUCGACCUUCUGAUUUUCGAAGUCCCAAAAUCUAAACUCAUGUUUAUGUUUAAUGUUUAGUAGCCACGAGGACAAGGGUUCUACAC	(((((.((((((((((((((.((((..((((((((.(((((((((((.((.((((..((((((((((((((((((((.(((((((((((((.((((((((.(((.(((((....))))))))))))).((((((.......))))))...........(((((((....(((.((((...((..................)))))).)))((....))(((...(((((....)))))...))).))))))).(((((..(((......)))..)))))))).))))))))))))).))).)))))))))))))))))..))))))..))))))))))).)))))))))))).)))))))))))))).)))))
aly-miR3439-5p	aly-mir3439	UUGGGGUUUCGAAAUCAAGAG	GUGUAAAAUCCUUGUUUUCGCGGUUUAGCUAAACAGUAAACGUAAACCGAUGUUUUAAUUUUGGGGUUUCGAAAUCAAGAGGUCGACCAAACCGAUGAUAUGUCAUCUUAAAGCUAAGAGACUAUUAAUAGUGUCUUAAAAACACUAAAUCCUCGUUUGUAUAUCCAUUGGCUCGCAUACGGCAAAAUCAUACACAAUAACCUGCGUGCUUCUAUUGAGACUCUGAAUAAUCAUGUUCUUUGUCAGAUGUGCCCACUAAAACAAUUAAGUGUGAUGGUGUUGAUUUGGUCGACCUUCUGAUUUUCGAAGUCCCAAAAUCUAAACUCAUGUUUAUGUUUAAUGUUUAGUAGCCACGAGGACAAGGGUUCUACAC	(((((.((((((((((((((.((((..((((((((.(((((((((((.((.((((..((((((((((((((((((((.(((((((((((((.((((((((.(((.(((((....))))))))))))).((((((.......))))))...........(((((((....(((.((((...((..................)))))).)))((....))(((...(((((....)))))...))).))))))).(((((..(((......)))..)))))))).))))))))))))).))).)))))))))))))))))..))))))..))))))))))).)))))))))))).)))))))))))))).)))))
aly-miR3440-3p	aly-mir3440	UGGAUUGGUCAAGAGAACCGCA	GUUUGAUAUUAAUACUAACAUCAAAAGUAGAUUGCUUGCCAUUUGGUUAGGAAUUGGUCUGCGGCAUUUUCCACAAGUGUGGUUUCCCUGGCCAAUCCACUUGUAAUGUGUAUUUUGUAAAUAACGCAAAAUGUGCAUUAGAAGUGGAUUGGUCAAGAGAACCGCACUUGUGCAAAAUACCGCAGUCCAAUUUCUGACAAAAUGACAAGCAAUCCAUUUUGGAUGGCUUGUCUGUAUCGAGC	(((((((((..(((....((((.(((((.(((((((((.(((((.((((((((((((.((((((.(((((.((((((((((((((.(.((((((((((((((.(((((((((((((((.......))))))))))))))).)))))))))))))).).)))))))))))))).))))).)))))).)))))))))))).))))).))))))))).))))).))))...)))..)))))))))
aly-miR3440-5p	aly-mir3440	UGGUUUCCCUGGCCAAUCCACU	GUUUGAUAUUAAUACUAACAUCAAAAGUAGAUUGCUUGCCAUUUGGUUAGGAAUUGGUCUGCGGCAUUUUCCACAAGUGUGGUUUCCCUGGCCAAUCCACUUGUAAUGUGUAUUUUGUAAAUAACGCAAAAUGUGCAUUAGAAGUGGAUUGGUCAAGAGAACCGCACUUGUGCAAAAUACCGCAGUCCAAUUUCUGACAAAAUGACAAGCAAUCCAUUUUGGAUGGCUUGUCUGUAUCGAGC	(((((((((..(((....((((.(((((.(((((((((.(((((.((((((((((((.((((((.(((((.((((((((((((((.(.((((((((((((((.(((((((((((((((.......))))))))))))))).)))))))))))))).).)))))))))))))).))))).)))))).)))))))))))).))))).))))))))).))))).))))...)))..)))))))))
aly-miR3441-3p.1	aly-mir3441	CCCUCAAUGAUGUUUUGAAGC	GUAGUUUUUGAUCUUCAGCGAAGAAAAUGAAGUCGUUUUGCUUCAAAGCAUCUUUGAAGGAAGGGAAAGUUACCAACUAACGUUUAGUAGCUACUCAAGCAUUAUUGACUUCACUCAUAGGAGUGGAACUAGGAUAUGAAUGCUUUCUAUGAGUUUGUGAAGAAAGCAAUUAGUUUUGGUGCUACUAAACGUCAAUUGGUAACUUUCACUUCCCUCAAUGAUGUUUUGAAGCAAAACGACUUCAUCUUCUUUGCUGAAGAUCAUAAACUAC	(((((((.(((((((((((((((((.((((((((((((((((((((((((((.((((.(((((.((((((((((((...((((((((((((...((((......)))).(((((((....)))))))((((((((.(((.((((((((............)))))))).)))))))))))))))))))))))...)))))))))))).))))).)))).)))))))))))))))))))))))))).))))))))))))))))).)))))))
aly-miR3441-3p.2	aly-mir3441	AACGACUUCAUCUUCUUUGCU	GUAGUUUUUGAUCUUCAGCGAAGAAAAUGAAGUCGUUUUGCUUCAAAGCAUCUUUGAAGGAAGGGAAAGUUACCAACUAACGUUUAGUAGCUACUCAAGCAUUAUUGACUUCACUCAUAGGAGUGGAACUAGGAUAUGAAUGCUUUCUAUGAGUUUGUGAAGAAAGCAAUUAGUUUUGGUGCUACUAAACGUCAAUUGGUAACUUUCACUUCCCUCAAUGAUGUUUUGAAGCAAAACGACUUCAUCUUCUUUGCUGAAGAUCAUAAACUAC	(((((((.(((((((((((((((((.((((((((((((((((((((((((((.((((.(((((.((((((((((((...((((((((((((...((((......)))).(((((((....)))))))((((((((.(((.((((((((............)))))))).)))))))))))))))))))))))...)))))))))))).))))).)))).)))))))))))))))))))))))))).))))))))))))))))).)))))))
aly-miR3441-5p.1	aly-mir3441	UUCAAAGCAUCUUUGAAGGAA	GUAGUUUUUGAUCUUCAGCGAAGAAAAUGAAGUCGUUUUGCUUCAAAGCAUCUUUGAAGGAAGGGAAAGUUACCAACUAACGUUUAGUAGCUACUCAAGCAUUAUUGACUUCACUCAUAGGAGUGGAACUAGGAUAUGAAUGCUUUCUAUGAGUUUGUGAAGAAAGCAAUUAGUUUUGGUGCUACUAAACGUCAAUUGGUAACUUUCACUUCCCUCAAUGAUGUUUUGAAGCAAAACGACUUCAUCUUCUUUGCUGAAGAUCAUAAACUAC	(((((((.(((((((((((((((((.((((((((((((((((((((((((((.((((.(((((.((((((((((((...((((((((((((...((((......)))).(((((((....)))))))((((((((.(((.((((((((............)))))))).)))))))))))))))))))))))...)))))))))))).))))).)))).)))))))))))))))))))))))))).))))))))))))))))).)))))))
aly-miR3441-5p.2	aly-mir3441	CGAAGAAAAUGAAGUCGUUUU	GUAGUUUUUGAUCUUCAGCGAAGAAAAUGAAGUCGUUUUGCUUCAAAGCAUCUUUGAAGGAAGGGAAAGUUACCAACUAACGUUUAGUAGCUACUCAAGCAUUAUUGACUUCACUCAUAGGAGUGGAACUAGGAUAUGAAUGCUUUCUAUGAGUUUGUGAAGAAAGCAAUUAGUUUUGGUGCUACUAAACGUCAAUUGGUAACUUUCACUUCCCUCAAUGAUGUUUUGAAGCAAAACGACUUCAUCUUCUUUGCUGAAGAUCAUAAACUAC	(((((((.(((((((((((((((((.((((((((((((((((((((((((((.((((.(((((.((((((((((((...((((((((((((...((((......)))).(((((((....)))))))((((((((.(((.((((((((............)))))))).)))))))))))))))))))))))...)))))))))))).))))).)))).)))))))))))))))))))))))))).))))))))))))))))).)))))))
aly-miR3442-3p	aly-mir3442	UUCAGAGUCUAAACAUGGUGU	AGACUGAAAUUUUACAUUUUUAUACUAAACACCAUGUUUAGACUCUGAAUUUUUUCCAUAUAAUUUUAUUUUAAAAGGCAAAGACUUUUUUCCUAAAUCGGUCUCAAGGACUUAUUUAUUAUAUGGAAAAAAAUUCAGAGUCUAAACAUGGUGUUUAGUAUAAAAAUGUAAAAUUUCAGUCU	((((((((((((((((((((((((((((((((((((((((((((((((((((((((((((((((...........(((.((((....)))))))((((.(((((...))))).))))))))))))).)))))))))))))))))))))))))))))))))))))))))))))))))))))))
aly-miR3442-5p	aly-mir3442	ACCAUGUUUAGACUCUGAAUU	AGACUGAAAUUUUACAUUUUUAUACUAAACACCAUGUUUAGACUCUGAAUUUUUUCCAUAUAAUUUUAUUUUAAAAGGCAAAGACUUUUUUCCUAAAUCGGUCUCAAGGACUUAUUUAUUAUAUGGAAAAAAAUUCAGAGUCUAAACAUGGUGUUUAGUAUAAAAAUGUAAAAUUUCAGUCU	((((((((((((((((((((((((((((((((((((((((((((((((((((((((((((((((...........(((.((((....)))))))((((.(((((...))))).))))))))))))).)))))))))))))))))))))))))))))))))))))))))))))))))))))))
aly-miR3443-3p	aly-mir3443	GUGCCUUGUGAGAUUAGAGUU	AAUUUGGCUAAUCAGCAAAACUAAAUUCUAAUCCCGCCAUGCACCGAAAAAAUUCUAGACUGAAAUAAUACAGUCUGUGGUUUUCCGGUGCCUUGUGAGAUUAGAGUUUUAUCUUGUGAAUUUGCUUAAGGAGUU	.....(((.(((..((((....(((((((((((.(((...((((((..((((((.(((((((........))))))).)))))).))))))...))).)))))))))))....))))..))).))).........
aly-miR3443-5p	aly-mir3443	UUCUAAUCCCGCCAUGCACCG	AAUUUGGCUAAUCAGCAAAACUAAAUUCUAAUCCCGCCAUGCACCGAAAAAAUUCUAGACUGAAAUAAUACAGUCUGUGGUUUUCCGGUGCCUUGUGAGAUUAGAGUUUUAUCUUGUGAAUUUGCUUAAGGAGUU	.....(((.(((..((((....(((((((((((.(((...((((((..((((((.(((((((........))))))).)))))).))))))...))).)))))))))))....))))..))).))).........
aly-miR3444a-3p	aly-mir3444a	AAUCUCAUCAAUCUCCCAAUA	UAUGUAUCCUUUGUAAUCUCUUUAUAUUGGGAGCUCGAUGAGAUCGACCCUAACCGAGCCUAGAUAUCGAGAUUUGGUUCGGGUCAAUCUCAUCAAUCUCCCAAUACUUUACAACAUAUAUA	(((((((...((((((........(((((((((...((((((((.(((((.(((((((.((........)).))))))).))))).))))))))...)))))))))..)))))).)))))))
aly-miR3444a-5p	aly-mir3444a	UUGGGAGCUCGAUGAGAUCGA	UAUGUAUCCUUUGUAAUCUCUUUAUAUUGGGAGCUCGAUGAGAUCGACCCUAACCGAGCCUAGAUAUCGAGAUUUGGUUCGGGUCAAUCUCAUCAAUCUCCCAAUACUUUACAACAUAUAUA	(((((((...((((((........(((((((((...((((((((.(((((.(((((((.((........)).))))))).))))).))))))))...)))))))))..)))))).)))))))
aly-miR3444b	aly-mir3444b	AUCUCAUCAAUCUCCCAAUAC	UUGAAUCCAAAUUCCAAACUAUUGGGAGAUUGAUGAGAUCGACCGACACCAAAUCAAGAUCAAUGAAGAUUACGAUUCCGUUUCGGUCAUCUCAUCAAUCUCCCAAUACGAACCUAAACCGAAAUUUUC	...................((((((((((((((((((((.((((((.((..((((..((((......))))..))))..)).)))))))))))))))))))))))))).....................
aly-miR3445-3p.1	aly-mir3445	UUUGGAAGGUGAUUGUUUGCU	AUGGUGGUAAAAUUUGAUAAUUGUCACCGACGGGUGGGUCUUUCUCCCUAUCAAGCGAACCAUCACCUUCCAAACCGUUCCCUUCUUCUUCGUGUGGGAGAGUAGUCCUAAGUAGCCAAAAGAAGAAGAAGGGCACAACUCCAAGGGUUUGGAAGGUGAUUGUUUGCUUGAUAGUGAGAAAGACCCACCCAUUGGUGAUAAUGAGAAAGACGCAGACAU	...(((......(((....(((((((((((.(((((((((((((((.(((((((((((((.(((((((((((((((.((((((((((((((...(((((......)))))...........)))))))))))).........)).))))))))))))))).))))))))))))).))))))))))))))).)))))))))))...)))..)))......
aly-miR3445-3p.2	aly-mir3445	CUUGAUAGUGAGAAAGACCCA	AUGGUGGUAAAAUUUGAUAAUUGUCACCGACGGGUGGGUCUUUCUCCCUAUCAAGCGAACCAUCACCUUCCAAACCGUUCCCUUCUUCUUCGUGUGGGAGAGUAGUCCUAAGUAGCCAAAAGAAGAAGAAGGGCACAACUCCAAGGGUUUGGAAGGUGAUUGUUUGCUUGAUAGUGAGAAAGACCCACCCAUUGGUGAUAAUGAGAAAGACGCAGACAU	...(((......(((....(((((((((((.(((((((((((((((.(((((((((((((.(((((((((((((((.((((((((((((((...(((((......)))))...........)))))))))))).........)).))))))))))))))).))))))))))))).))))))))))))))).)))))))))))...)))..)))......
aly-miR3445-5p.1	aly-mir3445	CGAACCAUCACCUUCCAAACC	AUGGUGGUAAAAUUUGAUAAUUGUCACCGACGGGUGGGUCUUUCUCCCUAUCAAGCGAACCAUCACCUUCCAAACCGUUCCCUUCUUCUUCGUGUGGGAGAGUAGUCCUAAGUAGCCAAAAGAAGAAGAAGGGCACAACUCCAAGGGUUUGGAAGGUGAUUGUUUGCUUGAUAGUGAGAAAGACCCACCCAUUGGUGAUAAUGAGAAAGACGCAGACAU	...(((......(((....(((((((((((.(((((((((((((((.(((((((((((((.(((((((((((((((.((((((((((((((...(((((......)))))...........)))))))))))).........)).))))))))))))))).))))))))))))).))))))))))))))).)))))))))))...)))..)))......
aly-miR3445-5p.2	aly-mir3445	GGUCUUUCUCCCUAUCAAGCG	AUGGUGGUAAAAUUUGAUAAUUGUCACCGACGGGUGGGUCUUUCUCCCUAUCAAGCGAACCAUCACCUUCCAAACCGUUCCCUUCUUCUUCGUGUGGGAGAGUAGUCCUAAGUAGCCAAAAGAAGAAGAAGGGCACAACUCCAAGGGUUUGGAAGGUGAUUGUUUGCUUGAUAGUGAGAAAGACCCACCCAUUGGUGAUAAUGAGAAAGACGCAGACAU	...(((......(((....(((((((((((.(((((((((((((((.(((((((((((((.(((((((((((((((.((((((((((((((...(((((......)))))...........)))))))))))).........)).))))))))))))))).))))))))))))).))))))))))))))).)))))))))))...)))..)))......
aly-miR3446-3p	aly-mir3446	UGCCACUCUUUUAGCUUCCGAAUC	CUCCUAUCGUCCAAUAGUUUUUUUGGAAAGGCUUCAUUUAAACAGAGAGUCGUUUUAUCCUGGGAACUCACUCCAUCGUGAAUACUCGGAAGCUAGACGUGUGGCAGGGAAAAUGAGUUAAGGGAAACCGUGAUUAGUAUGACAUCGCCAACCGGCAGCAUUCACAAAGAUCUUAAACUCCUUUCCCCUGCCACUCUUUUAGCUUCCGAAUCUUUUUCGAUGGGUGAGUUCCUUGGAGAAAAAAUCUUUCUCUACGGAUGAAGCGUUUACGAAGAAACAAUUGGGAUGGAG	((((.(((..(((((.(((((((((..((.(((((((((....((((((...((((.(((.((((((((((.((((((.(((...((((((((((((.(.(((((((((.(((.(((((((((......((((.....(((.(...(((....))).)))))))).....)))).))))).))).))))))))).).))))))))))))....))).)))))))))))))))).))).))))...))))))....))))))))).))..))))))))).))))))))))))
aly-miR3446-5p	aly-mir3446	CUCGGAAGCUAGACGUGUGGCAGG	CUCCUAUCGUCCAAUAGUUUUUUUGGAAAGGCUUCAUUUAAACAGAGAGUCGUUUUAUCCUGGGAACUCACUCCAUCGUGAAUACUCGGAAGCUAGACGUGUGGCAGGGAAAAUGAGUUAAGGGAAACCGUGAUUAGUAUGACAUCGCCAACCGGCAGCAUUCACAAAGAUCUUAAACUCCUUUCCCCUGCCACUCUUUUAGCUUCCGAAUCUUUUUCGAUGGGUGAGUUCCUUGGAGAAAAAAUCUUUCUCUACGGAUGAAGCGUUUACGAAGAAACAAUUGGGAUGGAG	((((.(((..(((((.(((((((((..((.(((((((((....((((((...((((.(((.((((((((((.((((((.(((...((((((((((((.(.(((((((((.(((.(((((((((......((((.....(((.(...(((....))).)))))))).....)))).))))).))).))))))))).).))))))))))))....))).)))))))))))))))).))).))))...))))))....))))))))).))..))))))))).))))))))))))
aly-miR3447-3p	aly-mir3447	UUUGAGUGUGUUUGUUAUGAA	GUUCAGAGACUGAUUCGUGACGAACAUAAUCAAACGAUGAAACCAUUUUAAGCUCAUCGAGAGAUUUCCUUAAAAUUGUCUCGUUGUUUGAGUGUGUUUGUUAUGAAUAAGACUCUGAAC	((((((((.((.((((((((((((((((.(((((((((((.((.((((((((...(((....)))...)))))))).)).))))))))))).)))))))))))))))).)).))))))))
aly-miR3447-5p	aly-mir3447	CGUGACGAACAUAAUCAAACG	GUUCAGAGACUGAUUCGUGACGAACAUAAUCAAACGAUGAAACCAUUUUAAGCUCAUCGAGAGAUUUCCUUAAAAUUGUCUCGUUGUUUGAGUGUGUUUGUUAUGAAUAAGACUCUGAAC	((((((((.((.((((((((((((((((.(((((((((((.((.((((((((...(((....)))...)))))))).)).))))))))))).)))))))))))))))).)).))))))))
aly-miR3448-3p	aly-mir3448	UCUGAGGAUUUUUUUUGUGGUC	UAUUGACCAGGAAAACAUCUUCAGACACGAGCUUGUCAGUCAAUUCCCAGACUUGACUUGACACAAACUCAUGUCUGAGGAUUUUUUUUGUGGUCAAUA	(((((((((.(((((.(((((((((((.(((..((((((((((.((...)).))))).)))))....))).)))))))))))..))))).)))))))))
aly-miR3448-5p	aly-mir3448	CCAGGAAAACAUCUUCAGACA	UAUUGACCAGGAAAACAUCUUCAGACACGAGCUUGUCAGUCAAUUCCCAGACUUGACUUGACACAAACUCAUGUCUGAGGAUUUUUUUUGUGGUCAAUA	(((((((((.(((((.(((((((((((.(((..((((((((((.((...)).))))).)))))....))).)))))))))))..))))).)))))))))
aly-miR3449-3p	aly-mir3449	AGAUAGAAAGCAAUCUGGAUA	CUUUUAGUUUUCAUUCUGAGAUCCAAUAUCUAGAUUGCUUUCGGUCUGUCUGAUUGUCAGAUUAAUAAUAUGUUUGGUCAAAGUUUCAACCAAUCAGACAGAUAGAAAGCAAUCUGGAUAUUGGAUCUCAGAAUGAAAAUGACCAGAG	((....((((((((((((((((((((((((((((((((((((.(((((((((((((...((((((........))))))...........))))))))))))).))))))))))))))))))))))))))))))))))))....))..
aly-miR3449-5p	aly-mir3449	UCUAGAUUGCUUUCGGUCUGU	CUUUUAGUUUUCAUUCUGAGAUCCAAUAUCUAGAUUGCUUUCGGUCUGUCUGAUUGUCAGAUUAAUAAUAUGUUUGGUCAAAGUUUCAACCAAUCAGACAGAUAGAAAGCAAUCUGGAUAUUGGAUCUCAGAAUGAAAAUGACCAGAG	((....((((((((((((((((((((((((((((((((((((.(((((((((((((...((((((........))))))...........))))))))))))).))))))))))))))))))))))))))))))))))))....))..
aly-miR390a-3p	aly-mir390a	CGCUAUCCAUCCUGAGUUUCA	CCAAAAAACAAGUAGAGAAGAAUCUGUAAAGCUCAGGAGGGAUAGCGCCAUGAUGAUCUUAUUUCAUAUCGAUUUUUUGGCGCUAUCCAUCCUGAGUUUCAUUGGCUCUUCUUACUACAAUGUAAAAGG	.......(((.((((((((((.((.((.((((((((((.(((((((((((....((((............))))...))))))))))).)))))))))).)).)).))))))..))))..)))......
aly-miR390a-5p	aly-mir390a	AAGCUCAGGAGGGAUAGCGCC	CCAAAAAACAAGUAGAGAAGAAUCUGUAAAGCUCAGGAGGGAUAGCGCCAUGAUGAUCUUAUUUCAUAUCGAUUUUUUGGCGCUAUCCAUCCUGAGUUUCAUUGGCUCUUCUUACUACAAUGUAAAAGG	.......(((.((((((((((.((.((.((((((((((.(((((((((((....((((............))))...))))))))))).)))))))))).)).)).))))))..))))..)))......
aly-miR390b-3p	aly-mir390b	CGCUAUCCAUCCUGAGUUCCA	AGUAGAAAAAUAGCUAUAAAGCUCAGGAGGGAUAGCGCCAUGAAUCACCAAUACUGUAGGUUUUGUAUAUACAUGCAUGUAGAUCUGUUGGCGCUAUCCAUCCUGAGUUCCAUAGCUUCUUCUUGCU	(((((((....((((((..(((((((((.(((((((((((...(((.....(((((((.((.........)).)))).))))))....))))))))))).)))))))))..))))))..))).))))
aly-miR390b-5p	aly-mir390b	AAGCUCAGGAGGGAUAGCGCC	AGUAGAAAAAUAGCUAUAAAGCUCAGGAGGGAUAGCGCCAUGAAUCACCAAUACUGUAGGUUUUGUAUAUACAUGCAUGUAGAUCUGUUGGCGCUAUCCAUCCUGAGUUCCAUAGCUUCUUCUUGCU	(((((((....((((((..(((((((((.(((((((((((...(((.....(((((((.((.........)).)))).))))))....))))))))))).)))))))))..))))))..))).))))
aly-miR391-3p	aly-mir391	ACGGUAUCUCUCCUACGUAGC	GCAAACAAAGAUUUGCUUCGCAGGAGAGAUAGCGCCACCACCUCUUCUAAGAAGUUAACCAGUGGUGACGGUAUCUCUCCUACGUAGCAAUCCUUAUAUAUGC	(((....(((..(((((.((.((((((((((.((.((((((..((((...)))).......)))))).)).)))))))))).)).)))))..))).....)))
aly-miR391-5p	aly-mir391	UUCGCAGGAGAGAUAGCGCCA	GCAAACAAAGAUUUGCUUCGCAGGAGAGAUAGCGCCACCACCUCUUCUAAGAAGUUAACCAGUGGUGACGGUAUCUCUCCUACGUAGCAAUCCUUAUAUAUGC	(((....(((..(((((.((.((((((((((.((.((((((..((((...)))).......)))))).)).)))))))))).)).)))))..))).....)))
aly-miR393a-3p	aly-mir393a	AUCAUGCUAUCUCUUUGGAUU	AGCAACUAGAGGAAGGAUCCAAAGGGAUCGCAUUGAUCCUAAUAAAGGUGAAUUACCCCAAUCUUUUCUUAAUAAUUAGCAAACAAAUCAAAAAAAUUUGCUUGGUUUUGGAUCAUGCUAUCUCUUUGGAUUCAUCCUUCGGUAGCU	(((.(((.(((((.((((((((((((((.((((.(((((......(((((((((..........(((((........)).)))...........)))))))))......))))))))).)))))))))))))).))))).))).)))
aly-miR393a-5p	aly-mir393a	UCCAAAGGGAUCGCAUUGAUCC	AGCAACUAGAGGAAGGAUCCAAAGGGAUCGCAUUGAUCCUAAUAAAGGUGAAUUACCCCAAUCUUUUCUUAAUAAUUAGCAAACAAAUCAAAAAAAUUUGCUUGGUUUUGGAUCAUGCUAUCUCUUUGGAUUCAUCCUUCGGUAGCU	(((.(((.(((((.((((((((((((((.((((.(((((......(((((((((..........(((((........)).)))...........)))))))))......))))))))).)))))))))))))).))))).))).)))
aly-miR393b-3p	aly-mir393b	AUCAUGCGAUCUCUUUGGAUU	AGCAACUAGAGAAAGCAUCCAAAGGGAUCGCAUUGAUCCUAAUUAAGCUGAUUUAUUCCCCAAUAUUUUAUUUUCCUCAUUCGAAAGUUGGAGAAAAAAAAAAAAAAUUCUAAACAUUUGCUUUCUUUUCCGGAUCAUGCGAUCUCUUUGGAUUCAUUCUUUGGUAGCU	(((.(((((((((.(.(((((((((((((((((.(((((.....((((((.((((..........((((.((((((.............)))))).))))..........))))))...))))........)))))))))))))))))))))).).))))))))).)))
aly-miR393b-5p	aly-mir393b	UCCAAAGGGAUCGCAUUGAUCC	AGCAACUAGAGAAAGCAUCCAAAGGGAUCGCAUUGAUCCUAAUUAAGCUGAUUUAUUCCCCAAUAUUUUAUUUUCCUCAUUCGAAAGUUGGAGAAAAAAAAAAAAAAUUCUAAACAUUUGCUUUCUUUUCCGGAUCAUGCGAUCUCUUUGGAUUCAUUCUUUGGUAGCU	(((.(((((((((.(.(((((((((((((((((.(((((.....((((((.((((..........((((.((((((.............)))))).))))..........))))))...))))........)))))))))))))))))))))).).))))))))).)))
aly-miR394a-3p	aly-mir394a	AGGUGGGUAUACUGCCAAUA	UAGAUUGGAUCUUUAAACUUUUGUUCCUUUUCAUGAGGGUUUGACAAAGAGUUUCUUACAGACAUCUUUGGCAUUCUGUCCACCUCCUCCUGUACAUGUGUGUAUAUAUAUGUGUUUUGUGUGGAAGAAGGAGGUGGGUAUACUGCCAAUAGAGAUCUGUUAGGGUUUCUUCGUAAAACCCUCUUGAUCUAUAUACAACUUUAUCAAUGUCUUGAAUCUG	((((((((((..........((((......(((.((((((((.((.(((((.((((.(((((..(((((((((...((((((((((((.((..(((((((((....)))))))))..........)).))))))))))))...)))))).)))..))))).)))).))))).)).)))))))).))).......))))..........))))..))))))
aly-miR394a-5p	aly-mir394a	UUGGCAUUCUGUCCACCUCC	UAGAUUGGAUCUUUAAACUUUUGUUCCUUUUCAUGAGGGUUUGACAAAGAGUUUCUUACAGACAUCUUUGGCAUUCUGUCCACCUCCUCCUGUACAUGUGUGUAUAUAUAUGUGUUUUGUGUGGAAGAAGGAGGUGGGUAUACUGCCAAUAGAGAUCUGUUAGGGUUUCUUCGUAAAACCCUCUUGAUCUAUAUACAACUUUAUCAAUGUCUUGAAUCUG	((((((((((..........((((......(((.((((((((.((.(((((.((((.(((((..(((((((((...((((((((((((.((..(((((((((....)))))))))..........)).))))))))))))...)))))).)))..))))).)))).))))).)).)))))))).))).......))))..........))))..))))))
aly-miR394b-3p	aly-mir394b	AGGUGGACAUAUUGCCAACA	GAUCAUGCGGGUUUGACAAAAGAGUCUCUUACAGAGAUCUUUGGCAUUCUGUCCACCUCCUCUCUCUAUAUGUAUAUGUAUGAGCGCUGUCUUGUGAGGGGAGGUGGACAUAUUGCCAACAGAGAUCUGUUAGGGUUUCUUUGUAAAACCCCUCAUGAUU	(((((((.((((((.(((((.(((.((((.(((((..(((((((((...((((((((((((((((((((((....))))).)))(((......)))))))))))))))))...)))))).)))..))))).)))).)))))))).))))))..)))))))
aly-miR394b-5p	aly-mir394b	UUGGCAUUCUGUCCACCUCC	GAUCAUGCGGGUUUGACAAAAGAGUCUCUUACAGAGAUCUUUGGCAUUCUGUCCACCUCCUCUCUCUAUAUGUAUAUGUAUGAGCGCUGUCUUGUGAGGGGAGGUGGACAUAUUGCCAACAGAGAUCUGUUAGGGUUUCUUUGUAAAACCCCUCAUGAUU	(((((((.((((((.(((((.(((.((((.(((((..(((((((((...((((((((((((((((((((((....))))).)))(((......)))))))))))))))))...)))))).)))..))))).)))).)))))))).))))))..)))))))
aly-miR395b-3p	aly-mir395b	CUGAAGUGUUUGGGGGGACUC	GCCAAAUGUCCCCAUGAGUUCCCUUUAACGCUUCAUUGUUAAAUACUCAAAGCCACAUUGGUUUGUAUAUAACACUGAAGUGUUUGGGGGGACUCUUGGUGCCAUUUUGGC	((((((((.(.(((.((((((((((.(((((((((.(((((.((((...((((((...)))))))))).))))).))))))))).)))))))))).))).).)).))))))
aly-miR395b-5p	aly-mir395b	GUUCCCUUUAACGCUUCAUUG	GCCAAAUGUCCCCAUGAGUUCCCUUUAACGCUUCAUUGUUAAAUACUCAAAGCCACAUUGGUUUGUAUAUAACACUGAAGUGUUUGGGGGGACUCUUGGUGCCAUUUUGGC	((((((((.(.(((.((((((((((.(((((((((.(((((.((((...((((((...)))))))))).))))).))))))))).)))))))))).))).).)).))))))
aly-miR395c-3p	aly-mir395c	CUGAAGUGUUUGGGGGGACUU	AUGACAGAGCUACAAGAAGAAAGUCAAAUGUCUUCAUGAGUUCCCUUUAACGCUUCAUUGUUAAUAUUCAAACUACAUUUAUUUCCAUAAAUGUUUGAUCGAUUUGUAUAUAACACUGAAGUGUUUGGGGGGACUUUUGGUGUCAUUCUGGCGUAGUUACGAUUAU	((((..(((((((.........((((((((.(.(((.((((((((((.(((((((((.(((((((((((((...((((((((....)))))))))))).......)))).))))).))))))))).)))))))))).))).).)))).)))))))))).)..))))
aly-miR395c-5p	aly-mir395c	GUUCCCUUUAACGCUUCAUUG	AUGACAGAGCUACAAGAAGAAAGUCAAAUGUCUUCAUGAGUUCCCUUUAACGCUUCAUUGUUAAUAUUCAAACUACAUUUAUUUCCAUAAAUGUUUGAUCGAUUUGUAUAUAACACUGAAGUGUUUGGGGGGACUUUUGGUGUCAUUCUGGCGUAGUUACGAUUAU	((((..(((((((.........((((((((.(.(((.((((((((((.(((((((((.(((((((((((((...((((((((....)))))))))))).......)))).))))).))))))))).)))))))))).))).).)))).)))))))))).)..))))
aly-miR395d-3p	aly-mir395d	CUGAAGUGUUUGGGGGAACUC	ACAAAAUAUAAUUCGACUAGAUGUCCUCUAGAGUUCUCCCGAACACUUCAUUGGAAAUUUGUUAUUCGGUAAACUACCAAUUAAUUCCACUGAAGUGUUUGGGGGAACUCCGGAUGUCAUUUGGUGAUGUCAAGCCAUGU	............((.((((((((.(.(((.((((((((((((((((((((.((((.....((((...((((...))))...)))))))).)))))))))))))))))))).))).).)))))))))).............
aly-miR395d-5p	aly-mir395d	GUUCUCCCGAACACUUCAUUG	ACAAAAUAUAAUUCGACUAGAUGUCCUCUAGAGUUCUCCCGAACACUUCAUUGGAAAUUUGUUAUUCGGUAAACUACCAAUUAAUUCCACUGAAGUGUUUGGGGGAACUCCGGAUGUCAUUUGGUGAUGUCAAGCCAUGU	............((.((((((((.(.(((.((((((((((((((((((((.((((.....((((...((((...))))...)))))))).)))))))))))))))))))).))).).)))))))))).............
aly-miR395e-3p	aly-mir395e	CUGAAGUGUUUGGGGGAACUC	GUCGGAUGUUUCCUAGAGUUCCUCUGAGCACUUCAUUGGAGAUACCAUCUUUUAUCAAAUGGUUUUCUACUGAAGUGUUUGGGGGAACUCCCGGACUCAUUCGAU	((((((((..(((..((((((((((((((((((((.((((((.(((((..........))))))))))).))))))))))))))))))))..)))..))))))))
aly-miR395e-5p	aly-mir395e	GUUCCUCUGAGCACUUCAUUG	GUCGGAUGUUUCCUAGAGUUCCUCUGAGCACUUCAUUGGAGAUACCAUCUUUUAUCAAAUGGUUUUCUACUGAAGUGUUUGGGGGAACUCCCGGACUCAUUCGAU	((((((((..(((..((((((((((((((((((((.((((((.(((((..........))))))))))).))))))))))))))))))))..)))..))))))))
aly-miR395f-3p	aly-mir395f	CUGAAGUGUUUGGGGGGACUC	GUCAAAUGUCUCCUUGAGUUCCCUUAAACGCUUUAUUGUUCACACUUUGUUGUCUAAGAUCAAUCGAUCGAUUCAAUCAAUCUGACGAACACUGAAGUGUUUGGGGGGACUCUAGGUGACAUAUGGC	((((.(((((.(((.((((((((((((((((((((.(((((.((..((((((.....((((....))))....))).)))..))..))))).)))))))))))))))))))).))).))))).))))
aly-miR395f-5p	aly-mir395f	GUUCCCUUAAACGCUUUAUUG	GUCAAAUGUCUCCUUGAGUUCCCUUAAACGCUUUAUUGUUCACACUUUGUUGUCUAAGAUCAAUCGAUCGAUUCAAUCAAUCUGACGAACACUGAAGUGUUUGGGGGGACUCUAGGUGACAUAUGGC	((((.(((((.(((.((((((((((((((((((((.(((((.((..((((((.....((((....))))....))).)))..))..))))).)))))))))))))))))))).))).))))).))))
aly-miR395g-3p	aly-mir395g	CUGAAGUGUUUGGGGGAACUC	GUCGGAUGUUCCCUAGAGUUCCUCUGAGCACUUCAUUGGAGAUACCAUUGUCUAUGAAAUAGUAUUCUACUGAAGUGUUUGGGGGAACUCCUGGACUCAUUCGAU	((((((((...((..((((((((((((((((((((.(((((.(((.(((........))).)))))))).))))))))))))))))))))..))...))))))))
aly-miR395g-5p	aly-mir395g	GUUCCUCUGAGCACUUCAUUG	GUCGGAUGUUCCCUAGAGUUCCUCUGAGCACUUCAUUGGAGAUACCAUUGUCUAUGAAAUAGUAUUCUACUGAAGUGUUUGGGGGAACUCCUGGACUCAUUCGAU	((((((((...((..((((((((((((((((((((.(((((.(((.(((........))).)))))))).))))))))))))))))))))..))...))))))))
aly-miR395h-3p	aly-mir395h	CUGAAGUGUUUGGGGGGACUC	GUCAACUGUCCCCUUGAGUUCCCUUAAACGCUUCAUUGUUCAUACUUUGUGAGUUUGUGUUCUAAGAUCUAUCGACCGAUAAAUCAAUCUGAUGAACACUGAAGUGUUUGGGGGGACUCUAGGUGACAUCUUGGC	(((((.((((.(((.((((((((((((((((((((.(((((((.(....(((..(((.(((............))))))....)))....)))))))).)))))))))))))))))))).))).))))..)))))
aly-miR395h-5p	aly-mir395h	GUUCCCUUAAACGCUUCAUUG	GUCAACUGUCCCCUUGAGUUCCCUUAAACGCUUCAUUGUUCAUACUUUGUGAGUUUGUGUUCUAAGAUCUAUCGACCGAUAAAUCAAUCUGAUGAACACUGAAGUGUUUGGGGGGACUCUAGGUGACAUCUUGGC	(((((.((((.(((.((((((((((((((((((((.(((((((.(....(((..(((.(((............))))))....)))....)))))))).)))))))))))))))))))).))).))))..)))))
aly-miR395i	aly-mir395i	CUGAAGUGUUUGGAGGAACUC	CUCAAGAGUUCCUCCGAACACUUCAUUGAAAAAAGGUUCUCCAUUUUCGUAAUUUUUUUUUACUGAAGUGUUUGGAGGAACUCCAGAUGAUAU	.((..((((((((((((((((((((.(((((((((((((.........).)))))))))))).))))))))))))))))))))..))......
aly-miR396a-3p	aly-mir396a	GUUCAAUAAAGCUGUGGGAAG	UCUACGUGACCCUCUCUGUAUUCUUCCACAGCUUUCUUGAACUGCAAAACUUCUUCAGAUUUGUUUUUUUUAUAUAUAUGUCUUACGCAUAAAAUAGUGUUUUUGUUCACAUCUCUGCUCGAUUGAUUUGCGGUUCAAUAAAGCUGUGGGAAGAUACGGACAGAGUCAAAGA	......((((.((.((((((((.((((((((((((.((((((((((((.(.((..((((..(((.......((((.(((((.....))))).....))))........)))..))))...))..).)))))))))))).)))))))))))).)))))))).)).))))....
aly-miR396a-5p	aly-mir396a	UUCCACAGCUUUCUUGAACUG	UCUACGUGACCCUCUCUGUAUUCUUCCACAGCUUUCUUGAACUGCAAAACUUCUUCAGAUUUGUUUUUUUUAUAUAUAUGUCUUACGCAUAAAAUAGUGUUUUUGUUCACAUCUCUGCUCGAUUGAUUUGCGGUUCAAUAAAGCUGUGGGAAGAUACGGACAGAGUCAAAGA	......((((.((.((((((((.((((((((((((.((((((((((((.(.((..((((..(((.......((((.(((((.....))))).....))))........)))..))))...))..).)))))))))))).)))))))))))).)))))))).)).))))....
aly-miR396b-3p	aly-mir396b	GCUCAAGAAAGCUGUGGGAAA	GAAGAAGAAGAAGAAGAUCCUGGUCAUAUUUUUCCACAGCUUUCUUGAACUUUCUUUUUCAUUUCCAUUGUUUUUUUUUUUCUAAACCAAAAAAAAAGAUCUCUAAAAUUUAGCAUUUUGGAAACAAAGAAGAAGCUCAAGAAAGCUGUGGGAAAACAUGACAAUUCAGGGUUUUACUCCAUUGAUUC	.........((..((((((((((((((.((((((((((((((((((((.(((.((((((..((((((.(((((((((((((........)))))))))).............)))...))))))..))))))))).)))))))))))))))))))).)))))....)))))))))..)).........
aly-miR396b-5p	aly-mir396b	UUCCACAGCUUUCUUGAACUU	GAAGAAGAAGAAGAAGAUCCUGGUCAUAUUUUUCCACAGCUUUCUUGAACUUUCUUUUUCAUUUCCAUUGUUUUUUUUUUUCUAAACCAAAAAAAAAGAUCUCUAAAAUUUAGCAUUUUGGAAACAAAGAAGAAGCUCAAGAAAGCUGUGGGAAAACAUGACAAUUCAGGGUUUUACUCCAUUGAUUC	.........((..((((((((((((((.((((((((((((((((((((.(((.((((((..((((((.(((((((((((((........)))))))))).............)))...))))))..))))))))).)))))))))))))))))))).)))))....)))))))))..)).........
aly-miR397a-3p	aly-mir397a	CCGGCGUUGCGCUCAAUUAUG	UCCUGGAUUUGAAUGAACAUCAUUGAGUGCAGCGUUGAUGUAAUUUCCUUUUUUUUUCAUUGUUGAAUGGAAUUAAAAGAAUUUACACCGGCGUUGCGCUCAAUUAUGUUUUUCUUAUUUUCAGGA	(((((((..(((..((((((.((((((((((((((((.(((((.(((.((((..(((((((....)))))))..))))))).))))).)))))))))))))))).))))))...)))..)))))))
aly-miR397a-5p	aly-mir397a	UCAUUGAGUGCAGCGUUGAUG	UCCUGGAUUUGAAUGAACAUCAUUGAGUGCAGCGUUGAUGUAAUUUCCUUUUUUUUUCAUUGUUGAAUGGAAUUAAAAGAAUUUACACCGGCGUUGCGCUCAAUUAUGUUUUUCUUAUUUUCAGGA	(((((((..(((..((((((.((((((((((((((((.(((((.(((.((((..(((((((....)))))))..))))))).))))).)))))))))))))))).))))))...)))..)))))))
aly-miR397b-3p	aly-mir397b	UCAGCGUUGCAUUCAAUUAUG	CCUGGGUUUGAAUAAACAUCAUUGAGUGCAGCGUUGAUGUAAGUUUACUUAUUUUAUUCCAUUGUUGAAUGAAUUAAAAUGAUACAGAAUACAUCAGCGUUGCAUUCAAUUAUGUUUUUCUAAUUUUCAGG	((((((...(((.((((((.(((((((((((((((((((((.......((((((((...((((....))))...)))))))).......))))))))))))))))))))).))))))))).....))))))
aly-miR397b-5p	aly-mir397b	UCAUUGAGUGCAGCGUUGAUG	CCUGGGUUUGAAUAAACAUCAUUGAGUGCAGCGUUGAUGUAAGUUUACUUAUUUUAUUCCAUUGUUGAAUGAAUUAAAAUGAUACAGAAUACAUCAGCGUUGCAUUCAAUUAUGUUUUUCUAAUUUUCAGG	((((((...(((.((((((.(((((((((((((((((((((.......((((((((...((((....))))...)))))))).......))))))))))))))))))))).))))))))).....))))))
aly-miR398a-3p	aly-mir398a	UGUGUUCUCAGGUCACCCCUU	UAAUCAGUGGAAGUAAAGUAUGAAGAAAAAGAGAAGAACAACAGGAGGUGAAAUCUCAAAGGAGUGUCAUGAGAACACAGAUCCUAUGGUUUCUUUACAUUUUCAUUGAAACCAUUGAGUUUGUGUUCUCAGGUCACCCCUUUGAAUCUCCCCUGUUCCUUUAUUUUACCUUACCAAAAUUA	.......(((((((((((((.............(((...((((((.((.((....(((((((.(((.(.(((((((((((((.(.((((((((..............)))))))).).))))))))))))).).))).))))))).)).)))))))).)))))))))).))).)))......
aly-miR398a-5p	aly-mir398a	GGAGUGUCAUGAGAACACAGA	UAAUCAGUGGAAGUAAAGUAUGAAGAAAAAGAGAAGAACAACAGGAGGUGAAAUCUCAAAGGAGUGUCAUGAGAACACAGAUCCUAUGGUUUCUUUACAUUUUCAUUGAAACCAUUGAGUUUGUGUUCUCAGGUCACCCCUUUGAAUCUCCCCUGUUCCUUUAUUUUACCUUACCAAAAUUA	.......(((((((((((((.............(((...((((((.((.((....(((((((.(((.(.(((((((((((((.(.((((((((..............)))))))).).))))))))))))).).))).))))))).)).)))))))).)))))))))).))).)))......
aly-miR398b-3p	aly-mir398b	UGUGUUCUCAGGUCACCCCUG	GAUAUAUUUUGAAGGUAGUGGAUCUCGACAGGGUUGAUAUGAGGACACAUGUGUAAUCAACGGCUGUAAUGACGCCACGUCAUUGUUACAUGUGUUCUCAGGUCACCCCUGCUGAGCUCUUUCUCUACCGACCAUCUUUAUC	((((.........(((((.(((.((((.(((((.((((.((((((((((((((.............((((((((...)))))))).)))))))))))))).)))).))))).)))).)))....))))).........))))
aly-miR398b-5p	aly-mir398b	GGGUUGAUAUGAGGACACAUG	GAUAUAUUUUGAAGGUAGUGGAUCUCGACAGGGUUGAUAUGAGGACACAUGUGUAAUCAACGGCUGUAAUGACGCCACGUCAUUGUUACAUGUGUUCUCAGGUCACCCCUGCUGAGCUCUUUCUCUACCGACCAUCUUUAUC	((((.........(((((.(((.((((.(((((.((((.((((((((((((((.............((((((((...)))))))).)))))))))))))).)))).))))).)))).)))....))))).........))))
aly-miR398c-3p	aly-mir398c	UGUGUUAACUCAGGUCACCCCUG	GGUAGUGGAUCUCGACAGGGUCGACAUGAGAACAUAUGAGCAAUCAACGGCUGUAAAUGACGCUACGUCAUUAUUACAUCUCUCGGUUUCAUGUGUUAACUCAGGUCACCCCUGCUGAGCUCUUUCUCUACC	(((((.(((.((((.(((((..(((.(((((((((((((..((((...((.(((((((((((...))))))..))))).))...)))))))))))))..)))).)))..))))).)))).)))....)))))
aly-miR398c-5p	aly-mir398c	GGGUCGACAUGAGAACAUAUG	GGUAGUGGAUCUCGACAGGGUCGACAUGAGAACAUAUGAGCAAUCAACGGCUGUAAAUGACGCUACGUCAUUAUUACAUCUCUCGGUUUCAUGUGUUAACUCAGGUCACCCCUGCUGAGCUCUUUCUCUACC	(((((.(((.((((.(((((..(((.(((((((((((((..((((...((.(((((((((((...))))))..))))).))...)))))))))))))..)))).)))..))))).)))).)))....)))))
aly-miR399a-3p	aly-mir399a	UGCCAAAGGAGAUUUGCCCGG	CAUGUGAGAUGGAUCAAAGGUGGAAAUGUAUUACAGGGUAAGAUCUCUAUUGGCAGGAAACCAUUACUUAGAUCUUUGCAUCUCUUUAUGCAUUGCUUUUAAGUGAGUUCUCUGCCAAAGGAGAUUUGCCCGGUAAUUCUUCUGCACCAAUAUAUUGAUAUG	(((((..((((.......((((.(...(.(((((.(((((.(((((((.((((((((.(((..(((((((((.(..(((((......)))))..)..)))))))))))).)))))))).)))))))))))).))))).)...).))))....)))).)))))
aly-miR399a-5p	aly-mir399a	GGGUAAGAUCUCUAUUGGCAGG	CAUGUGAGAUGGAUCAAAGGUGGAAAUGUAUUACAGGGUAAGAUCUCUAUUGGCAGGAAACCAUUACUUAGAUCUUUGCAUCUCUUUAUGCAUUGCUUUUAAGUGAGUUCUCUGCCAAAGGAGAUUUGCCCGGUAAUUCUUCUGCACCAAUAUAUUGAUAUG	(((((..((((.......((((.(...(.(((((.(((((.(((((((.((((((((.(((..(((((((((.(..(((((......)))))..)..)))))))))))).)))))))).)))))))))))).))))).)...).))))....)))).)))))
aly-miR399b-3p	aly-mir399b	UGCCAAAGGAGAGUUGCCCUG	CAUGUAAGCUCACAAGUUUUAGGGCGCCUCUCCAUUGGCAGGUCCUUUAUUUCCAAAUAUACACAUACAUAUAUGAAUAUAGAAAAUUUCGAUUUAUAUAUGACCUGCCAAAGGAGAGUUGCCCUGAAACUGGUUCAGCUUAAUUAAACACAUG	((((((((((.((.((((((((((((.((((((.((((((((((........................((((((((((...(((...))).)))))))))))))))))))).)))))).)))))))))))).))..)))))........)))))
aly-miR399b-5p	aly-mir399b	GGGCGCCUCUCCAUUGGCAGG	CAUGUAAGCUCACAAGUUUUAGGGCGCCUCUCCAUUGGCAGGUCCUUUAUUUCCAAAUAUACACAUACAUAUAUGAAUAUAGAAAAUUUCGAUUUAUAUAUGACCUGCCAAAGGAGAGUUGCCCUGAAACUGGUUCAGCUUAAUUAAACACAUG	((((((((((.((.((((((((((((.((((((.((((((((((........................((((((((((...(((...))).)))))))))))))))))))).)))))).)))))))))))).))..)))))........)))))
aly-miR399c-3p	aly-mir399c	UGCCAAAGGAGAGUUGCCCUG	UAAGCGGAGCAGUAAUAGGGCAUCUUUCUAUUGGCAGGAGACUCGGCUAUUUGUAUCUUUUGUGUUCUUGGCUAUUGGCUAUGUCACUUGCCAAAGGAGAGUUGCCCUGUCACUACUUCCGCUUA	(((((((((.(((.((((((((.((((((.((((((((.(((..(((((...((................))...)))))..))).)))))))).)))))).)))))))).))).).))))))))
aly-miR399c-5p	aly-mir399c	GGGCAUCUUUCUAUUGGCAGG	UAAGCGGAGCAGUAAUAGGGCAUCUUUCUAUUGGCAGGAGACUCGGCUAUUUGUAUCUUUUGUGUUCUUGGCUAUUGGCUAUGUCACUUGCCAAAGGAGAGUUGCCCUGUCACUACUUCCGCUUA	(((((((((.(((.((((((((.((((((.((((((((.(((..(((((...((................))...)))))..))).)))))))).)))))).)))))))).))).).))))))))
aly-miR399d-3p	aly-mir399d	UGCCAAAGGAGAUUUGCCCCG	GAGAGAUAAUGUAUGGUUGGAUUACUGGGCGAAUACUCCUAUGGCAGAUAGCUUUGCCUAGAUAUGCAAGCAAAAUGCUUCUCUGCCAAAGGAGAUUUGCCCCGCAAUUCAUCCAUGCAAAACAAUACAUCUUUC	(((((((..(((((((.((((((.(.((((((((.(((((.(((((((.((((((((............)))))..)))..))))))).))))))))))))).).)))))).))))))).........)))))))
aly-miR399d-5p	aly-mir399d	GGGCGAAUACUCCUAUGGCAGA	GAGAGAUAAUGUAUGGUUGGAUUACUGGGCGAAUACUCCUAUGGCAGAUAGCUUUGCCUAGAUAUGCAAGCAAAAUGCUUCUCUGCCAAAGGAGAUUUGCCCCGCAAUUCAUCCAUGCAAAACAAUACAUCUUUC	(((((((..(((((((.((((((.(.((((((((.(((((.(((((((.((((((((............)))))..)))..))))))).))))))))))))).).)))))).))))))).........)))))))
aly-miR399e-3p	aly-mir399e	UGCCAAAGGAGAUUUGCCUCG	AGUGAGAGAGGAAAACAGAGAUUAUGUUUUGGUAGAAAGCAUUACAGGGCGAAUCCUCUAUUGGCAGGGGAAGUUGAUGAGUGUUGAUCACUCUUAUAUUUUCUCAUCAUUUUCCUCUGCCAAAGGAGAUUUGCCUCGCAAUGCUUCCCUACCGUUAUGGCGUUAUUCAUUUCUCCAAUGUCCAAUCUACU	(((.(((..(((.....((((..(((((.((((((.(((((((.(.(((((((((.(((.(((((((((((((.(((((((.....................))))))).))))))))))))).)))))))))))).).)))))))..))))))....)))))........)))).....)))..))))))
aly-miR399e-5p	aly-mir399e	GGGCGAAUCCUCUAUUGGCAGG	AGUGAGAGAGGAAAACAGAGAUUAUGUUUUGGUAGAAAGCAUUACAGGGCGAAUCCUCUAUUGGCAGGGGAAGUUGAUGAGUGUUGAUCACUCUUAUAUUUUCUCAUCAUUUUCCUCUGCCAAAGGAGAUUUGCCUCGCAAUGCUUCCCUACCGUUAUGGCGUUAUUCAUUUCUCCAAUGUCCAAUCUACU	(((.(((..(((.....((((..(((((.((((((.(((((((.(.(((((((((.(((.(((((((((((((.(((((((.....................))))))).))))))))))))).)))))))))))).).)))))))..))))))....)))))........)))).....)))..))))))
aly-miR399f-3p	aly-mir399f	UGCCAAAGGAGAUUUGCCCUG	AUGAAAGAUACAUAGAGAAGGUGCAAAUACAUUACAGGGCAAGAUCACCAUUGGCAGAAAUCUAUUACUUCAUUCUUGCAUAAUAUGCAUUAAUGUUUGUGGUGAGCUCUCUGCCAAAGGAGAUUUGCCCUGUAAUUCUCUUGCGCCAAUGUUUUAGAUAUCUUCAU	(((((.((((..(((((..(((((((....(((((((((((.((((.((.((((((((..((.(((((..((((..(((((...)))))..))))...)))))))....)))))))).)).)))))))))))))))....)))))))....)))))..)))))))))
aly-miR399f-5p	aly-mir399f	GGGCAAGAUCACCAUUGGCAGA	AUGAAAGAUACAUAGAGAAGGUGCAAAUACAUUACAGGGCAAGAUCACCAUUGGCAGAAAUCUAUUACUUCAUUCUUGCAUAAUAUGCAUUAAUGUUUGUGGUGAGCUCUCUGCCAAAGGAGAUUUGCCCUGUAAUUCUCUUGCGCCAAUGUUUUAGAUAUCUUCAU	(((((.((((..(((((..(((((((....(((((((((((.((((.((.((((((((..((.(((((..((((..(((((...)))))..))))...)))))))....)))))))).)).)))))))))))))))....)))))))....)))))..)))))))))
aly-miR399g-3p	aly-mir399g	UGCCAAAGGAGAUUUGCCCCG	GAUGAUGCAUGGUUGGAUUACAGGGCAAAUACUCCAUUGGCAGAUAGUUUUCGCUACAUCUAUAUUAUUUGUUAUUAUAUGGGUGAAUCAAUGUAUGAAAAAUACUUUACUGCCAAAGGAGAUUUGCCCCGCAAUUUGUUCCAUGCAAAAGAACAUC	.....(((((((.((((((.(.((((((((.((((.(((((((.((((....))))(((((((((.((.....)).))))))))).......((((.....))))....))))))).)))))))))))).).))))))..)))))))..........
aly-miR399g-5p	aly-mir399g	GGGCAAAUACUCCAUUGGCAGA	GAUGAUGCAUGGUUGGAUUACAGGGCAAAUACUCCAUUGGCAGAUAGUUUUCGCUACAUCUAUAUUAUUUGUUAUUAUAUGGGUGAAUCAAUGUAUGAAAAAUACUUUACUGCCAAAGGAGAUUUGCCCCGCAAUUUGUUCCAUGCAAAAGAACAUC	.....(((((((.((((((.(.((((((((.((((.(((((((.((((....))))(((((((((.((.....)).))))))))).......((((.....))))....))))))).)))))))))))).).))))))..)))))))..........
aly-miR399h-3p	aly-mir399h	UGCCAAAGGAGAUUUGCCCGG	AUUACAGGGCAAGAUCUCUAUUGGCAGGAAACCAUUACUUGACCUUUGCAUCUCUUUAUGCAUUGCUUUGUAGUGAGUUCUUGCCAAAGGAGAUUUGCCCGGUAAU	(((((.(((((.(((((((.((((((((((..((((((..((.(..(((((......)))))..).)).))))))..)))))))))).)))))))))))).)))))
aly-miR399h-5p	aly-mir399h	GGGCAAGAUCUCUAUUGGCAGG	AUUACAGGGCAAGAUCUCUAUUGGCAGGAAACCAUUACUUGACCUUUGCAUCUCUUUAUGCAUUGCUUUGUAGUGAGUUCUUGCCAAAGGAGAUUUGCCCGGUAAU	(((((.(((((.(((((((.((((((((((..((((((..((.(..(((((......)))))..).)).))))))..)))))))))).)))))))))))).)))))
aly-miR399i-3p	aly-mir399i	UGCCAAAGGAGAUUUGCCCCG	GCAUGGUUGGAUUACAGGGCAAAUACUCCAUUGGCAGAUAGUUUUCGUUGCAUCUAUAUUAUUGAUUAUCGAUGUAUGAAAAAUUCUUUACUGCCAAAGGAGAUUUGCCCCGCAAUUCAUCCCGUGC	((((((.((((((.(.((((((((.((((.((((((((.(((((((((.(((((.(((........))).))))))))))))...)).).))))))).)))))))))))).).))))))..))))))
aly-miR399i-5p	aly-mir399i	GGGCAAAUACUCCAUUGGCAGA	GCAUGGUUGGAUUACAGGGCAAAUACUCCAUUGGCAGAUAGUUUUCGUUGCAUCUAUAUUAUUGAUUAUCGAUGUAUGAAAAAUUCUUUACUGCCAAAGGAGAUUUGCCCCGCAAUUCAUCCCGUGC	((((((.((((((.(.((((((((.((((.((((((((.(((((((((.(((((.(((........))).))))))))))))...)).).))))))).)))))))))))).).))))))..))))))
aly-miR400-3p	aly-mir400	GACUUAUAAUAAUCUCAUGAA	CGACCAAAAGGUAUAUUCUUUAAUUGUUCUUAGGAAGAUGUUGAAGAUUGUUUAUGAGAGUAUUAUAAGUCACUACAUUUGGUAUGCAAAAGUUUUGUUUCCCAAACGAAGUGACUUAUAAUAAUCUCAUGAAUGGAUUUUGCAACUCUUAAAGAGAAAAUUAUAAUUCUUUUGUUG	((((.((((((...(((...(((((.(((((...((((.((((((((((.(((((((((.((((((((((((((.(.(((((...(((((...)))))...))))).).)))))))))))))).)))))))))..)))))).))))))))...)))))))))).)))))))))))))
aly-miR400-5p	aly-mir400	UAUGAGAGUAUUAUAAGUCAC	CGACCAAAAGGUAUAUUCUUUAAUUGUUCUUAGGAAGAUGUUGAAGAUUGUUUAUGAGAGUAUUAUAAGUCACUACAUUUGGUAUGCAAAAGUUUUGUUUCCCAAACGAAGUGACUUAUAAUAAUCUCAUGAAUGGAUUUUGCAACUCUUAAAGAGAAAAUUAUAAUUCUUUUGUUG	((((.((((((...(((...(((((.(((((...((((.((((((((((.(((((((((.((((((((((((((.(.(((((...(((((...)))))...))))).).)))))))))))))).)))))))))..)))))).))))))))...)))))))))).)))))))))))))
aly-miR402-3p	aly-mir402	ACAGAGUUCCGUAGACCACGG	GAGUUGCAUAGUGGCAGUCUUCUUUUGUUUUUAUUUCACCAUGAUCCUUGGCCUAUUGAACCUCUGUUUUAACUGCUUUUGAAAAGUUUUCCUUUUUAGAAAUCUUCUUGUCUCUUUCUCCAACAACAUCCCGUUAGUUCUUGGAAGAAAUUAAGACUGACUUCCAAAAACCCUUUUAAAACAGAGUUCCGUAGACCACGGAUUGCAAAAGAGACUAUGCCACUGAAAACUU	(((((...((((((((((((.(((((((..............(((((.(((.((((.((((.((((((((((....((((((((((.....))))))))))........((((.(((((((((.(((.........))).)))).)))))...))))..................)))))))))))))).)))).))).))))))))))))))))..))))))))..)))))
aly-miR402-5p	aly-mir402	UUGGCCUAUUGAACCUCUGUUU	GAGUUGCAUAGUGGCAGUCUUCUUUUGUUUUUAUUUCACCAUGAUCCUUGGCCUAUUGAACCUCUGUUUUAACUGCUUUUGAAAAGUUUUCCUUUUUAGAAAUCUUCUUGUCUCUUUCUCCAACAACAUCCCGUUAGUUCUUGGAAGAAAUUAAGACUGACUUCCAAAAACCCUUUUAAAACAGAGUUCCGUAGACCACGGAUUGCAAAAGAGACUAUGCCACUGAAAACUU	(((((...((((((((((((.(((((((..............(((((.(((.((((.((((.((((((((((....((((((((((.....))))))))))........((((.(((((((((.(((.........))).)))).)))))...))))..................)))))))))))))).)))).))).))))))))))))))))..))))))))..)))))
aly-miR403a-3p	aly-mir403a	UUAGAUUCACGCACAAACUCG	GAAGAGUCGUAUUACAUGUUUUGUGCGUGACUCUAAUUUAACAGGCUUAUGUUUGAGAUUUUUUUGACAAAUCCGGAUUUUGCUGUUGGAUUAGAUUCACGCACAAACUCGUAAUCUGUCUUUUC	((((((.((.(((((..((((.((((((((.(((((((((((((.(....(((((.(((((.......))))))))))...)))))))))))))).))))))))))))..))))).)).))))))
aly-miR403a-5p	aly-mir403a	UGUUUUGUGCGUGACUCUAAUU	GAAGAGUCGUAUUACAUGUUUUGUGCGUGACUCUAAUUUAACAGGCUUAUGUUUGAGAUUUUUUUGACAAAUCCGGAUUUUGCUGUUGGAUUAGAUUCACGCACAAACUCGUAAUCUGUCUUUUC	((((((.((.(((((..((((.((((((((.(((((((((((((.(....(((((.(((((.......))))))))))...)))))))))))))).))))))))))))..))))).)).))))))
aly-miR403b-3p	aly-mir403b	UUAGAUUCACGCACAAACUCG	GAAGAGUCGUAUUACAUGUUUUGUGCGUGACUCUAAUUUAACAGGCUUAUGUUUGAGAUUUUUUUGACAAAUCCGGAUUUUGCUGUUGGAUUAGAUUCACGCACAAACUCGUAAUCUGUCUUUUC	((((((.((.(((((..((((.((((((((.(((((((((((((.(....(((((.(((((.......))))))))))...)))))))))))))).))))))))))))..))))).)).))))))
aly-miR403b-5p	aly-mir403b	UGUUUUGUGCGUGACUCUAAUU	GAAGAGUCGUAUUACAUGUUUUGUGCGUGACUCUAAUUUAACAGGCUUAUGUUUGAGAUUUUUUUGACAAAUCCGGAUUUUGCUGUUGGAUUAGAUUCACGCACAAACUCGUAAUCUGUCUUUUC	((((((.((.(((((..((((.((((((((.(((((((((((((.(....(((((.(((((.......))))))))))...)))))))))))))).))))))))))))..))))).)).))))))
aly-miR408-3p	aly-mir408	AUGCACUGCCUCUUCCCUGGC	AAAGGUUAGAUUGGUAUUGCAAUGAAAGAAGUGGUAAUGAUAGAGAGAGACAGGGAACAAGCAGAGCAUGGAUUGAGUUUACUAAAACAUUAAACGACUCUGUUUUGUCUCUACCCAUGCACUGCCUCUUCCCUGGCUCCCUCUUUUCUCUCUCUCUCUCUCUCUCUCCCUCUCUCUAUUUCUUUCUCUCCUUUCAUUUCAAUGGAUUUUU	.........((((......))))(((((((((((....((.((((((((((((((((...((((.((((((...(((...((.((((((...........)))))))))))...)))))).))))...))))))).......................)))))))))...))...)))))))))))..(((............))).....
aly-miR408-5p	aly-mir408	CAGGGAACAAGCAGAGCAUGG	AAAGGUUAGAUUGGUAUUGCAAUGAAAGAAGUGGUAAUGAUAGAGAGAGACAGGGAACAAGCAGAGCAUGGAUUGAGUUUACUAAAACAUUAAACGACUCUGUUUUGUCUCUACCCAUGCACUGCCUCUUCCCUGGCUCCCUCUUUUCUCUCUCUCUCUCUCUCUCUCCCUCUCUCUAUUUCUUUCUCUCCUUUCAUUUCAAUGGAUUUUU	.........((((......))))(((((((((((....((.((((((((((((((((...((((.((((((...(((...((.((((((...........)))))))))))...)))))).))))...))))))).......................)))))))))...))...)))))))))))..(((............))).....
aly-miR4221	aly-mir4221	AAGAGUUCAAAAGUAGUGAAGA	CUAGUAUACCAGUUAACAGUUUUCCUGCUUUUGAAUUCUUGCACUAGCUUCCAUUGAUAGAUAAUGGUUACAUUUUGGUGCUGCAACUCUUGUGGUAGCUAGUACAAGAGUUCAAAAGUAGUGAAGAUGUUAUUUGGAUACCAUAUA	...((((.((((.(((((.((((((((((((((((((((((.(((((((.((((.(((((..((((....))))......)))....))..)))).))))))).))))))))))))))))).)))))))))).))))))))......
aly-miR4222	aly-mir4222	UUUCAUUCGAAAUUGUUACCGC	ACCAUCCCUAUGUUGAAAGCGGUAACAAUCUCGAUGAAAGAGAGGAUGUAGACGCUCAACUGAUAUAGGAAGCAAUUGUUUUGAUUAUUGCAUCCUUCACCUUGUUGAGCAUCUAUACCCACUCUUUCAUUCGAAAUUGUUACCGCCCUCAGCCUUUGGAUAUUUC	...((((....(((((..(((((((((((.((((((((((((.((.((((((.(((((((......((((.(((((..........))))).)))).......))))))).)))))).)).)))))))).)))).)))))))))))..)))))....)))).....
aly-miR4223	aly-mir4223	AUGGAAUUUGAUAAAUAAACAC	GCUUCUUGCUUUGCUUGACUAUGGAAUUUGAUAAAUAAACACAAAAUAUUAAACGCAGCCGUUUUCUGGUGGGCCAAAGUUUCCCUUUUUCGUUUAAUUUUUGUGUUAUUUAUCAAAUUCCAUUGUCAAGCAAAAAAGACAACCU	...((((..((((((((((.((((((((((((((((((.(((((((.((((((((..((((.....))))(((.........))).....))))))))))))))))))))))))))))))))).)))))))))).))))......
aly-miR4224	aly-mir4224	CAACUGAGCUUCCUCAUCUCU	AAAGGUUUUUUUCGGGACAGAGAUGAGAAAGACUCAGCUAUUUGUUGAAAAUGAAAUAUCUGUGAAGCGAAAAACCUUUUUUUUUAUUCAACAAACAACUGAGCUUCCUCAUCUCUGUCACAAUAAGAGAUCUAUG	..(((((((((...(((((((((((((.(((.(((((...(((((((((...((((.....((..........))....))))...)))))))))...)))))))).)))))))))))).)...)))))))))...
aly-miR4225	aly-mir4225	GAAUCGAUGGUUAAACAACAC	ACCAAAUCAUGUUUAUUUUAGAAUCGAUGGUUAAACAACACAUUUUGACGACAAAUUUUGGCGACUAUCAGUUAUAUUUUCGAGUUAUGAUUUUUGUCACUCAAAUGUGUUCUUUAAUUCAUCGAUUCCUAAAUAAACAAGAUUUGACCA	..((((((.(((((((((..(((((((((((((((.(((((((((((((((.(((((.((((.....................)))).)))))))))))...))))))))).))))).))))))))))..))))))))).))))))....
aly-miR4226	aly-mir4226	UACAAGAUGCAUUCGAGCAAUA	AAGCAAUGAAUAGUACAUUGUACAAGAUGCAUUCGAGCAAUAAAUGAGUUUGCAUGCCCUCGUGGCUUUGUUCUUCCAACCAUUUUUGUUUGUCAUCAUCUGAUACCCUCACCCAAACUCAUUUAUUGCUCGCAUUCGUUUGUACAAUGUACAAACUCAAUUGAGA	............((((((((((((.((((.((.(((((((((((((((((((...(((.....)))........................(((((.....)))))........))))))))))))))))))).)).))))))))))))))))...(((....))).
aly-miR4227	aly-mir4227	UCAUUUGUGCCAAUCAUUCUA	GUUCACACGACAACACAAUUUCAUUUGUGCCAAUCAUUCUAACAAAGUAUACCUCGGUCUCAGUGAUGGCAUACUUUGCUGGAUUGAUUGGUACACAUGAAAUUGUGAUGUUAUCGGCAGUA	........((((.(((((((((((.(((((((((((.((((.((((((((.(((((.......))).)).)))))))).)))).))))))))))).))))))))))).))))..........
aly-miR4228	aly-mir4228	AAAGCCUUGAACGCUGUCGUU	CGGCGUGUUGUUUUAACCUAAAAGCCUUGAACGCUGUCGUUUCGCCGUCGACAACAAUCACACGCGCACACUUCCACCAUUAUCAUCUAUCCACCACACAGGUUCGUCGGAUGCGAAACGGUGGUGUUCAGGGCUUUUUUAAGGUUGCUGGAUUUUAUU	(((((..........((((((((((((((((((((((((((((((..((((((((..............................................))).)))))..))))))))))))))))))))))))))...))))))))).........
aly-miR4229	aly-mir4229	UUGGCAGGGAGGUCCUCCACAC	ACAUAAAUCGUCCUAAAACCUUGGCAGGGAGGUCCUCCACACACAAUAUUUACAAGGACGUUUUGCACGUUGCAUUCUUUGAAAUUGAUGUGAAUAUUGUGUGUGGAGACAUCUUUGUCAAGGUGUUAGAUGAUUUAUAUUAA	..((((((((((.(((.(((((((((((((.(((.(((((((((((((((((((..(((((.....))))).................)))))))))))))))))))))).))))))))))))).))))))))))))).....
aly-miR4230	aly-mir4230	UGUCUCGGAAAUUUGCACCCU	AAUUAUUAUUAUACCUCUCAUGUCUCGGAAAUUUGCACCCUGUGAUUAAUAUAUUGGAAUCAUUUUUAUUGCUCACAGGGUGCAAACUUUAGAGACUUGAAAUGUGUAAUAAUAAAAUA	..((((((((((((...(((.(((((.(((.((((((((((((((.(((((...((....))....))))).)))))))))))))).))).))))).)))...))))))))))))....
aly-miR4231	aly-mir4231	UAGACCUUUGUGUUGCCAUCG	AAUCAGGUCAUAAAGGCAGUUAGACCUUUGUGUUGCCAUCGUUCUUGGCGCUCGCUUCACCAAAAGCGCCAAGACCGAUGGCAACAAGGAGGUUUAACCGCCUUCUGAGCUGAUUUUU	((((((.(((..(((((.(((((((((((.(((((((((((.((((((((((............)))))))))).))))))))))).))))))))))).))))).))).))))))...
aly-miR4232	aly-mir4232	UCACAUUUAUUAGGAUGUGUGC	UUUCAUUUUACAAAAAUAGCUAUGUAUACCUGGGGGUCUGAAUCACUUCAUUCAAUACCAAGAAAAAGGACCGGUUAACAUAUCGUUAUCCAAACCGGUUGAUUCACAUUUAUUAGGAUGUGUGCUCGCAUUGAAAAUGAGUGAG	.((((((((.(((....(((.((((((.(((((.(((.((((((((((..(((........)))..)))(((((((...(((....)))...)))))))))))))).)))..))))))))))))))....)))))))))))....
aly-miR4233	aly-mir4233	CACAUCAUCAACAUCAACUCC	GACAAAUGUAAGAUAUUUGGAGUUGAUGUGGGUGAUUGGUAUGUGGUGCUGAACAAUUGGAUCCAUGGCUAUAUGGAUUAUUUACCGUAAUAAAGUGUAAUCUGUAAUGUUUAACAUCACAUACACAUCAUCAACAUCAACUCCAAAUCUUUUGUUUGUCCUUU	((((((((.(((((..(((((((((((((.((((((..((((((((((.((((((....((((((((....))))))))..(((((........).)))).......)))))).))))))))))..)))))).)))))))))))))))))).))))))))....
aly-miR4234	aly-mir4234	CAACUUAAAAUCAGUUGGCAAU	UUAUGAGGUUUUCUACUCAUUGUCAACUGGGUUUAAGUUGGAAAUUCAUGAUUUCUCAUAUCAAAGCUAGGUUGGUCCAAUAUUAGAAAUUAUGGACUUCCAACUUAAAAUCAGUUGGCAAUUUUUUUGGACUAUUUCUCAU	..((((((...((((...((((((((((((.((((((((((((.((((((((((((.((((....((((...))))...)))).)))))))))))).)))))))))))).)))))))))))).....)))).....))))))
aly-miR4235	aly-mir4235	ACUGAAAACACUACAACCCCU	CUGUAGUAUGUGUGAUUUCUGGGUUGUAUUGUUUUCAGUUCCUGUUCUGUAAGUGAAUAUGACCAAUACUUGUUGGUUACACUCAAGCUGUACAGAACAGGAACUGAAAACACUACAACCCCUAGAUCUUGGUACUUUUUACU	....(((((....(((((..((((((((.(((((((((((((((((((((((((((...((((((((....))))))))...))..))).)))))))))))))))))))))).))))))))..)))))...))))).......
aly-miR4236	aly-mir4236	CAUUAAUUUGUUCCCCUCCUA	AUAAAAUCGCAAAUCUGUUAGGAGGGAAACAAAUUAAUGUCUUAUAGGACGCAAGGGCACCAAUACUCUUAAGCUAUUGUGGUGACUGCUAUCCAAGGUCUUAUAAGGCAUUAAUUUGUUCCCCUCCUAAUGCAUGUGGAAUUCUAAUC	.......((((....(((((((((((.((((((((((((((((((((((((((.(..((((((((((....)).)))..))))).))))........))))))))))))))))))))))).)))))))))))..))))...........
aly-miR4237	aly-mir4237	AAACGUAAACAUAUAUAAUCGA	AAAGACUGUUCUAUGACAUCGAUUAUAUGUUUACGUUUGUUUUUACGUUAACAUGUAAUAAUAGUUUGCUAUAAACGUAAAAACAAACGUAAACAUAUAUAAUCGAUGUCAUAAAACUAUAUUUAC	.......(((.((((((((((((((((((((((((((((((((((((((.....((((.......))))....))))))))))))))))))))))))))..)))))))))))).))).........
aly-miR4238	aly-mir4238	UUUUUGCAAAUUAAAACCCCAA	UUUCAAGAGUGAUUUGGUUUGGGGUUUUAAUUUGCAAAAAUUUGAAGUCAAUGUGUGCUAUUCGCAUAAAGACUUCAAUUUUUUUGCAAAUUAAAACCCCAAACCAGUAAUUCCUAAUCAUG	......((((...(((((((((((((((((((((((((((.((((((((..((((((.....))))))..))))))))..)))))))))))))))))))))))))))..)))).........
aly-miR4239	aly-mir4239	UCCGUUAUUUCCGCAUGCUCC	UCUUGUUUGCACACUUUGUUUCCGUUAUUUCCGCAUGCUCCUUAGAAAUUUUUGUGCAUCGAUAUAAAAUCCUUUCAUAGGAGCAUACGCAAACAAUGGAAACAAGGAAUGCAAAUAAAACU	..(((((((((..(((((((((((((.(((.((.((((((((..((((.(((((((......)))))))...))))..)))))))).)).))).)))))))))))))..)))))))))....
aly-miR4240	aly-mir4240	AUGGCUAGAGUGACUAGACCCG	UUUUCGUAGCCGUGAAGUUAAUGGCUAGAGUGACUAGACCCGUAACAUUGCUAUGAAAUCAUUUGAACUGAAAUUUGUUGAUCUGCGGUUUAUUUUCAAGAGAUCAAAACGAAGAUAAGUGGUGGCACAAGUUUACUUUAGCGAAUUUAUCGCUAUGUUAUCGGGUCUAGCACUCUAUCCACUGAUUUCACGACCACGAGCCUC	..(((((.(.((((((((((.(((.(((((((.(((((((((((((((.((.(((((.((..(((((...((((((((.(..((((.((((((((((.............)))))))))).)))))))))))))..))))).)).))))).)).)))))).)))))))))))))))).))).)))))))))).).)))))....
aly-miR4241	aly-mir4241	CUUUGGGAUUUUCUUACAGCGA	GAACGAACUAAACCUCAUUCGAUGUAAGAAAUCCCAAAAAGGACAGGGUUCAUAAACAUUCGCUCUAUGGCCCAUGAUAAUGUUGAGUCUGCUACGUGACUUACAUUUUUGUCGGGCAGAUCACGCCAAUACACACCUGGUCUCUUUGGGAUUUUCUUACAGCGAAUGAGGUUUAGUUCCAUCUC	((..(((((((((((((((((.((((((((((((((((..((((.((((..............(((...((((((((.(((((.(((((........)))))))))).)))).)))))))..............)))).)))).))))))).))))))))).)))))))))))))))))..))..
aly-miR4242	aly-mir4242	AAAGUUAACUAUGGCAUUCCC	CCCAAAUCCUCAGAACUUGGGAAUGCUAUUGUUAACUUUUCUCAAGCAGUGUCUGAUGGGCUGCUGAUAUUUUUCUCUUCCUAUUACCCUGUGGAAUGUUGCAUUGCAUUUGGAAAGAUGUGUGUUACAGAAACUCUAGAAAAGUUAACUAUGGCAUUCCCUAGUUCUUGGAAUUGGAAGC	.((((.(((..((((((.(((((((((((.((((((((((((..((((((.(.....).))))))((......))..((((...........))))(((.((((.((((((....)))))))))).)))........)))))))))))).))))))))))).)))))).))).))))....
aly-miR4243	aly-mir4243	UGAAAUUAUAGAUUUCGUACA	UUAAGAACCAUGAUUACAGUUGAAAUUAUAGAUUUCGUACAUGACAACAAUUUGCUCUAGUCUCACUCUCAAGAUUUUGUGGUUGUUGUUGCAGUAUUCGAGAGAAUACAUGUCAAAUAUGAGAGCAUGCAUGUCAUGUACGAAAUCUACAAUUUAAACUCUAAUUAAUGGAUGGUUCU	...(((((((((((((.((((.(((((.((((((((((((((((((......((((((....((((............)))).((((...(((((((((....)))))).)))..))))..))))))....)))))))))))))))))).))))).)))).))))).....))))))))
aly-miR4244	aly-mir4244	UUGUUGAUUCCUUGGAGAUUG	AUUAUCCAAAGUUGUCGUCGUUGUUGAUUCCUUGGAGAUUGAAUUUGAGAUAUUCAACGAAAUUCGAUCUCCAAAGAAUCCACAACAAUGAAAACUUUGUUGAUCAU	......(((((((.((((.(((((.(((((.(((((((((((((((.............))))))))))))))).))))).))))).)))).)))))))........
aly-miR4245	aly-mir4245	ACAAAGUUUUAUACUGACAAU	AGCCCAAUUUGAAGAUGAAUUGUCAGUAUAAAUCUUUGAUCCAAUAUACUUUUGAUUAGUAGAUGAGUUUUUUUUGACAAUUAUCAAUUAUAUUAAAGAGUGAUCAAUUAGUAUUGGAACAAAGUUUUAUACUGACAAUUCGAUCUUAAAAAGCAGAAG	...........(((((((((((((((((((((.(((((.((((((((....(((((((.(...(((.......((((......)))).....)))...).)))))))...)))))))).))))).)))))))))))))))).)))))............
aly-miR4246	aly-mir4246	AAAUCCAAUUUUCAUUGCUUAA	UCACUCAUACAGCAGAAACCAAAUCCAAUUUUCAUUGCUUAAACCUGUGUUUAAUUUUGUUGCAAGAUUUAAGCAAUGAAAUGGGAUUUGGUUUCCGCGGUUGGAGCGGUA	((.(((..((.((.((((((((((((...((((((((((((((.((.(((...........))))).))))))))))))))..)))))))))))).)).))..))).))..
aly-miR4247	aly-mir4247	UGUAUCCUAAUAUUAGACCCC	AAAUUAUAAUUCCUUGAAUAUGUAUCCUAAUAUUAGACCCCCAUUUAGUUUUAUUUAUGAACAUGGAAUUUGCAAGGAAACAAUAUAAUACUUAAUGGGGGUCUAUUAUUAGGAUACAUUUUCAUGGAACAAUAAUUUUG	(((((((..((((.((((.(((((((((((((.((((((((((((.(((.((((.......(.((.......)).)........)))).))).)))))))))))).))))))))))))).)))).))))..)))))))..
aly-miR4248a	aly-mir4248a	ACAUUUUAUUUUUGGCAAUCA	UGUGGUGAUAUUCAAAAUAUACAUUUUAUUUUUGGCAAUCAUUUUUCUUUUAUAAAUUCAAAAGUCAUUUUUCUUUCUAAAAACACAAUAAUAUAUAUAUAUAACCAACGUUUGAGUUUUAAAAAAGAAAAAUGAAUUUAUAAGAAAAUGAUUGCCAAAAAGAAAAUGUAUAUUUUGUUAUAUUACAAAAA	....(((((((.(((((((((((((((.((((((((((((((((((...((((((((.......((((((((((((...(((((.(((.......................))).)))))...)))))))))))))))))))))))))))))))))))))).)))))))))))))))..))))))).....
aly-miR4248b	aly-mir4248b	ACAUUUUAUUUUUGGCAAUCA	UGUGGUGAUAUUCAAAAUAUACAUUUUAUUUUUGGCAAUCAUUUUUCUUUUAUAAAUUCAAAAGUCAUUUUUCUUUCUAAAAACACAAUAAUAUAUAUAUAUAUAUAUAACCAACGUUUGAGUUUUAAAAAAGAAAAAUGAAUUUAUAAGAAAAUGAUUGCCAAAAAGAAAAUGUAUAUUUUGUUAUAUUACCAUAA	(((((((((((.(((((((((((((((.((((((((((((((((((...((((((((.......((((((((((((...(((((.(((...(((((((....)))))))........))).)))))...)))))))))))))))))))))))))))))))))))))).)))))))))))))))..))))))))))).
aly-miR4248c	aly-mir4248c	ACAUUUUAUUUUUGGCAAUCA	UGUGGUGAUAUUAAAAAUAUACAUUUUAUUUUUGGCAAUCAUUUUUCUUUUAUAAAUUCAAAAAAGAAAAUGUAUAUUUUGUUAUAUAUAACCAACGUUUGAGUUUUAAAAAAGAUAAAUGAAUUUAUAAGAAAAUGAUUGCCAAAAAGAAAAUGUAUAUUUUGUUAUAUUACCAAAA	..(((((((((..((((((((((((((.((((((((((((((((((...(((((((((((.........(((((((......)))))))....(((......)))..............))))))))))))))))))))))))))))).))))))))))))))...)))))))))...
aly-miR4249	aly-mir4249	UGAAUUUGAGAAGUUGAGGUA	UACACAUUUCUUGUUCAGGUUGAAUUUGAGAAGUUGAGGUAGGUUUACCAACUCUUGAAUUUCUCACACUCUCGAUCAAGUUUCUCUUAUCGAGUUUGGUUUCUCAAACCCACCUCAAAUUCUCCAAUUCCACCAGAACCUUAAAAAUCUUUA	............((((.(((.(((((.(((((.(((((((.((((((((((....(((.....)))....((((((.(((.....))))))))).))))).....))))).))))))).))))).))))).))).))))..............
aly-miR4250	aly-mir4250	UCCAAAGGCACAAGAACAUCA	CGUUGCUUCAUGAUCAGUCCUCCAAAGGCACAAGAACAUCAAAUAGGUGACACCAAGAUGUGUUUGUUUGGUUUCACCUAUUUGAUGUUCUUGCCCUUUAGGAGGAUUGAUCUUGCCACAACCCU	.((((...((.(((((((((((((((((..((((((((((((((((((((.((((((.........)))))).)))))))))))))))))))).))))).)))))))))))).))...))))...
aly-miR472-3p	aly-mir472	UUUUUCCUACUCCGCCCAUACC	CCAAGGGGGAGUCAUAUUCUCAUCAAAGAUGGAUUCGGGGUUACGCCUCUGUAUGUAUGGUCGAAGUAGGCAAAAUCUCACCUUUCUAGCAGAUCAACAAUAGAUGCUUGAUUUAUAAAGGUUGUGGUGUUUGAAAGUGUUGAGAUCCGCAAGAUUUGAGUAAGAUUUUUCCUACUCCGCCCAUACCAUGCAUACACCUAAUCCUGAGUCCAUCUCUGAUGGGUUACUAUUGG	((((.((...........(((((((.(((((((((((((((((.(....((((((((((((((.((((((.(((((((.(((..(((.((.((((((((.((((((((.(((((....)))))..))))))))....))))))..)).)).)))...).)).))))))).)))))).)).....))))))))))))).))))))))))))))))).)))))))...)).))))
aly-miR472-5p	aly-mir472	AUGGUCGAAGUAGGCAAAAUC	CCAAGGGGGAGUCAUAUUCUCAUCAAAGAUGGAUUCGGGGUUACGCCUCUGUAUGUAUGGUCGAAGUAGGCAAAAUCUCACCUUUCUAGCAGAUCAACAAUAGAUGCUUGAUUUAUAAAGGUUGUGGUGUUUGAAAGUGUUGAGAUCCGCAAGAUUUGAGUAAGAUUUUUCCUACUCCGCCCAUACCAUGCAUACACCUAAUCCUGAGUCCAUCUCUGAUGGGUUACUAUUGG	((((.((...........(((((((.(((((((((((((((((.(....((((((((((((((.((((((.(((((((.(((..(((.((.((((((((.((((((((.(((((....)))))..))))))))....))))))..)).)).)))...).)).))))))).)))))).)).....))))))))))))).))))))))))))))))).)))))))...)).))))
aly-miR771-3p	aly-mir771	GGGCUCCUCAGAUGUUCAUG	AUUCCACAUGAGCCUCUGUGGCAGCCCUCGCAAUGAUCUCAGUAGAGUGCAUGCCAAGUUCUUGUAAAGACGUAGAUGAGGGCUCCUCAGAUGUUCAUGUCGAAU	((((.((((((((.((((.((.((((((((((.((..(((....)))..))))).....((((((....))).))).))))))))).)))).)))))))).))))
aly-miR771-5p	aly-mir771	UGAGCCUCUGUGGCAGCCCUC	AUUCCACAUGAGCCUCUGUGGCAGCCCUCGCAAUGAUCUCAGUAGAGUGCAUGCCAAGUUCUUGUAAAGACGUAGAUGAGGGCUCCUCAGAUGUUCAUGUCGAAU	((((.((((((((.((((.((.((((((((((.((..(((....)))..))))).....((((((....))).))).))))))))).)))).)))))))).))))
aly-miR773b-3p	aly-mir773b	AAUUGUUCAUUCAAGGAUAUU	GCAUCAACAUCCUCGAACGAACGAGGGAGUGUAGAUGCUUAACGGGUGAAGGAGGCAAUAUCUUUGAACAAACAGUUGAUUUUAGAAUUCCAACAACUAAAGGUGUGGAGAACAUACAGUACCUUUAGUCGAUGUACUUCUGCAAUCAAUUGUUCAUUCAAGGAUAUUGUAUCCUUCAACUUUUGAGCGUCAAAACCCUCUCAUUCAGUUCGAGAAUUAUUGUCGC	((..(((....((((((((((.(((((.((...(((((((((.((.(((((((.((((((((((((((..(((((((((((.(((((...((.(.((((((((((((.........)).)))))))))).).))...))))).)))))))))))..)))))))))))))).))))))).)).)))))))))...)).))))).))).))))))).....)))..))
aly-miR773b-5p	aly-mir773b	UAUCUUUGAACAAACAGUUGA	GCAUCAACAUCCUCGAACGAACGAGGGAGUGUAGAUGCUUAACGGGUGAAGGAGGCAAUAUCUUUGAACAAACAGUUGAUUUUAGAAUUCCAACAACUAAAGGUGUGGAGAACAUACAGUACCUUUAGUCGAUGUACUUCUGCAAUCAAUUGUUCAUUCAAGGAUAUUGUAUCCUUCAACUUUUGAGCGUCAAAACCCUCUCAUUCAGUUCGAGAAUUAUUGUCGC	((..(((....((((((((((.(((((.((...(((((((((.((.(((((((.((((((((((((((..(((((((((((.(((((...((.(.((((((((((((.........)).)))))))))).).))...))))).)))))))))))..)))))))))))))).))))))).)).)))))))))...)).))))).))).))))))).....)))..))
aly-miR774a-3p.1	aly-mir774a	UACCCAUAUCUCCAUCUCCAA	GCGUUGUUCAUUUGGAUUCAUAUUCGAGACGAAGAUAUGGGUGACUAAUACUUAAGAUUUUGGUCAAUUUAAAUUACCAAUCUAAUUAUUUGUUACCCAUAUCUCCAUCUCCAAUUUAAUCUCUUAAAAGUCGU	(((..........(((((...(((.((((.(.(((((((((((((.((((.(((.(((..((((.(((....))))))))))))).)))).))))))))))))).).)))).)))..))))).........)))
aly-miR774a-3p.2	aly-mir774a	UUAUUUGUUACCCAUAUCUCC	GCGUUGUUCAUUUGGAUUCAUAUUCGAGACGAAGAUAUGGGUGACUAAUACUUAAGAUUUUGGUCAAUUUAAAUUACCAAUCUAAUUAUUUGUUACCCAUAUCUCCAUCUCCAAUUUAAUCUCUUAAAAGUCGU	(((..........(((((...(((.((((.(.(((((((((((((.((((.(((.(((..((((.(((....))))))))))))).)))).))))))))))))).).)))).)))..))))).........)))
aly-miR774a-5p.1	aly-mir774a	CGAGACGAAGAUAUGGGUGAC	GCGUUGUUCAUUUGGAUUCAUAUUCGAGACGAAGAUAUGGGUGACUAAUACUUAAGAUUUUGGUCAAUUUAAAUUACCAAUCUAAUUAUUUGUUACCCAUAUCUCCAUCUCCAAUUUAAUCUCUUAAAAGUCGU	(((..........(((((...(((.((((.(.(((((((((((((.((((.(((.(((..((((.(((....))))))))))))).)))).))))))))))))).).)))).)))..))))).........)))
aly-miR774a-5p.2	aly-mir774a	AGAUAUGGGUGACUAAUACUU	GCGUUGUUCAUUUGGAUUCAUAUUCGAGACGAAGAUAUGGGUGACUAAUACUUAAGAUUUUGGUCAAUUUAAAUUACCAAUCUAAUUAUUUGUUACCCAUAUCUCCAUCUCCAAUUUAAUCUCUUAAAAGUCGU	(((..........(((((...(((.((((.(.(((((((((((((.((((.(((.(((..((((.(((....))))))))))))).)))).))))))))))))).).)))).)))..))))).........)))
aly-miR774b-3p	aly-mir774b	CACCCAAAUCUUCCUCUCAGG	GGAUUCACUUGAGAUGAAGAUUUGGAUGACAAAUACUUAAAACUUUGGUAAAUUUAAAUUACCAAUUUAAUUAUCUGUCACCCAAAUCUUCCUCUCAGGUUUAAUCU	(((((.((((((((.((((((((((.(((((.(((.(((((...(((((((.......)))))))))))).))).))))).)))))))))).))))))))..)))))
aly-miR774b-5p	aly-mir774b	UGAGAUGAAGAUUUGGAUGAC	GGAUUCACUUGAGAUGAAGAUUUGGAUGACAAAUACUUAAAACUUUGGUAAAUUUAAAUUACCAAUUUAAUUAUCUGUCACCCAAAUCUUCCUCUCAGGUUUAAUCU	(((((.((((((((.((((((((((.(((((.(((.(((((...(((((((.......)))))))))))).))).))))).)))))))))).))))))))..)))))
aly-miR781-3p	aly-mir781	AGUAUCCAGAAAACUCUAAUU	GUUUCAAUUUAGAGUUUUCUGGAUACUUAAUAGUUACUAACAAAGAAAGGGUUUCUUCUAUAUUAACUUCUAAGUAUCCAGAAAACUCUAAUUUGAAAC	(((((((.(((((((((((((((((((((..(((((.((...((((((...))))))...)).)))))..))))))))))))))))))))).)))))))
aly-miR781-5p	aly-mir781	UUAGAGUUUUCUGGAUACUUA	GUUUCAAUUUAGAGUUUUCUGGAUACUUAAUAGUUACUAACAAAGAAAGGGUUUCUUCUAUAUUAACUUCUAAGUAUCCAGAAAACUCUAAUUUGAAAC	(((((((.(((((((((((((((((((((..(((((.((...((((((...))))))...)).)))))..))))))))))))))))))))).)))))))
aly-miR822-3p	aly-mir822	GAAACAACAUACGUUACAUCC	GAAGUGACAAUAUCCUUUAUGUGAUAGUACUCGUGAUUGGAAUCGCAAUAACAAGGUUUGCAGUGGAAGUAAUCUUUUUCAAUCAUCAUAUCCAUUUACAACGACUUUAAGUAUAAGUCGAUAUAUGGGGAUGUAACGCAUGUUGUUUUCUGCGAGGAGCAUUUGUACAUGUUUCAUGUAGCAUGAAAUCACAUUCCAUACAUGAAUAGUAAUUACCUUAGAUAGGACAUUGUACUGCUUGAAAAAACUUGUUAACGUCAUAAAAUUUAUGAUGAAAACACCUAUAAAAAGUGUUUUUUCAAGCAUGUGUCCAUGAGAGUAAUUUUUAUUCAUAUAUGACAUGUGAUUUCAUCCUUCAUAAAAUGUGUGCAAAUGCUUUCCACAGGAAACAACAUACGU…	(((((..(...(((...((((((...(((((((((((.((((((((.........(((((((((.((((((((.((((......((((.((.(((..(((((((((((((((.(((((.(((.....(((((((((((.(((((((((((((.(.(((((((((((((((((((.(((.((.((((((((((((..((((.((((((((.((((((((((....((((((.....(((((((((((((.((((..((((((((...))))))))..))))............))))))))))))).)))))).)))).)))))).)))))))).))))..)))))))))))).)).))).))))))))))))))))))).).))))))))))))).)))…
aly-miR822-5p	aly-mir822	AUGUAACGCAUGUUGUUUUCU	GAAGUGACAAUAUCCUUUAUGUGAUAGUACUCGUGAUUGGAAUCGCAAUAACAAGGUUUGCAGUGGAAGUAAUCUUUUUCAAUCAUCAUAUCCAUUUACAACGACUUUAAGUAUAAGUCGAUAUAUGGGGAUGUAACGCAUGUUGUUUUCUGCGAGGAGCAUUUGUACAUGUUUCAUGUAGCAUGAAAUCACAUUCCAUACAUGAAUAGUAAUUACCUUAGAUAGGACAUUGUACUGCUUGAAAAAACUUGUUAACGUCAUAAAAUUUAUGAUGAAAACACCUAUAAAAAGUGUUUUUUCAAGCAUGUGUCCAUGAGAGUAAUUUUUAUUCAUAUAUGACAUGUGAUUUCAUCCUUCAUAAAAUGUGUGCAAAUGCUUUCCACAGGAAACAACAUACGU…	(((((..(...(((...((((((...(((((((((((.((((((((.........(((((((((.((((((((.((((......((((.((.(((..(((((((((((((((.(((((.(((.....(((((((((((.(((((((((((((.(.(((((((((((((((((((.(((.((.((((((((((((..((((.((((((((.((((((((((....((((((.....(((((((((((((.((((..((((((((...))))))))..))))............))))))))))))).)))))).)))).)))))).)))))))).))))..)))))))))))).)).))).))))))))))))))))))).).))))))))))))).)))…
aly-miR823-3p	aly-mir823	UAGGUUGGUGAUCAUAUAGGAU	GGAGAAAGCUUUUUUUAAGUGAAAAAUUUCAGGGAUGCUAAUCCAAUAGAUGGCGGAUACGUUUUCCAAUCACGAAUCUUGUAUGAUCACUAACCAUUGGAAGUAAAAGAGUAUAUAUGACUUCGAACGGUUUGCAAUACGGAGGCUCAUAGCAACCCUUUCUUCUUGCUAAUAUUGCAACUUGCAAGCCGUUCAAAUUAAAAUAGUCAUCAUUUAGUUCUAGGUUGGUGAUCAUAUAGGAUUGGUAACAGUGAAACAUAUCCCCCAUCUAUCGGGAUUAAUUAGUGUCCCUGAAUAGUCGUGAGAGAACCUUGUUUGUGUCUUU	.....(((.((((((((..(((.....(((((((((((((((((.((((((((.(((((.(((((......((.(((((((((((((((((((((..(((((.((((.((.......(((((..(((((((((((((...((..(((...)))..))........((((.......)))).)))))))))))))..........))))))).)))).)))))))))))))))))))))))))).))......))))).))))).))))))))..))))....)))))))))))))...))))))))))).)))............
aly-miR823-5p	aly-mir823	CUUGUAUGAUCACUAACCAU	GGAGAAAGCUUUUUUUAAGUGAAAAAUUUCAGGGAUGCUAAUCCAAUAGAUGGCGGAUACGUUUUCCAAUCACGAAUCUUGUAUGAUCACUAACCAUUGGAAGUAAAAGAGUAUAUAUGACUUCGAACGGUUUGCAAUACGGAGGCUCAUAGCAACCCUUUCUUCUUGCUAAUAUUGCAACUUGCAAGCCGUUCAAAUUAAAAUAGUCAUCAUUUAGUUCUAGGUUGGUGAUCAUAUAGGAUUGGUAACAGUGAAACAUAUCCCCCAUCUAUCGGGAUUAAUUAGUGUCCCUGAAUAGUCGUGAGAGAACCUUGUUUGUGUCUUU	.....(((.((((((((..(((.....(((((((((((((((((.((((((((.(((((.(((((......((.(((((((((((((((((((((..(((((.((((.((.......(((((..(((((((((((((...((..(((...)))..))........((((.......)))).)))))))))))))..........))))))).)))).)))))))))))))))))))))))))).))......))))).))))).))))))))..))))....)))))))))))))...))))))))))).)))............
aly-miR824-3p	aly-mir824	CCUUCUCAUCGAUGGUCUAGA	AGUUGUCUCUCAUGUCUAGACCAUUUGUGAGAAGGGAGUUUUUGUUUGCACCAAUACCCACCAAUCUCUAAGUUUGUAAGAAGUAUUAUGCUCAAUUAAGGAAAAUAGCUAGUUCAACUUACCACACUACCCUUUUACAAACUAUCCUAUAUGUUAGAUGCUAGCAUGGCGUAAUUUUGUGUUCUCAUUCUGCAGCAGGGUUAGUUUCUUGUGUACCUCUAGAUAUUUAUUCUCUUGCUGCGUAGGGUUCCCAAGCUGCCAAAAACUUUUCAAAAUUAGAGAUCUGUUCCCCACUAACCCCCAUCCAAUAAGGAAGGUCUACCUGUAUGUAGCUCACAGCUAUUAAAGCUGUGCUCGCGUCUUGGUUUUACUGUUUUAGUUACCCCAUGAAAUCUGAUC…	(((((((((.(((((((((((((((.(((((((((((((........(((((.......((..((((((((.((((..((((((..(((..((.......))..)))(((((((((((..................................))).)).)))))).(((((....((((.(..(((....((((((((((..(((.(((.(.......).))).))).....))))))))))..)))..).)))).)))))...)))))))))).))))))))..))((((((((...((((((((.....))..((.((((......))))))(((((((.....))))))).(((.(..(((((((.((((((.((((((((...(((..(((((..…
aly-miR824-5p	aly-mir824	UAGACCAUUUGUGAGAAGGGA	AGUUGUCUCUCAUGUCUAGACCAUUUGUGAGAAGGGAGUUUUUGUUUGCACCAAUACCCACCAAUCUCUAAGUUUGUAAGAAGUAUUAUGCUCAAUUAAGGAAAAUAGCUAGUUCAACUUACCACACUACCCUUUUACAAACUAUCCUAUAUGUUAGAUGCUAGCAUGGCGUAAUUUUGUGUUCUCAUUCUGCAGCAGGGUUAGUUUCUUGUGUACCUCUAGAUAUUUAUUCUCUUGCUGCGUAGGGUUCCCAAGCUGCCAAAAACUUUUCAAAAUUAGAGAUCUGUUCCCCACUAACCCCCAUCCAAUAAGGAAGGUCUACCUGUAUGUAGCUCACAGCUAUUAAAGCUGUGCUCGCGUCUUGGUUUUACUGUUUUAGUUACCCCAUGAAAUCUGAUC…	(((((((((.(((((((((((((((.(((((((((((((........(((((.......((..((((((((.((((..((((((..(((..((.......))..)))(((((((((((..................................))).)).)))))).(((((....((((.(..(((....((((((((((..(((.(((.(.......).))).))).....))))))))))..)))..).)))).)))))...)))))))))).))))))))..))((((((((...((((((((.....))..((.((((......))))))(((((((.....))))))).(((.(..(((((((.((((((.((((((((...(((..(((((..…
aly-miR825-3p	aly-mir825	UUCUCGAGAAGGUGCAUGAAC	GGUAUAAUUCACUGAUUGAUUCCAUCAACUCGUUCAAGCACCAGCUCGAAGAAGCGUAGCUAAUUUAUCUUAGAAAAUCAUGGAUUUGAAAAAGCUACGCUUCUCGAGAAGGUGCAUGAACAAGUUGAUGCAUAUUUUGAUCUGCAAAGACC	(((..........((((((...((((((((.(((((.(((((..(((((.(((((((((((..(((((((...........))))..)))..))))))))))))))))..))))).))))).))))))))......)))))).......)))
aly-miR825-5p	aly-mir825	UCAAGCACCAGCUCGAAGAAGC	GGUAUAAUUCACUGAUUGAUUCCAUCAACUCGUUCAAGCACCAGCUCGAAGAAGCGUAGCUAAUUUAUCUUAGAAAAUCAUGGAUUUGAAAAAGCUACGCUUCUCGAGAAGGUGCAUGAACAAGUUGAUGCAUAUUUUGAUCUGCAAAGACC	(((..........((((((...((((((((.(((((.(((((..(((((.(((((((((((..(((((((...........))))..)))..))))))))))))))))..))))).))))).))))))))......)))))).......)))
aly-miR827-3p	aly-mir827	UUAGAUGACCAUCAACAAACG	UACAUCUUUAACUUCCAUGAAACAUUAUAGGGUUUUUUCUCUCUUGCAACCCUUGAAUGUGUUUGUUGAUUGACAUCUAUACAUAUCGAUAAUCCUAUCGUGUUGAUAGAUCGAUUGGUUUAGAUGACCAUCAACAAACGCUUUCGUGGUUUUGCAUCGCUUCUUGAAAUCUUGAUCAUGUUUUUAGCAUCUUUGUA	..................(((((((..(((((((((........(((((.((.((((.((((((((((((.(.((((((.((..((((((....(((((.....)))))))))))..)).)))))).).)))))))))))).)))).))..))))).........)))))))))...)))))))..(((....))).
aly-miR827-5p	aly-mir827	UUUGUUGAUUGACAUCUAUAC	UACAUCUUUAACUUCCAUGAAACAUUAUAGGGUUUUUUCUCUCUUGCAACCCUUGAAUGUGUUUGUUGAUUGACAUCUAUACAUAUCGAUAAUCCUAUCGUGUUGAUAGAUCGAUUGGUUUAGAUGACCAUCAACAAACGCUUUCGUGGUUUUGCAUCGCUUCUUGAAAUCUUGAUCAUGUUUUUAGCAUCUUUGUA	..................(((((((..(((((((((........(((((.((.((((.((((((((((((.(.((((((.((..((((((....(((((.....)))))))))))..)).)))))).).)))))))))))).)))).))..))))).........)))))))))...)))))))..(((....))).
aly-miR828-3p	aly-mir828	AGAUGCUCAUUUGAGCAAGCAA	CAUGGACAAAGUCACAAAAGUGAUAAAAUCUCCUUCCACUUUCUAAUGUUUCUUGCUUAAAUGAGUAUUCCAUGUAAAAAAUGAGUCACUCACUCAUAUGGGUGGGUUGGGUUGGUUUUCUCUUCAUGAGAUGCUCAUUUGAGCAAGCAAUGUCUGUGAGUGGAACUAUUUAGUAUCAUGUUAUGAAUUUUGUCUUUUG	...(((((((((((.....((((((........((((((((.(..(((((.((((((((((((((((((.((((...(((((.((((((((((((....))))))))..)))).))))).....)))).)))))))))))))))))).)))))..).))))))))........))))))....)).)))))))))....
aly-miR828-5p	aly-mir828	UCUUGCUUAAAUGAGUAUUCCA	CAUGGACAAAGUCACAAAAGUGAUAAAAUCUCCUUCCACUUUCUAAUGUUUCUUGCUUAAAUGAGUAUUCCAUGUAAAAAAUGAGUCACUCACUCAUAUGGGUGGGUUGGGUUGGUUUUCUCUUCAUGAGAUGCUCAUUUGAGCAAGCAAUGUCUGUGAGUGGAACUAUUUAGUAUCAUGUUAUGAAUUUUGUCUUUUG	...(((((((((((.....((((((........((((((((.(..(((((.((((((((((((((((((.((((...(((((.((((((((((((....))))))))..)))).))))).....)))).)))))))))))))))))).)))))..).))))))))........))))))....)).)))))))))....
aly-miR829-3p	aly-mir829	CAAAUCAAAUCUUCAAGGUAC	UGAUUAACAAAAACAAUGAAUCAUUCUACCAAUUGACUUGUACUUUGAAUCUUUGAUUUGAACCUUUCAAAUGGUAUCAAAGCUUCUACAUCUUUGAAGCUCUGAUACCAUGUGAAGGAGUCAAAUCAAAUCUUCAAGGUACUAGUCAACUUGGCAGAGAAAAAAAUGUAGUUGGGAUUA	(((((..(((..(((........((((.((((((((((.((((((((((..((((((((((..((((((.(((((((((.((((((.........)))))).))))))))).))))))..))))))))))..)))))))))).)))))).)))).)))).......)))..))).)))))
aly-miR829-5p	aly-mir829	ACUUUGAAUCUUUGAUUUGAA	UGAUUAACAAAAACAAUGAAUCAUUCUACCAAUUGACUUGUACUUUGAAUCUUUGAUUUGAACCUUUCAAAUGGUAUCAAAGCUUCUACAUCUUUGAAGCUCUGAUACCAUGUGAAGGAGUCAAAUCAAAUCUUCAAGGUACUAGUCAACUUGGCAGAGAAAAAAAUGUAGUUGGGAUUA	(((((..(((..(((........((((.((((((((((.((((((((((..((((((((((..((((((.(((((((((.((((((.........)))))).))))))))).))))))..))))))))))..)))))))))).)))))).)))).)))).......)))..))).)))))
aly-miR831-3p	aly-mir831	UAAACUCCUCGUACUCUUCUUG	AAGUGCUACAAGAAUGUAUAGUCUUAGAGUCUCAAGAAGAGGUACAAGGAGAUGAGAAGUGAAUCACUGAAACAAGUGGUUCUGGUUUGUGGAUCAGUAUGGUUUACCCAAAACACGUGUUUGGUGCUUCACUUCUAAACUCCUCGUACUCUUCUUGGGAUUCUAUGACUUACACUUGUUGAUUU	.....(.(((((..((((.((((.(((((((((((((((((.(((.(((((...(((((((((.((((.(((((.(((....(((...((((((((...)))))))))))...))).))))))))).)))))))))...))))).)))))))))))))))))))).))))))))))))).)....
aly-miR831-5p	aly-mir831	AGAAGAGGUACAAGGAGAUGAGA	AAGUGCUACAAGAAUGUAUAGUCUUAGAGUCUCAAGAAGAGGUACAAGGAGAUGAGAAGUGAAUCACUGAAACAAGUGGUUCUGGUUUGUGGAUCAGUAUGGUUUACCCAAAACACGUGUUUGGUGCUUCACUUCUAAACUCCUCGUACUCUUCUUGGGAUUCUAUGACUUACACUUGUUGAUUU	.....(.(((((..((((.((((.(((((((((((((((((.(((.(((((...(((((((((.((((.(((((.(((....(((...((((((((...)))))))))))...))).))))))))).)))))))))...))))).)))))))))))))))))))).))))))))))))).)....
aly-miR833-3p	aly-mir833	UAGACCGAUGUCAACAAACAAG	UCUAGAGGGUGGUGCAACAUCUCUGGAUGUAAAUGGUACUCUUACAAAUGGUGAUGGUGAAAAGAAAAGGAGCAGCUUGUUAGUCUGAACUCGGUCUAGUUCAAACCAAAACAUCUUUUCAUCCUUGAAAUUCUCUGCAAUUACAAGGUUGAACUUUUUUUCAACCAAGGGCUCACACCGCACUAGGACUCAUACUAUUACCUUACUCUUGUGACAAAAAUUGCAUUAAAGAGAUACGUUUCGGGUUGGAGGAAGUUUGGGGUACGGGUCCUAAUGUCAUGUGAAGAAAAGUUCAGCCCAAUAAUUGCAGAGAAACAUAUGUUUGGUUUGAACUAGACCGAUGUCAACAAACAAGCUGCUUCGUUUCUAUUCACCAUCAACAUCUUUAAUUGCACCAUC…	((((((((((((((((.(((.(((((((((..(((((.(..(((...(((.((((((((((.(((((.(((((((((((((.((.(((..((((((((((((((((((((.(((..(((((....)))))(((((((((((((...(((((((((((((((((..(((((((((..(((.((......(((..(((...((....((((((((.(((...))))))..)))))....))....)))..)))......)).)))..)))))))..)).....)))))))))))))))))...)))))))))))))....)))))))))))))))))))))))..))))).))))))))))))).))))).)))))))))).)))...)))..).))))).…
aly-miR833-5p	aly-mir833	UGUUAGUCUGAACUCGGUCUAGU	UCUAGAGGGUGGUGCAACAUCUCUGGAUGUAAAUGGUACUCUUACAAAUGGUGAUGGUGAAAAGAAAAGGAGCAGCUUGUUAGUCUGAACUCGGUCUAGUUCAAACCAAAACAUCUUUUCAUCCUUGAAAUUCUCUGCAAUUACAAGGUUGAACUUUUUUUCAACCAAGGGCUCACACCGCACUAGGACUCAUACUAUUACCUUACUCUUGUGACAAAAAUUGCAUUAAAGAGAUACGUUUCGGGUUGGAGGAAGUUUGGGGUACGGGUCCUAAUGUCAUGUGAAGAAAAGUUCAGCCCAAUAAUUGCAGAGAAACAUAUGUUUGGUUUGAACUAGACCGAUGUCAACAAACAAGCUGCUUCGUUUCUAUUCACCAUCAACAUCUUUAAUUGCACCAUC…	((((((((((((((((.(((.(((((((((..(((((.(..(((...(((.((((((((((.(((((.(((((((((((((.((.(((..((((((((((((((((((((.(((..(((((....)))))(((((((((((((...(((((((((((((((((..(((((((((..(((.((......(((..(((...((....((((((((.(((...))))))..)))))....))....)))..)))......)).)))..)))))))..)).....)))))))))))))))))...)))))))))))))....)))))))))))))))))))))))..))))).))))))))))))).))))).)))))))))).)))...)))..).))))).…
aly-miR834-3p	aly-mir834	UGGUAGCAGUAGCGGUGGUAA	UUACAGCGACAGCCAAAAUCACCACAGCUUCUGCUACGAACGUGUUAAGCCAUCCUUUUGACCAUUGCUGCACCACUAUUACGGCCAUCACAAGAAAAUCUAUGCAAGUGGAAACAGUGAUAGUAGCGGCUGGCUAAUGACACGUUGGUAGCAGUAGCGGUGGUAAUGUCGAUAGCGUGA	......(((((.........(((((.(((.(((((((.((((((((((((((..............(((((...((((((((..((((..(((((...))).))...)))).....)))))))).))))))))))..))))))))).))))))).))).)))))..))))).........
aly-miR834-5p	aly-mir834	ACCACAGCUUCUGCUACGAAC	UUACAGCGACAGCCAAAAUCACCACAGCUUCUGCUACGAACGUGUUAAGCCAUCCUUUUGACCAUUGCUGCACCACUAUUACGGCCAUCACAAGAAAAUCUAUGCAAGUGGAAACAGUGAUAGUAGCGGCUGGCUAAUGACACGUUGGUAGCAGUAGCGGUGGUAAUGUCGAUAGCGUGA	......(((((.........(((((.(((.(((((((.((((((((((((((..............(((((...((((((((..((((..(((((...))).))...)))).....)))))))).))))))))))..))))))))).))))))).))).)))))..))))).........
aly-miR835-3p	aly-mir835	UGAAGAAGAUACGCAAGAAAG	GAUGCAAUGCUAGAUGGUCAUCUUUGUGGUUAAGCUCUUUCUUGCAUAUGUUCUUUAUCUCUAUUGAUUGAUAUUUUUCAGCGAGCAACAUUAUAUAUAUAUAUAUAUAUUUUACCUGGAUUUGUAAGAUAAUUUUUAGAUUUCUCGACGUUAUACGCAACAUUAUAAUUUCUGUUGUAGUCAACUUCUGCUGCAACCCAUCCACAAAGCUUAUCAUGCGAGAUUAAACACUUUCUCGAUGGGUUGCAAUAGAACAUCACUAAAAUAGAAGUGAUAUUGUUUGGAAAAACGUCAAAGAACCGAUAUCUUAUAAACAUCUUACAAAUCCAGGUAGAAGAGAAUAUGAGGUUGCUUGUUGAAAAUAACAAUCUAUAAAUUUGAAGAAGAUACGCAAGAAAG…	..............((((((.(((((((..(((((((((((((((.(((.(((((((....(((.(((((.((((((.(((((((((((.((((((.............(((((((((((((((((((((.......((((((((.((((((...(..((((.(((.(((((((((.((((....(((((.(((((((((((......((.......))((((..........))))))))))))))).)))))....)))).))))))))).))).))))..)...))))))..)))).....)))).......)))))))))))))))))))))....)))))).))))))))))))))))).))))).)))....))))))).))).)))))))))…
aly-miR835-5p	aly-mir835	UUCUUGCAUAUGUUCUUUAUC	GAUGCAAUGCUAGAUGGUCAUCUUUGUGGUUAAGCUCUUUCUUGCAUAUGUUCUUUAUCUCUAUUGAUUGAUAUUUUUCAGCGAGCAACAUUAUAUAUAUAUAUAUAUAUUUUACCUGGAUUUGUAAGAUAAUUUUUAGAUUUCUCGACGUUAUACGCAACAUUAUAAUUUCUGUUGUAGUCAACUUCUGCUGCAACCCAUCCACAAAGCUUAUCAUGCGAGAUUAAACACUUUCUCGAUGGGUUGCAAUAGAACAUCACUAAAAUAGAAGUGAUAUUGUUUGGAAAAACGUCAAAGAACCGAUAUCUUAUAAACAUCUUACAAAUCCAGGUAGAAGAGAAUAUGAGGUUGCUUGUUGAAAAUAACAAUCUAUAAAUUUGAAGAAGAUACGCAAGAAAG…	..............((((((.(((((((..(((((((((((((((.(((.(((((((....(((.(((((.((((((.(((((((((((.((((((.............(((((((((((((((((((((.......((((((((.((((((...(..((((.(((.(((((((((.((((....(((((.(((((((((((......((.......))((((..........))))))))))))))).)))))....)))).))))))))).))).))))..)...))))))..)))).....)))).......)))))))))))))))))))))....)))))).))))))))))))))))).))))).)))....))))))).))).)))))))))…
aly-miR837-3p	aly-mir837	AAACGAACAAGAAACUGAUGA	UAUAAAGUCUCCAUGUUUUUUCAUUGUUUCUUGUUUUUUUCAAGAUUAUGAUUUUUGUUUAAUUACAAUCAUAAUCUUGAAACGAACAAGAAACUGAUGAAAAACAUGAGGACUUUAUA	((((((((((.(((((((((.(((((((((((((((.(((((((((((((((...(((......)))))))))))))))))).))))))))))).))))))))))))).))))))))))
aly-miR837-5p	aly-mir837	CAUUGUUUCUUGUUUUUUUCA	UAUAAAGUCUCCAUGUUUUUUCAUUGUUUCUUGUUUUUUUCAAGAUUAUGAUUUUUGUUUAAUUACAAUCAUAAUCUUGAAACGAACAAGAAACUGAUGAAAAACAUGAGGACUUUAUA	((((((((((.(((((((((.(((((((((((((((.(((((((((((((((...(((......)))))))))))))))))).))))))))))).))))))))))))).))))))))))
aly-miR838-3p	aly-mir838	UUUUCUUCUUCUUCUUGCACA	GAGGACUUCCAUGGCCUCAAUCCACCUCCGGUGUUGUGCAAGAAUGAGAAGCAAAGCCUGUCUAUGUAUUGUGAGAUAUCUACUUCUAUGACUAGGAUAUAUGUACAAGACCGGCUUUUCUUCUUCUUCUUGCACAACCUGAGGUAAUUGGGGCUAUACAAGUCUUC	((((((((..(((((((((((..(((((.((.((((((((((((.((((((.((((((.((((.(((((......((((((.............))))))..))))))))).)))))).)))))).))))))))))))))))))).)))))))))))..))))))))
aly-miR838-5p	aly-mir838	UGCAAGAAUGAGAAGCAAAGC	GAGGACUUCCAUGGCCUCAAUCCACCUCCGGUGUUGUGCAAGAAUGAGAAGCAAAGCCUGUCUAUGUAUUGUGAGAUAUCUACUUCUAUGACUAGGAUAUAUGUACAAGACCGGCUUUUCUUCUUCUUCUUGCACAACCUGAGGUAAUUGGGGCUAUACAAGUCUUC	((((((((..(((((((((((..(((((.((.((((((((((((.((((((.((((((.((((.(((((......((((((.............))))))..))))))))).)))))).)))))).))))))))))))))))))).)))))))))))..))))))))
aly-miR839-3p	aly-mir839	GAACGCAUGAGAGGUUGGUGAA	CAACUUUCGUUACAACUAUCAUUCGAGUGAGCACAAAGAGUAGCAUAAGCUCUCCUUUGACAUCUUCACCAACCUCUCAUCGUUCCCUUCUCUGUAAUAACGUCGUUUUGCAAAACUGCAAUGGUCCUGAGCCGAUAAGCCUCUAAUGAAAUUAUAGACUCAUCGGCUCAGGACCAUUGCGGUUGUGCAAAACGGUGUUAUUGCCGAGAAGGGAACGCAUGAGAGGUUGGUGAAAACGUCAAAGGGCUCUUAUGCUACUCUUUUUUUUUCUCAUAUGAGUGAGUGAUAACCAUAGUUG	(((((...((((..((..(((((((.(((((...(((((((((((((((..(.((((((((...((((((((((((((((((((((((((((.(((((((((((((((((((.(((((((((((((((((((((((.((.((.((((...)))).)).)).))))))))))))))))))))))).))))))))))))))))))).)))))))))))).))))))))))))))))...)))))))))..)))))))))))))))......))))).)))))))))..))))...)))))
aly-miR839-5p	aly-mir839	CACCAACCUCUCAUCGUUCCC	CAACUUUCGUUACAACUAUCAUUCGAGUGAGCACAAAGAGUAGCAUAAGCUCUCCUUUGACAUCUUCACCAACCUCUCAUCGUUCCCUUCUCUGUAAUAACGUCGUUUUGCAAAACUGCAAUGGUCCUGAGCCGAUAAGCCUCUAAUGAAAUUAUAGACUCAUCGGCUCAGGACCAUUGCGGUUGUGCAAAACGGUGUUAUUGCCGAGAAGGGAACGCAUGAGAGGUUGGUGAAAACGUCAAAGGGCUCUUAUGCUACUCUUUUUUUUUCUCAUAUGAGUGAGUGAUAACCAUAGUUG	(((((...((((..((..(((((((.(((((...(((((((((((((((..(.((((((((...((((((((((((((((((((((((((((.(((((((((((((((((((.(((((((((((((((((((((((.((.((.((((...)))).)).)).))))))))))))))))))))))).))))))))))))))))))).)))))))))))).))))))))))))))))...)))))))))..)))))))))))))))......))))).)))))))))..))))...)))))
aly-miR840-3p	aly-mir840	UUGUUUAGGUCCCUUAGUUUCU	GAUUCGGGGCUCGUAAAGCAGGUGAUUCACCAAUUCAGGUUUACAUCCGCAGUGUGGAAGACACUAAAGGACCUAAACUAACAAAGAGAAACAGCUCAUUGUGCGGGGUAUUACACUCUUAAUGUCUGAAUGCGAUAAUCCGCACGAUGAUCUCUUUAUCUUUGUUUGUUUAGGUCCCUUAGUUUCUUCUAUACCGCGAAUGAAAUCCUAUGUUGGACGAAUCAACUUGGUUUACGAUUUCCAAAUC	((((.((((.(((((((.((((((((((.(((((..(((.((.(((.(((.((((((((((.(((((.((((((((((.((((((((.(((.((.((((((((((((.((((.((.((.........)).)).)))).)))))))))))).)).))).)))))))).)))))))))).))))).)))))))))).))).))).)).)))..)))))..))))).))))).))))))).)))).))))
aly-miR840-5p	aly-mir840	ACACUAAAGGACCUAAACUAAC	GAUUCGGGGCUCGUAAAGCAGGUGAUUCACCAAUUCAGGUUUACAUCCGCAGUGUGGAAGACACUAAAGGACCUAAACUAACAAAGAGAAACAGCUCAUUGUGCGGGGUAUUACACUCUUAAUGUCUGAAUGCGAUAAUCCGCACGAUGAUCUCUUUAUCUUUGUUUGUUUAGGUCCCUUAGUUUCUUCUAUACCGCGAAUGAAAUCCUAUGUUGGACGAAUCAACUUGGUUUACGAUUUCCAAAUC	((((.((((.(((((((.((((((((((.(((((..(((.((.(((.(((.((((((((((.(((((.((((((((((.((((((((.(((.((.((((((((((((.((((.((.((.........)).)).)))).)))))))))))).)).))).)))))))).)))))))))).))))).)))))))))).))).))).)).)))..)))))..))))).))))).))))))).)))).))))
aly-miR841	aly-mir841	UACGACCCACUGGAAACUAAA	GCACCAACUCUACCAUGUGCAGAAACUAUGGUCUUGAGUUGCCUGUGAAUACGACCCACUGGAAACUAAAAUAAACAAAGAAACAGUAUCAGUGUGAAAUUUCAUAAAAUUAGAGUACAAAGAGACAUGAAAUUUCUUUGUUUACUUCAGUUUUUGAUGGGUCGUAUUCACAUGCAACUCAGGACCAGAGUAUCUACACAUGGUCGACUUGGUG	.((((((.((.((((((((.(((.(((.((((((((((((((.(((((((((((((((.((((((((.((.((((((((((((((((.((..((((....(((.........)))))))..)).)).))...)))))))))))).)).)))))))).))))))))))))))).)))))))))))))).))).))).)))))))).)).))))))
aly-miR842-3p	aly-mir842	UCAUGGUCAGAUCCGUCAUCC	AUAAACUAUUGCAAAAAGAGAGACCACAAGCGGGAUGAUGGAUCCGACCAUGAUGGUGUUGCAGAAACUUAUGUACGAGGUAGUUAUCCAGGGGUCGAAACACCAUCAUGGUCAGAUCCGUCAUCCCACUUAUGUUUUUUUAGGUCAACAAGGAUAU	................((((((((...(((.(((((((((((((.(((((((((((((((...((..(((....((......)).....)))..))..))))))))))))))).))))))))))))).)))..))))))))..(((......)))..
aly-miR842-5p	aly-mir842	AUGAUGGAUCCGACCAUGAUG	AUAAACUAUUGCAAAAAGAGAGACCACAAGCGGGAUGAUGGAUCCGACCAUGAUGGUGUUGCAGAAACUUAUGUACGAGGUAGUUAUCCAGGGGUCGAAACACCAUCAUGGUCAGAUCCGUCAUCCCACUUAUGUUUUUUUAGGUCAACAAGGAUAU	................((((((((...(((.(((((((((((((.(((((((((((((((...((..(((....((......)).....)))..))..))))))))))))))).))))))))))))).)))..))))))))..(((......)))..
aly-miR844-3p	aly-mir844	CCAUCUUACUAGUCUUUCUUU	GAGUAUAAAGUUGUAAGUUGGUUUGAUGAAUCUUUUAGAUUGAAGAAAAGAAGGACUAGUAAGAUGGCUUAUAAGCUGGAUUUUGAGAGUGAGUGAGCUCUUCUACGCAUUGGCUUAUAAGCCAUCUUACUAGUCUUUCUUUUCUUCAAUGUGGGGAUCAUAACAGUUUUAAGGAAUGUCUC	(((.(((...((..((((((.....((((.(((((.(.(((((((((((((((((((((((((((((((((((((((((.....((((((......)))))).......))))))))))))))))))))))))))))))))))))))))).))))))))))..))))))..))...))))))
aly-miR844-5p	aly-mir844	AGAAGGACUAGUAAGAUGGCU	GAGUAUAAAGUUGUAAGUUGGUUUGAUGAAUCUUUUAGAUUGAAGAAAAGAAGGACUAGUAAGAUGGCUUAUAAGCUGGAUUUUGAGAGUGAGUGAGCUCUUCUACGCAUUGGCUUAUAAGCCAUCUUACUAGUCUUUCUUUUCUUCAAUGUGGGGAUCAUAACAGUUUUAAGGAAUGUCUC	(((.(((...((..((((((.....((((.(((((.(.(((((((((((((((((((((((((((((((((((((((((.....((((((......)))))).......))))))))))))))))))))))))))))))))))))))))).))))))))))..))))))..))...))))))
aly-miR845a-3p	aly-mir845a	CGGCUCUGAUACCAGUUGAUG	UCAAUAGUUCCAUCGCUCGGUUUCCAUCACGUCGAUUGGUGUCAGAGCCACGCCUAUGAAAAAUUUGCGCGGCUCUGAUACCAGUUGAUGCAAUGGAAACAUCGAUAUUGCCUGA	......((...((((....((((((((..((((((((((((((((((((.(((..((.....))..))).))))))))))))))))))))..))))))))..))))...))....
aly-miR845a-5p	aly-mir845a	UCGAUUGGUGUCAGAGCCACG	UCAAUAGUUCCAUCGCUCGGUUUCCAUCACGUCGAUUGGUGUCAGAGCCACGCCUAUGAAAAAUUUGCGCGGCUCUGAUACCAGUUGAUGCAAUGGAAACAUCGAUAUUGCCUGA	......((...((((....((((((((..((((((((((((((((((((.(((..((.....))..))).))))))))))))))))))))..))))))))..))))...))....
aly-miR845b-3p	aly-mir845b	UCGCUCUGAUACCAAAUGAUG	AGUUCCAUCACUAGGUUUCCAUCACAUCAAUUGGUAUCAGAGCAACGCAUGAUGUAUAAUAACUAAGCGUCGCUCUGAUACCAAAUGAUGCAAUGUAAACAUGGAUAUUGCU	...(((((......((((.(((..(((((.(((((((((((((.((((..................)))).))))))))))))).)))))..))).))))))))).......
aly-miR845b-5p	aly-mir845b	UCAAUUGGUAUCAGAGCAACG	AGUUCCAUCACUAGGUUUCCAUCACAUCAAUUGGUAUCAGAGCAACGCAUGAUGUAUAAUAACUAAGCGUCGCUCUGAUACCAAAUGAUGCAAUGUAAACAUGGAUAUUGCU	...(((((......((((.(((..(((((.(((((((((((((.((((..................)))).))))))))))))).)))))..))).))))))))).......
aly-miR846-3p	aly-mir846	UUGAAUUGAAGUGCUUGAAUU	UUUAUUUGAAUUUUAUGUGGAUAUUGGCAGUUUGAGAUUAACCAUCUCAAUAACAAACAUCUUGAAUGUGUUGAGGUUGAUCACGAUGAUGCCACGUCCGGUUUCAUUCAGGGACUUCAAUUCAGAACCAACUUCAUGGUUUUUGAACUAAUUGGAUAUGAUAAAUGGUACCAAGUUUUCACUUGCAUUCAAGGGACAUAUAUCAUUGGGUUUUUACUUUUAUGGAUAUAUGACUAUGACAUACACGAUUAGAAGCUAAAGGUUGCGGGAGGCAAGCAGUGGGAUAAUGAUCUGCAAGUGGAACUUCUUACUUUUAUCAUAUCCCAUCAGCUCGAAAGUCUUGAUGUUAGUUUUGAAUUGAAGUGCUUGAAUUAGACCAGAUGAAUAGUCAGUAGUCAC…	......(.((((((.(.((.......(((((((((((((((.(.(((((((..(....((((((.((((((.(((((((...((..((((....((((.(((((.(((((((.(((((((((((((((.(((.(((.(((((((((.((.((.((((((((((((.((((..((((((.((((((((.(((.((..((((((((..((((........))))..)))))))).)).))).......(((((....(((..(.((((.....)))).)..))).....)))))))))))))))))))..)))))))))))))))).)).)).))))))))).))).))).))))))))))))))).))))))).))))).))))....))))...))..)…
aly-miR846-5p	aly-mir846	UUCAGGGACUUCAAUUCAGAA	UUUAUUUGAAUUUUAUGUGGAUAUUGGCAGUUUGAGAUUAACCAUCUCAAUAACAAACAUCUUGAAUGUGUUGAGGUUGAUCACGAUGAUGCCACGUCCGGUUUCAUUCAGGGACUUCAAUUCAGAACCAACUUCAUGGUUUUUGAACUAAUUGGAUAUGAUAAAUGGUACCAAGUUUUCACUUGCAUUCAAGGGACAUAUAUCAUUGGGUUUUUACUUUUAUGGAUAUAUGACUAUGACAUACACGAUUAGAAGCUAAAGGUUGCGGGAGGCAAGCAGUGGGAUAAUGAUCUGCAAGUGGAACUUCUUACUUUUAUCAUAUCCCAUCAGCUCGAAAGUCUUGAUGUUAGUUUUGAAUUGAAGUGCUUGAAUUAGACCAGAUGAAUAGUCAGUAGUCAC…	......(.((((((.(.((.......(((((((((((((((.(.(((((((..(....((((((.((((((.(((((((...((..((((....((((.(((((.(((((((.(((((((((((((((.(((.(((.(((((((((.((.((.((((((((((((.((((..((((((.((((((((.(((.((..((((((((..((((........))))..)))))))).)).))).......(((((....(((..(.((((.....)))).)..))).....)))))))))))))))))))..)))))))))))))))).)).)).))))))))).))).))).))))))))))))))).))))))).))))).))))....))))...))..)…
aly-miR847-3p	aly-mir847	UCACUCCUCUUCUUCAUGAUG	GAAUAAAAGUCUCACAUCUUGAUGAAGAGGAAUGGAAAGCCGAGACCCAAAUCAAAACAGAGGCGUCCCCCAAUUAAAAUUGGUAAGUGAUAUCUAUGUCUUGGUUUCGAUCUUGAUCUCGGUCUUUCACUCCUCUUCUUCAUGAUGUAAGAAUUUGUUAUUC	((((((...(((.(((((.(((.((((((((.(((((.(((((((..((((((.((((.(((((((...(((((....)))))............))))))).)))).))).))).))))))).))))).)))))))).))).))))).))).....))))))
aly-miR847-5p	aly-mir847	UCUUGAUGAAGAGGAAUGGAA	GAAUAAAAGUCUCACAUCUUGAUGAAGAGGAAUGGAAAGCCGAGACCCAAAUCAAAACAGAGGCGUCCCCCAAUUAAAAUUGGUAAGUGAUAUCUAUGUCUUGGUUUCGAUCUUGAUCUCGGUCUUUCACUCCUCUUCUUCAUGAUGUAAGAAUUUGUUAUUC	((((((...(((.(((((.(((.((((((((.(((((.(((((((..((((((.((((.(((((((...(((((....)))))............))))))).)))).))).))).))))))).))))).)))))))).))).))))).))).....))))))
aly-miR848-3p	aly-mir848	UGACAUGGGACUAACAGACUAA	UAGUUUCGACUUCCACAGCCUUUAUAUAGCUUGGCAAUCCCAUGUCAAAUAAGGCAAAGAAGAGGAACCCAAGGUAUGUUUCUCAUUUGCCUUCUUUGACAUGGGACUAACAGACUAA	((((((...........(((............)))..((((((((((((.((((((((...(((((((.........))))))).)))))))).)))))))))))).....)))))).
aly-miR848-5p	aly-mir848	GGCAAUCCCAUGUCAAA	UAGUUUCGACUUCCACAGCCUUUAUAUAGCUUGGCAAUCCCAUGUCAAAUAAGGCAAAGAAGAGGAACCCAAGGUAUGUUUCUCAUUUGCCUUCUUUGACAUGGGACUAACAGACUAA	((((((...........(((............)))..((((((((((((.((((((((...(((((((.........))))))).)))))))).)))))))))))).....)))))).
aly-miR851-3p	aly-mir851	UGUGGGUGGCAAACAAAGACGACA	AGGGACUGUGGUCUUUGUUUGCGACCCAUACGUAAUCUUUUGUGAGAGACUACGUGUGGGUGGCAAACAAAGACGACAAUCCCU	(((((.(((.((((((((((((.(((((((((((.(((((....))))).))))))))))).)))))))))))).))).)))))
aly-miR851-5p	aly-mir851	UGGUCUUUGUUUGCGACCCAUACG	AGGGACUGUGGUCUUUGUUUGCGACCCAUACGUAAUCUUUUGUGAGAGACUACGUGUGGGUGGCAAACAAAGACGACAAUCCCU	(((((.(((.((((((((((((.(((((((((((.(((((....))))).))))))))))).)))))))))))).))).)))))
aly-miR852-3p	aly-mir852	AAGAUAAGCGCCUUAGUUCUGA	GCUCAAAGCUCAGAACAAAGGCGCUUAUCUUAUGGAUAUAUCAAAGAAGAUAAGCGCCUUAGUUCUGAAGAUAAGC	(((...)))(((((((.((((((((((((((...((....))....)))))))))))))).)))))))........
aly-miR852-5p	aly-mir852	AGAACAAAGGCGCUUAUCUUAU	GCUCAAAGCUCAGAACAAAGGCGCUUAUCUUAUGGAUAUAUCAAAGAAGAUAAGCGCCUUAGUUCUGAAGAUAAGC	(((...)))(((((((.((((((((((((((...((....))....)))))))))))))).)))))))........
aly-miR853-3p	aly-mir853	CAACCGGAAAGGGGAGCAGCA	AGGGUAAAGCGUUCCUGCUGCUAUCCUUUUCCUGUUGCAGAAGCCAUUAAAUAUCUUUCUCUUCUGGGUCUCAAGAGCACCUGCGUUAUUAUCAAGUUUUUCAAGUAUCUCUUAAAGAACUUUGGGAUUUCAAGAUCUUCUCCUAGAUGUUUUGGAAGAAGAGUGCCUUUAAUCUAAGAAAUGAUCUUGAGACCCGAAGUUUUUUGAAGAGAAACCUAAAAACUUGAUAUCAACGAAUGUGCUCUUACACGCAACAUUCCUCCUUAUGAUGCAUCAGCAACAACUCCUUGGAAACCAUACCCUUUAGAAAAGAUCAUUGAAAAUGGAGAAUGGAACUUACUCAACGAUAUUUCCUGGCUUCUGCAACCGGAAAGGGGAGCAGCAUGAAACUCU	(((((......(((.(((((((.(((((((((.(((((((((((((..(((((((..(((.((((((((...((((((((...((((..((((((((((((...((.(((((((((((((((((((.((((((((((...((.(((((.....((..........))....))))).))...)))))))))))))))))))))))).))))).))..))))))))))))..))))...))))))))..........((((......((.(((....))).)).......)))).....))))...)))).))).((((...))))(((...........)))...)))))))..))))))))))))).)))))))))))))))).))))))))
aly-miR853-5p	aly-mir853	CUGCUAUCCUUUUCCUGUUGCA	AGGGUAAAGCGUUCCUGCUGCUAUCCUUUUCCUGUUGCAGAAGCCAUUAAAUAUCUUUCUCUUCUGGGUCUCAAGAGCACCUGCGUUAUUAUCAAGUUUUUCAAGUAUCUCUUAAAGAACUUUGGGAUUUCAAGAUCUUCUCCUAGAUGUUUUGGAAGAAGAGUGCCUUUAAUCUAAGAAAUGAUCUUGAGACCCGAAGUUUUUUGAAGAGAAACCUAAAAACUUGAUAUCAACGAAUGUGCUCUUACACGCAACAUUCCUCCUUAUGAUGCAUCAGCAACAACUCCUUGGAAACCAUACCCUUUAGAAAAGAUCAUUGAAAAUGGAGAAUGGAACUUACUCAACGAUAUUUCCUGGCUUCUGCAACCGGAAAGGGGAGCAGCAUGAAACUCU	(((((......(((.(((((((.(((((((((.(((((((((((((..(((((((..(((.((((((((...((((((((...((((..((((((((((((...((.(((((((((((((((((((.((((((((((...((.(((((.....((..........))....))))).))...)))))))))))))))))))))))).))))).))..))))))))))))..))))...))))))))..........((((......((.(((....))).)).......)))).....))))...)))).))).((((...))))(((...........)))...)))))))..))))))))))))).)))))))))))))))).))))))))
aly-miR856-3p	aly-mir856	UGAUGUUAUUUGUGGUAUAAA	GCAUAUGUAAGAGGUGAGACUGUUGGCUUUAAUUCCACCAAUAACUUCAGCUGCGCCAUGAAGAGUAGACAGAAGAUUAUGGCGGUUGAGGGUUUCUUCGUAGAGGUUGAUCGAUCCUUAAUGUCCUGUGGAAUUUAAGUUUCCGAAACUGUUUAUGAGGACAUACAAGAUCGUUCAGUGUCCAAGAAGAAGCCUGAGCCGCUAUAAUCAUCGGUCUAAUCUCUUUAGCAGAUGAUGUUAUUUGUGGUAUAAAACCAACAGUUUUAUCACUCUCACAUAGU	...(((((.(((((((((((((((((.((((...((((.((((((.(((.((((....((((((((((((.((.(((((((((((((..((((((((((...((.(((((.(((((....(((((((...((((...(((((...)))))))))...)))))))....))))).))))).))...)))))))))).))))))))))))).)).)))))..))))))))))).))).)))))).))))..)))).)))))))))))))..)))).)))))..
aly-miR856-5p	aly-mir856	UAAUUCCACCAAUAACUUCAGC	GCAUAUGUAAGAGGUGAGACUGUUGGCUUUAAUUCCACCAAUAACUUCAGCUGCGCCAUGAAGAGUAGACAGAAGAUUAUGGCGGUUGAGGGUUUCUUCGUAGAGGUUGAUCGAUCCUUAAUGUCCUGUGGAAUUUAAGUUUCCGAAACUGUUUAUGAGGACAUACAAGAUCGUUCAGUGUCCAAGAAGAAGCCUGAGCCGCUAUAAUCAUCGGUCUAAUCUCUUUAGCAGAUGAUGUUAUUUGUGGUAUAAAACCAACAGUUUUAUCACUCUCACAUAGU	...(((((.(((((((((((((((((.((((...((((.((((((.(((.((((....((((((((((((.((.(((((((((((((..((((((((((...((.(((((.(((((....(((((((...((((...(((((...)))))))))...)))))))....))))).))))).))...)))))))))).))))))))))))).)).)))))..))))))))))).))).)))))).))))..)))).)))))))))))))..)))).)))))..
aly-miR857-3p	aly-mir857	UUUUGUAUGUUGAAGGUGUAU	CUCAAAAUUUCUAAUAUUUUCGACUGCUACAACAAACUUUCACCAUACAAAAUAAUCAAGAAAAACACUCAAAAAGAUUGAAUGUGUGAGGUUAGUCUCAUUAACGGAAUUGUGAACAAUUUUGUUAAAAAAUAGUGACUUGGUUUUCAAAUGUAUUUUUUUAAAGAAUAAUGUUUUUUAGCUUUUUAUUAUAUAUCAACAUGAGACCUCAGGUAACAAGGUAAAAGAGACAGAAAAAUAAAAAAAUUUAAUUUUUUCAAGUUUAUAGUUUAUAGUAAAGAAGUUUUUUUUUUUUUUGAAAAAUAUAUUUUAAAACAGUGUCACUAUUUUAAACGGCAAAUGGACAUUUCUAUUAAUGAGAUUAAUGUCGAGCAUUUGGAUUUCUAUUUGAGUACUUUU…	(((((((..(((....(((((((.(.((((((...(((((((.(((((((((((((..(((((...(((((((.(((((((((((.(((.((((((((((((((.((((..(((..((..((((((..(((((((((((...(((((.(((((((((((((.((((((...........(((((((((((((((((.(((.(((.((((..(....).))))..........(((((.((((....)))).)))))))).))).)))...)))))).)))))))).....)))))).))))))))))))).)))))...)))))))))))....))))))))..))))))).)))))))))))))).))).))))))))...))).)))))))......…
aly-miR857-5p	aly-mir857	AAACUUUCACCAUACAAAAUA	CUCAAAAUUUCUAAUAUUUUCGACUGCUACAACAAACUUUCACCAUACAAAAUAAUCAAGAAAAACACUCAAAAAGAUUGAAUGUGUGAGGUUAGUCUCAUUAACGGAAUUGUGAACAAUUUUGUUAAAAAAUAGUGACUUGGUUUUCAAAUGUAUUUUUUUAAAGAAUAAUGUUUUUUAGCUUUUUAUUAUAUAUCAACAUGAGACCUCAGGUAACAAGGUAAAAGAGACAGAAAAAUAAAAAAAUUUAAUUUUUUCAAGUUUAUAGUUUAUAGUAAAGAAGUUUUUUUUUUUUUUGAAAAAUAUAUUUUAAAACAGUGUCACUAUUUUAAACGGCAAAUGGACAUUUCUAUUAAUGAGAUUAAUGUCGAGCAUUUGGAUUUCUAUUUGAGUACUUUU…	(((((((..(((....(((((((.(.((((((...(((((((.(((((((((((((..(((((...(((((((.(((((((((((.(((.((((((((((((((.((((..(((..((..((((((..(((((((((((...(((((.(((((((((((((.((((((...........(((((((((((((((((.(((.(((.((((..(....).))))..........(((((.((((....)))).)))))))).))).)))...)))))).)))))))).....)))))).))))))))))))).)))))...)))))))))))....))))))))..))))))).)))))))))))))).))).))))))))...))).)))))))......…
aly-miR858-3p	aly-mir858	GGUCGAGCAGACAACGAAGAU	AGAGUGAUUGGAUUCGAUGCUAGGCUUGACAAAGUGAGCAAUCUUAUGUGUUCUCAUCUUUGUUUCGUUGUCUGUUCGACCUUGGUCUCGAUCUCUCCUUAAAACCCUAAUACGUUAUCGUUUAUUUCAUUCAUCUAUCCUUCUUAUGAUCAUCAUACAUGGUAUCGGUUUAUGAUUGAUGGGGUAGAUAGAUGAUCGAAACUUUUGAUUUCUGAGGCUUUUUUUUUUUUUUUAAACAUUUAGUAUACCAGAUAUUACUAGUACACACAUACAUACUGACACGAUAGUCUAUUUGAUGAUUAAGUCUUUACGUUCGUAUACAUACGGAUUUCCCUUUCUUUUGCAUAAAAUCUUAGAUUAUCGUAGGCAUGCGGAUUUACAAUAAGAAAGAUGAUUGUC…	.((((..(((((((((.(((.(.(((((.(((((.(((...((((((.(((((.((((((..((((((((((((((((((((((((...........................(..((((....((((..(((((((((..((((((.(..((((((.((.(...).)).))))))).))))))..)))))))))..))))....))))..)...((((((((((((((..........((((((((.(((((...(((.(((......)))........((((((((((((((.(((...(((.......(((((((....)))))))........)))...))).)))...)))))))))))..((((((..(.((((........((((....)))…
aly-miR858-5p	aly-mir858	UUUCGUUGUCUGUUCGACCUU	AGAGUGAUUGGAUUCGAUGCUAGGCUUGACAAAGUGAGCAAUCUUAUGUGUUCUCAUCUUUGUUUCGUUGUCUGUUCGACCUUGGUCUCGAUCUCUCCUUAAAACCCUAAUACGUUAUCGUUUAUUUCAUUCAUCUAUCCUUCUUAUGAUCAUCAUACAUGGUAUCGGUUUAUGAUUGAUGGGGUAGAUAGAUGAUCGAAACUUUUGAUUUCUGAGGCUUUUUUUUUUUUUUUAAACAUUUAGUAUACCAGAUAUUACUAGUACACACAUACAUACUGACACGAUAGUCUAUUUGAUGAUUAAGUCUUUACGUUCGUAUACAUACGGAUUUCCCUUUCUUUUGCAUAAAAUCUUAGAUUAUCGUAGGCAUGCGGAUUUACAAUAAGAAAGAUGAUUGUC…	.((((..(((((((((.(((.(.(((((.(((((.(((...((((((.(((((.((((((..((((((((((((((((((((((((...........................(..((((....((((..(((((((((..((((((.(..((((((.((.(...).)).))))))).))))))..)))))))))..))))....))))..)...((((((((((((((..........((((((((.(((((...(((.(((......)))........((((((((((((((.(((...(((.......(((((((....)))))))........)))...))).)))...)))))))))))..((((((..(.((((........((((....)))…
aly-miR859-3p	aly-mir859	UGAUUUUACAAUAGAUAGAUA	AGUCGCCGAUGGAUAUAGAUAGAUGUCGAAAUCUCUCCGUUGUAAAAUCAAACAUGAGUAUGAAUUUAACCAUGAAGGGAUAUUUUUGAUUCGUAUACUCAUGUUUGAUUUUACAAUAGAUAGAUAUCGACGCCUAUCUCUUGUUAAACAGAGUGAUU	.((((((....((((.((((((.((((((.((((.((.((((((((((((((((((((((((((((((.((......)).)).....)))))..))))))))))))))))))))))).)).)))).)))))).))))))..)))).....).))))).
aly-miR859-5p	aly-mir859	UCUCUCCGUUGUAAAAUCAAA	AGUCGCCGAUGGAUAUAGAUAGAUGUCGAAAUCUCUCCGUUGUAAAAUCAAACAUGAGUAUGAAUUUAACCAUGAAGGGAUAUUUUUGAUUCGUAUACUCAUGUUUGAUUUUACAAUAGAUAGAUAUCGACGCCUAUCUCUUGUUAAACAGAGUGAUU	.((((((....((((.((((((.((((((.((((.((.((((((((((((((((((((((((((((((.((......)).)).....)))))..))))))))))))))))))))))).)).)))).)))))).))))))..)))).....).))))).
aly-miR860-3p	aly-mir860	UCAAUAGAUUGGACUAUAUAU	UCUUUUCUUGGAGAAAUGUCUUGGUCAAAUUCAAUAUAUAUAGUCCAAUCUAUUGAAGUACUAGUACACCAGCUCUAAUAAGCUGAUGUAGGUAAGUAGUUCAAUAGAUUGGACUAUAUAUAUUAAAUUUGACUAAGAGAUAAACUAGAGAAUGAGA	(((((((((......((.(((((((((((((.(((((((((((((((((((((((((.((((..((((.(((((......))))).))))....)))).))))))))))))))))))))))))).))))))))))))).))......))))).))))
aly-miR860-5p	aly-mir860	AUAUAGUCCAAUCUAUUGAAG	UCUUUUCUUGGAGAAAUGUCUUGGUCAAAUUCAAUAUAUAUAGUCCAAUCUAUUGAAGUACUAGUACACCAGCUCUAAUAAGCUGAUGUAGGUAAGUAGUUCAAUAGAUUGGACUAUAUAUAUUAAAUUUGACUAAGAGAUAAACUAGAGAAUGAGA	(((((((((......((.(((((((((((((.(((((((((((((((((((((((((.((((..((((.(((((......))))).))))....)))).))))))))))))))))))))))))).))))))))))))).))......))))).))))
aly-miR861-3p	aly-mir861	GAUGGAUAUAUCUUCAAGAAC	AAUGAUGUGUUUGGAGAAAUAUGCAUCAUGGAGUCUGUCUUCUUGAGAAGCAUUUUUGAGUGAGAAUAAUUCUCAUAAAUAAUGAUGGAUAUAUCUUCAAGAACUUCGUU	(((((.((.((((((((.((((.((((((((((.....)))).((((((..((((((....))))))..))))))......)))))).)))).)))))))).)).)))))
aly-miR861-5p	aly-mir861	GUUUGGAGAAAUAUGCAUCAU	AAUGAUGUGUUUGGAGAAAUAUGCAUCAUGGAGUCUGUCUUCUUGAGAAGCAUUUUUGAGUGAGAAUAAUUCUCAUAAAUAAUGAUGGAUAUAUCUUCAAGAACUUCGUU	(((((.((.((((((((.((((.((((((((((.....)))).((((((..((((((....))))))..))))))......)))))).)))).)))))))).)).)))))
aly-miR862-3p	aly-mir862	ACAUGCUGGAUCUACUUGAAG	ACAAUUAUGGAAUGACAAGCAUGUACUGAAACUGAGAGUAUAUGGGCACUGUGUCCAACUGAAAGAGAAAAGACACAAAGUUUCCUUAUAAAUACAGUACAAAUCACAAGUUCAGCCAUCUUAUAUGUACAGUAAUCUUCCAAUAGGUCUAGCAUGUGCUGAAACUGUGUGUUGUGUGUACAAUGUUCUCAUAUACACACAGUUUCAGCACAUGCUGGAUCUACUUGAAGACUACUGUUCUUAUAAGGUACUGAACUUGUUAUCUGUACUGUGUAUAUAUGAGAUCUCUGUAUUCUUGCUCUUUUAGUUUGACACUUUGUUCUCAUAUACACUCGGUUUCAGCACAUGCUUGACUUACUUGCUUGU	...............(((((((((.(((((((((((.(((((((((.((.(((((.(((((((((((..((((.(((.((((((..((((.((((((((((.((.((((((((((..((((((((.(.((((((.(((((...(((((((((((((((((((((((((((((.(((((...........))))))))))))))))))))))))))))))))))...))))).)))))).).)))))))).)))))))))).)).)))))))))).)))).)))).)).)))..)))).))))))))))).)))))...)).))))))))).))))))))))).)))))))))..............
aly-miR862-5p	aly-mir862	UCCAAUAGGUCUAGCAUGUGC	ACAAUUAUGGAAUGACAAGCAUGUACUGAAACUGAGAGUAUAUGGGCACUGUGUCCAACUGAAAGAGAAAAGACACAAAGUUUCCUUAUAAAUACAGUACAAAUCACAAGUUCAGCCAUCUUAUAUGUACAGUAAUCUUCCAAUAGGUCUAGCAUGUGCUGAAACUGUGUGUUGUGUGUACAAUGUUCUCAUAUACACACAGUUUCAGCACAUGCUGGAUCUACUUGAAGACUACUGUUCUUAUAAGGUACUGAACUUGUUAUCUGUACUGUGUAUAUAUGAGAUCUCUGUAUUCUUGCUCUUUUAGUUUGACACUUUGUUCUCAUAUACACUCGGUUUCAGCACAUGCUUGACUUACUUGCUUGU	...............(((((((((.(((((((((((.(((((((((.((.(((((.(((((((((((..((((.(((.((((((..((((.((((((((((.((.((((((((((..((((((((.(.((((((.(((((...(((((((((((((((((((((((((((((.(((((...........))))))))))))))))))))))))))))))))))...))))).)))))).).)))))))).)))))))))).)).)))))))))).)))).)))).)).)))..)))).))))))))))).)))))...)).))))))))).))))))))))).)))))))))..............
aly-miR868-3p	aly-mir868	CUUCUUAAGUGCUGAUAAUGU	GAAUCUGUUGAAGUACCUUUCUCGGCACUUGAGGAUGUCAACUGACCAGCUCUCGUAUUUCAUGUCAUAAUAAUAGUCACACUAGGGUGAUAUAACGAGGAGAGAGUUAUAUCAUCCUAGCGCGAUUGUUUUUAUGACAUGAAAUACGUUUUAGAACUUAAAACACUUUGACCUUCUUAAGUGCUGAUAAUGUUUCUUAAUUAUGUUU	......(((((...((..((.((((((((((((((.(((((.((...((.((((((((((((((((((((.(((((((.(.(((((((((((((((.........))))))))))))))).).))))))).)))))))))))))))))....))).)).....))..))))).)))))))))))))).)).))...))))).......
aly-miR868-5p	aly-mir868	CUUUCUCGGCACUUGAGGAUGU	GAAUCUGUUGAAGUACCUUUCUCGGCACUUGAGGAUGUCAACUGACCAGCUCUCGUAUUUCAUGUCAUAAUAAUAGUCACACUAGGGUGAUAUAACGAGGAGAGAGUUAUAUCAUCCUAGCGCGAUUGUUUUUAUGACAUGAAAUACGUUUUAGAACUUAAAACACUUUGACCUUCUUAAGUGCUGAUAAUGUUUCUUAAUUAUGUUU	......(((((...((..((.((((((((((((((.(((((.((...((.((((((((((((((((((((.(((((((.(.(((((((((((((((.........))))))))))))))).).))))))).)))))))))))))))))....))).)).....))..))))).)))))))))))))).)).))...))))).......
aly-miR869-3p	aly-mir869	CCUGGGUUUGAGAUAAUUGAC	GUAUGCUCACCACACAGAUUUCCAUACAGUAAAAGAAAGUAUCACUUAUCUCAACCCUAGUGAUUGGACCAGUACUGUGCUCAUCAUAAUUGAGCCAUAAUUCACGAUUCCUCAUCAGAUACAAAGUCACAACCUUAUAUUGUCCCUUGUUUCUAAACCAAUCUCACAGAUUAUGAUGGCUUUGUUUCUGAUGAAGGAUUUUGGAUUGUUUCUUAACACUGAGAAGCACAUUGUUGGUUCAAUUCCUGGGUUUGAGAUAAUUGACACUUCUUAUACCGUAUGAAAACAUGUGUGGUGGGCUUAC	(((.((((((((((((..(((.(((((.(((.(((((.((.(((.(((((((((.(((((.(((((((((((((.((((((..(((...(((((..((((((((.(((((.((((((((.(((((((((.....(((((((((...(((.........)))....))))..)))))))))))))).)))))))).))))).))))))))..)))))...)))..)))))).))))))))))))).))))).))))))))).))).))))))).))).))))).)))..)))))))))))).)))
aly-miR869-5p	aly-mir869	CACUUAUCUCAACCCUAGUGA	GUAUGCUCACCACACAGAUUUCCAUACAGUAAAAGAAAGUAUCACUUAUCUCAACCCUAGUGAUUGGACCAGUACUGUGCUCAUCAUAAUUGAGCCAUAAUUCACGAUUCCUCAUCAGAUACAAAGUCACAACCUUAUAUUGUCCCUUGUUUCUAAACCAAUCUCACAGAUUAUGAUGGCUUUGUUUCUGAUGAAGGAUUUUGGAUUGUUUCUUAACACUGAGAAGCACAUUGUUGGUUCAAUUCCUGGGUUUGAGAUAAUUGACACUUCUUAUACCGUAUGAAAACAUGUGUGGUGGGCUUAC	(((.((((((((((((..(((.(((((.(((.(((((.((.(((.(((((((((.(((((.(((((((((((((.((((((..(((...(((((..((((((((.(((((.((((((((.(((((((((.....(((((((((...(((.........)))....))))..)))))))))))))).)))))))).))))).))))))))..)))))...)))..)))))).))))))))))))).))))).))))))))).))).))))))).))).))))).)))..)))))))))))).)))
ata-miR1432-3p	ata-mir1432	UUGGUGUCACCUCGCCUGAAC	GGUCCUGUGAUCAGGAGAGAUGACACCGACGCCGAUCAGAUGGGUCGGCUUAACCAGGCCAUGCAUCCGUCUGUUCGGAGUUGGUGUCACCUCGCCUGAACAUAGGGCUC	(((((((((.(((((.(((.((((((((((.((((.(((((((((((((((....)))))..).))))))))).)))).)))))))))).))).))))).))))))))).
ata-miR1432-5p	ata-mir1432	UCAGGAGAGAUGACACCGACG	GGUCCUGUGAUCAGGAGAGAUGACACCGACGCCGAUCAGAUGGGUCGGCUUAACCAGGCCAUGCAUCCGUCUGUUCGGAGUUGGUGUCACCUCGCCUGAACAUAGGGCUC	(((((((((.(((((.(((.((((((((((.((((.(((((((((((((((....)))))..).))))))))).)))).)))))))))).))).))))).))))))))).
ata-miR156a-3p	ata-mir156a	GCUCACCCUCUCUCUGUCAGC	UUUGGAGGUCUGACAGAAGAGAGUGAGCACACGCGGUGGUUUCCUAGCAUGCGAGCGCCAUGCUGGGAGCUGCGCGUGCUCACCCUCUCUCUGUCAGCCAUUCACCAU	..((((((.((((((((((((.((((((((.((((((....(((((((((((....).)))))))))))))))).)))))))).)))).)))))))))).))))....
ata-miR156a-5p	ata-mir156a	UGACAGAAGAGAGUGAGCAC	UUUGGAGGUCUGACAGAAGAGAGUGAGCACACGCGGUGGUUUCCUAGCAUGCGAGCGCCAUGCUGGGAGCUGCGCGUGCUCACCCUCUCUCUGUCAGCCAUUCACCAU	..((((((.((((((((((((.((((((((.((((((....(((((((((((....).)))))))))))))))).)))))))).)))).)))))))))).))))....
ata-miR156b-3p	ata-mir156b	GCUCAUUUCUCUCUCUGUCAGC	AGGUGGAGGCUGACAGAAGAGAGUGAGCACACAUGGUGCCUUUCUUGCAUGGUGAAUUAAUGGGAGAAGUUCAUGCUUGAAGCUAUGUGUGCUCAUUUCUCUCUCUGUCAGCCAUUAUAACU	..((((.((((((((((((((((((((((((((((((....(((..((((((..................))))))..))))))))))))))))).)))))).)))))))))).))))....
ata-miR156b-5p	ata-mir156b	UGACAGAAGAGAGUGAGCAC	AGGUGGAGGCUGACAGAAGAGAGUGAGCACACAUGGUGCCUUUCUUGCAUGGUGAAUUAAUGGGAGAAGUUCAUGCUUGAAGCUAUGUGUGCUCAUUUCUCUCUCUGUCAGCCAUUAUAACU	..((((.((((((((((((((((((((((((((((((....(((..((((((..................))))))..))))))))))))))))).)))))).)))))))))).))))....
ata-miR156c-3p	ata-mir156c	GCUCACUGCUCUAUCUGUCACC	GCGCGCGCGGUGACAGAAGAGAGUGAGCACACGGCCGGGCGGGACGGCACCCGCCGGAUGGUGCCGUCACGGCCGCGUGCUCACUGCUCUAUCUGUCACCAGCUGCUUCU	(((.((..((((((((((((((((((((((.((((((.....(((((((((........))))))))).)))))).))))))))).)))).))))))))).)))))....
ata-miR156c-5p	ata-mir156c	UGACAGAAGAGAGUGAGCAC	GCGCGCGCGGUGACAGAAGAGAGUGAGCACACGGCCGGGCGGGACGGCACCCGCCGGAUGGUGCCGUCACGGCCGCGUGCUCACUGCUCUAUCUGUCACCAGCUGCUUCU	(((.((..((((((((((((((((((((((.((((((.....(((((((((........))))))))).)))))).))))))))).)))).))))))))).)))))....
ata-miR156d-3p	ata-mir156d	GCUCACUCCUCUUUCUGUCAGC	CUCGAGAGAUUGACAGAAGAGAGUGAGCACAUGGCGUGAUGCCGGCAUAACAUGUAUGCCGUCUUCGCCGCGUGCUCACUCCUCUUUCUGUCAGCCUCUUUCUCU	...(((((.(((((((((((((((((((((.(((((....(.(((((((.....))))))).)..))))).))))))))).))).))))))))).))))).....
ata-miR156d-5p	ata-mir156d	UGACAGAAGAGAGUGAGCAC	CUCGAGAGAUUGACAGAAGAGAGUGAGCACAUGGCGUGAUGCCGGCAUAACAUGUAUGCCGUCUUCGCCGCGUGCUCACUCCUCUUUCUGUCAGCCUCUUUCUCU	...(((((.(((((((((((((((((((((.(((((....(.(((((((.....))))))).)..))))).))))))))).))).))))))))).))))).....
ata-miR156e-3p	ata-mir156e	GCUCACCCUCUCUCUGUCAGC	UGCGAAUGGCUGACAGAAGAGAGUGAGCACACAGCGGCAGACUACGUCUGGUAAAGAGGACGGAUGGAUGCGAAGAGAGAGAUAGACGCAGCUGCUGUUGCGUGCUCACCCUCUCUCUGUCAGCUCUCUCUCCG	...((..((((((((((((((.((((((((.(((((((((.((.((((((..........((........))..........)))))).))))))))))).)))))))).)))).))))))))).)..))....
ata-miR156e-5p	ata-mir156e	UGACAGAAGAGAGUGAGCAC	UGCGAAUGGCUGACAGAAGAGAGUGAGCACACAGCGGCAGACUACGUCUGGUAAAGAGGACGGAUGGAUGCGAAGAGAGAGAUAGACGCAGCUGCUGUUGCGUGCUCACCCUCUCUCUGUCAGCUCUCUCUCCG	...((..((((((((((((((.((((((((.(((((((((.((.((((((..........((........))..........)))))).))))))))))).)))))))).)))).))))))))).)..))....
ata-miR160a-3p	ata-mir160a	GCGUUGGCUCUACCGCGGAUG	CAAUGGGAUAUGCCUGGCUCCCUGUAUGCCACUCGCGUAGCUGCCAACUCUCCAAACCCAGCGUUGGCUCUACCGCGGAUGGCGUGCGAGGAGCCAAGCAUGACCGUCUCUCU	..((((..(((((.(((((((.(((((((((.((((((((..((((((.((........)).)))))).))).))))).))))))))).))))))).))))).))))......
ata-miR160a-5p	ata-mir160a	UGCCUGGCUCCCUGUAUGCCA	CAAUGGGAUAUGCCUGGCUCCCUGUAUGCCACUCGCGUAGCUGCCAACUCUCCAAACCCAGCGUUGGCUCUACCGCGGAUGGCGUGCGAGGAGCCAAGCAUGACCGUCUCUCU	..((((..(((((.(((((((.(((((((((.((((((((..((((((.((........)).)))))).))).))))).))))))))).))))))).))))).))))......
ata-miR160b-3p	ata-mir160b	GCGUGCACGGAUCCAAGCAUA	UGAUAUGAUGUGCCUGGCUCCCUGUAUGCCACUCAUCCAGAGCAACACCUUUUGCAAUAAGGUUGCCUGCGAUGGAUGGCGUGCACGGAUCCAAGCAUAUCGAACCC	......(((((((.(((.(((.(((((((((.((((((((.(((..(((((.......))))))))))).))))).))))))))).))).))).)))))))......
ata-miR160b-5p	ata-mir160b	UGCCUGGCUCCCUGUAUGCCA	UGAUAUGAUGUGCCUGGCUCCCUGUAUGCCACUCAUCCAGAGCAACACCUUUUGCAAUAAGGUUGCCUGCGAUGGAUGGCGUGCACGGAUCCAAGCAUAUCGAACCC	......(((((((.(((.(((.(((((((((.((((((((.(((..(((((.......))))))))))).))))).))))))))).))).))).)))))))......
ata-miR160c-3p	ata-mir160c	GCGUGCAAGGAGCCAAGCAUG	CGUGCUUGUGUGCCUGGCUCCCUGUAUGCCACUCAUGUAGCCCAACCCGCGGCGUGAUUGGAUGCUGUGGGUGGCGUGCAAGGAGCCAAGCAUGCGUACAUACA	.((((..((((((.(((((((.((((((((((....))......(((((((((((......))))))))))))))))))).))))))).)))))))))).....
ata-miR160c-5p	ata-mir160c	UGCCUGGCUCCCUGUAUGCCA	CGUGCUUGUGUGCCUGGCUCCCUGUAUGCCACUCAUGUAGCCCAACCCGCGGCGUGAUUGGAUGCUGUGGGUGGCGUGCAAGGAGCCAAGCAUGCGUACAUACA	.((((..((((((.(((((((.((((((((((....))......(((((((((((......))))))))))))))))))).))))))).)))))))))).....
ata-miR164a-3p	ata-mir164a	CACGUGCGCUCCUUCUCCAGC	CGAACGGUGCUGGAGAAGCAGGGCACGUGCUCGAUCCAUCGACCCAAAGCGGUUGCAGCACGUGCGCUCCUUCUCCAGCAUGGCUUCUC	.((((.((((((((((((.((.((((((((((((((...(........).))))).))))))))).)).)))))))))))).).)))..
ata-miR164a-5p	ata-mir164a	UGGAGAAGCAGGGCACGUGCU	CGAACGGUGCUGGAGAAGCAGGGCACGUGCUCGAUCCAUCGACCCAAAGCGGUUGCAGCACGUGCGCUCCUUCUCCAGCAUGGCUUCUC	.((((.((((((((((((.((.((((((((((((((...(........).))))).))))))))).)).)))))))))))).).)))..
ata-miR164b-3p	ata-mir164b	CAUGUGCCUUUCUUCUCCACC	GCGCGCGAGGUGGAGAAGCAGGGCACGUGCAUUCAUUUCCAGCUCGGUUCCCGGCGUCCGGCCGGCUGGCUGGCACGCACCGCCCCGGCCUUUCCUGGCUAGUGUGUCGCUCGAUCCGGCCGUGCGCCGGCGGCCGGCCCAUGCAUGCAUGUGCCUUUCUUCUCCACCGUGCACACCU	..(.(((.((((((((((.(((((((((((((.(((.....((.(((((.(((((((.(((((((..(((.(((((((...(((..((.....)).)))..))))))))))....))))))).))))))).)))))))..))).))))))))))))).)))))))))).))).)....
ata-miR164b-5p	ata-mir164b	UGGAGAAGCAGGGCACGUGCA	GCGCGCGAGGUGGAGAAGCAGGGCACGUGCAUUCAUUUCCAGCUCGGUUCCCGGCGUCCGGCCGGCUGGCUGGCACGCACCGCCCCGGCCUUUCCUGGCUAGUGUGUCGCUCGAUCCGGCCGUGCGCCGGCGGCCGGCCCAUGCAUGCAUGUGCCUUUCUUCUCCACCGUGCACACCU	..(.(((.((((((((((.(((((((((((((.(((.....((.(((((.(((((((.(((((((..(((.(((((((...(((..((.....)).)))..))))))))))....))))))).))))))).)))))))..))).))))))))))))).)))))))))).))).)....
ata-miR164c-3p	ata-mir164c	CACGUGUUCUUCUCCUCCAUC	AGGACCGCGCUGGAGAAGCAGGGCACGUGCAUGCAUGCGGGCGUGCUCGAUCUCAUCCUGCCUCCGUCGGUGGGAUCGGAGCUGCUAGCCCUGCACUGCACUGCACGUGUUCUUCUCCUCCAUCACGGUCUUUC	.((((((.(.(((((.((.(((((((((((((((((((((((..((....(((.((((((((......)))))))).)))...))..)))).))).)))).)))))))))))).)).))))).).))))))...
ata-miR164c-5p	ata-mir164c	UGGAGAAGCAGGGCACGUGCA	AGGACCGCGCUGGAGAAGCAGGGCACGUGCAUGCAUGCGGGCGUGCUCGAUCUCAUCCUGCCUCCGUCGGUGGGAUCGGAGCUGCUAGCCCUGCACUGCACUGCACGUGUUCUUCUCCUCCAUCACGGUCUUUC	.((((((.(.(((((.((.(((((((((((((((((((((((..((....(((.((((((((......)))))))).)))...))..)))).))).)))).)))))))))))).)).))))).).))))))...
ata-miR166a-3p	ata-mir166a	UCGGACCAGGCUUCAUUCCCC	GCUUCUGGGUGGAAUGUUGUCUGGUUCAAGGUCUCGCUCUGGUUUGAGGAUGGAAACCUUUCAUUUCUCUCAGCUUCCUGCGAUCUCGGACCAGGCUUCAUUCCCCUCAGAGAUAG	..(((((((.((((((..(((((((((.(((((..((...((((.(((((..(((....)))..)))))..))))....))))))).)))))))))..)))))).)))))))....
ata-miR166a-5p	ata-mir166a	GGAAUGUUGUCUGGUUCAAGG	GCUUCUGGGUGGAAUGUUGUCUGGUUCAAGGUCUCGCUCUGGUUUGAGGAUGGAAACCUUUCAUUUCUCUCAGCUUCCUGCGAUCUCGGACCAGGCUUCAUUCCCCUCAGAGAUAG	..(((((((.((((((..(((((((((.(((((..((...((((.(((((..(((....)))..)))))..))))....))))))).)))))))))..)))))).)))))))....
ata-miR166b-3p	ata-mir166b	UCGGACCAGGCUUCAUUCCCC	CAUGGUUGUCGAGGGGAAUGACGCCGGGUCCGAAAGAGAGACGCGCGCAUGGCGUGCGUGUGGCGCGUUUCGGACCAGGCUUCAUUCCCCAUGACUCCAU	.((((..((((.(((((((((.(((.(((((((((..(..((((((((.....))))))))..)...))))))))).))).))))))))).)))).))))
ata-miR166b-5p	ata-mir166b	GGGAAUGACGCCGGGUCCGAAA	CAUGGUUGUCGAGGGGAAUGACGCCGGGUCCGAAAGAGAGACGCGCGCAUGGCGUGCGUGUGGCGCGUUUCGGACCAGGCUUCAUUCCCCAUGACUCCAU	.((((..((((.(((((((((.(((.(((((((((..(..((((((((.....))))))))..)...))))))))).))).))))))))).)))).))))
ata-miR166c-3p	ata-mir166c	UCGGACCAGGCUUCAUUCCUU	CGGUUUGUGGGGAACGUUGGCUGGCUCGAGGCAUCCUUGCCGACGGCGCGGGUCGAGGCGUCGGACCAGGCUUCAUUCCUUUCAAACCGCC	(((((((.((((((.(..(.((((.((((.((((((.((((...)))).))))....)).)))).)))).)..).)))))).)))))))..
ata-miR166c-5p	ata-mir166c	GGAACGUUGGCUGGCUCGAGG	CGGUUUGUGGGGAACGUUGGCUGGCUCGAGGCAUCCUUGCCGACGGCGCGGGUCGAGGCGUCGGACCAGGCUUCAUUCCUUUCAAACCGCC	(((((((.((((((.(..(.((((.((((.((((((.((((...)))).))))....)).)))).)))).)..).)))))).)))))))..
ata-miR166d-3p	ata-mir166d	UCGGACCAGGCUUCAUUCCCC	CGUUUUGAGGGGAAUGUUGUCUGGCUCGGGGCUCUCUUUCUUUCUCUCUCUCUAUCCUCCUCCCCUCGACCCCUCCUUGAUCAGAUCGAGAGAAAGGUCGAAGAUCCGAUGAGGGGGGAGAAGAGAGUAGACGUGCGUAGAUCUCGGACCAGGCUUCAUUCCCCCCAAAGACAA	..(((((.((((((((..((((((.((((((.(((.......(((((((((((.((((((((..(((((((..((((((((...)))))).))..))))))......)..)))))))))).)))))).))).......))))))))).))))))..)))))))).)))))....
ata-miR166d-5p	ata-mir166d	GGAAUGUUGUCUGGCUCGGGG	CGUUUUGAGGGGAAUGUUGUCUGGCUCGGGGCUCUCUUUCUUUCUCUCUCUCUAUCCUCCUCCCCUCGACCCCUCCUUGAUCAGAUCGAGAGAAAGGUCGAAGAUCCGAUGAGGGGGGAGAAGAGAGUAGACGUGCGUAGAUCUCGGACCAGGCUUCAUUCCCCCCAAAGACAA	..(((((.((((((((..((((((.((((((.(((.......(((((((((((.((((((((..(((((((..((((((((...)))))).))..))))))......)..)))))))))).)))))).))).......))))))))).))))))..)))))))).)))))....
ata-miR166e-3p	ata-mir166e	UCGGACCAGGCUUCAUUCCCC	GCAGUUGAGGGGAAUGUUGUCUGGUUGGAGACCUGGCUCGCACGACGGAUCGAUCGGCGGCGGGCGUGCGCGCGCGGUUUCGGACCAGGCUUCAUUCCCCCCAACUCAAC	(.(((((.((((((((..((((((((.((((((..((.((((((.(.(.(((.....)))).).)))))).))..)))))).))))))))..)))))))).))))))...
ata-miR166e-5p	ata-mir166e	GGAAUGUUGUCUGGUUGGAGA	GCAGUUGAGGGGAAUGUUGUCUGGUUGGAGACCUGGCUCGCACGACGGAUCGAUCGGCGGCGGGCGUGCGCGCGCGGUUUCGGACCAGGCUUCAUUCCCCCCAACUCAAC	(.(((((.((((((((..((((((((.((((((..((.((((((.(.(.(((.....)))).).)))))).))..)))))).))))))))..)))))))).))))))...
ata-miR167a-3p	ata-mir167a	GAUCGUGCUGUGACAGUUUCACC	AGAGAAAGCGUGAAGCUGCCAGCAUGAUCUAACUCUUGAACCAGCUAGCUUCCGCGGGGUGGUUAGAUCGUGCUGUGACAGUUUCACCCUUUCCCUGU	((.(((((.(((((((((((((((((((((((((.....(((.((........))..)))))))))))))))))).).))))))))).))))).))..
ata-miR167a-5p	ata-mir167a	UGAAGCUGCCAGCAUGAUCUA	AGAGAAAGCGUGAAGCUGCCAGCAUGAUCUAACUCUUGAACCAGCUAGCUUCCGCGGGGUGGUUAGAUCGUGCUGUGACAGUUUCACCCUUUCCCUGU	((.(((((.(((((((((((((((((((((((((.....(((.((........))..)))))))))))))))))).).))))))))).))))).))..
ata-miR167b-3p	ata-mir167b	AGGUCAUGCUGGAGUUUCAUC	CACAAGCUGGUGAAGCUGCCAGCAUGAUCUGAUGACCUAACUCAUGGAUCAGAAUCCAUGUCAAUCAGGUCAUGCUGGAGUUUCAUCUGCUGGUCGG	.((.(((.(((((((((.((((((((((((((((((.......((((((....))))))))).)))))))))))))))))))))))).))).))...
ata-miR167b-5p	ata-mir167b	UGAAGCUGCCAGCAUGAUCUGA	CACAAGCUGGUGAAGCUGCCAGCAUGAUCUGAUGACCUAACUCAUGGAUCAGAAUCCAUGUCAAUCAGGUCAUGCUGGAGUUUCAUCUGCUGGUCGG	.((.(((.(((((((((.((((((((((((((((((.......((((((....))))))))).)))))))))))))))))))))))).))).))...
ata-miR167c-3p	ata-mir167c	GAUCAUGACUGACAGCCUCAUU	UGUGAAUGAGUGAAGCUGCCAGCAUGAUCUACCUUUGAUUCGCUUCUGCGUGUGAAUCCUUGUUAGAUCAUGACUGACAGCCUCAUUUCUUCCCAG	((.(((.((((((.((((.((((((((((((.(...(((((((........)))))))...).))))))))).))).)))).)))))).))).)).
ata-miR167c-5p	ata-mir167c	UGAAGCUGCCAGCAUGAUCUA	UGUGAAUGAGUGAAGCUGCCAGCAUGAUCUACCUUUGAUUCGCUUCUGCGUGUGAAUCCUUGUUAGAUCAUGACUGACAGCCUCAUUUCUUCCCAG	((.(((.((((((.((((.((((((((((((.(...(((((((........)))))))...).))))))))).))).)))).)))))).))).)).
ata-miR167d-3p	ata-mir167d	AGGUCAUGUGGCAGCUUCAUU	CACAAGUAGAUGAAGCUGCCAGCAUGAUCUGAAAGCUAGCUAUGUUGCAUGUUGAUCUUGAUGGUCAUCUCCAUCAAGAUUGAAGACCAUGGGCAUGGCUGCAAUCAGGUCAUGUGGCAGCUUCAUUUUCUCAUGG	((..((.((((((((((((((.((((((((((..((.(((((((((.(((((((((((((((((......)))))))))))))....)))))))))))))))..)))))))))))))))))))))))).))..)).
ata-miR167d-5p	ata-mir167d	UGAAGCUGCCAGCAUGAUCUGA	CACAAGUAGAUGAAGCUGCCAGCAUGAUCUGAAAGCUAGCUAUGUUGCAUGUUGAUCUUGAUGGUCAUCUCCAUCAAGAUUGAAGACCAUGGGCAUGGCUGCAAUCAGGUCAUGUGGCAGCUUCAUUUUCUCAUGG	((..((.((((((((((((((.((((((((((..((.(((((((((.(((((((((((((((((......)))))))))))))....)))))))))))))))..)))))))))))))))))))))))).))..)).
ata-miR167e-3p	ata-mir167e	GGUCAUGCUGCGGCAGCCUCACU	AGGGAACGAGUGAAGCUGCCAGCAUGAUCUAGCUCCGAGUGAUCAAACAAGAAAAGCUUGUUGAUUCAAGCUCUUGUGGUCAUGCCUUGCUAGGUCAUGCUGCGGCAGCCUCACUUCUUCCCGCC	.(((((.((((((.(((((((((((((((((((.....((((((..((((((...(((((......))))))))))))))))).....)))))))))))))..)))))).)))))).)))))...
ata-miR167e-5p	ata-mir167e	UGAAGCUGCCAGCAUGAUCUA	AGGGAACGAGUGAAGCUGCCAGCAUGAUCUAGCUCCGAGUGAUCAAACAAGAAAAGCUUGUUGAUUCAAGCUCUUGUGGUCAUGCCUUGCUAGGUCAUGCUGCGGCAGCCUCACUUCUUCCCGCC	.(((((.((((((.(((((((((((((((((((.....((((((..((((((...(((((......))))))))))))))))).....)))))))))))))..)))))).)))))).)))))...
ata-miR167f-3p	ata-mir167f	CAGAUCAUGCUGCAGCUUCAU	UGUGAGAGACUGAAGCUGCCAGCAUGAUCUGCUCAUCCAGCAUGCGCCGAAACCGCGUUCGGUUGCGCGGGGUUAUCUUGGAAUUUUUGCUCCAUCAGAUCAUGCUGCAGCUUCAUUUUCUCACGG	(((((((((.(((((((((.(((((((((((...((((.((..((((((((......))))).))))).)))).....((((........)))).)))))))))))))))))))).))))))))).
ata-miR167f-5p	ata-mir167f	UGAAGCUGCCAGCAUGAUCUGC	UGUGAGAGACUGAAGCUGCCAGCAUGAUCUGCUCAUCCAGCAUGCGCCGAAACCGCGUUCGGUUGCGCGGGGUUAUCUUGGAAUUUUUGCUCCAUCAGAUCAUGCUGCAGCUUCAUUUUCUCACGG	(((((((((.(((((((((.(((((((((((...((((.((..((((((((......))))).))))).)))).....((((........)))).)))))))))))))))))))).))))))))).
ata-miR168-3p	ata-mir168	CCCGCCUUGCACCAAGUGAAU	CGCCUCGGGCUCGCUUGGUGCAGAUCGGGACCCUCAGCCCGCCCCGACGGGCCGGAUCCCGCCUUGCACCAAGUGAAUCGGAGCCGGC	((.(((.((.(((((((((((((..(((((.((...(((((......))))).)).)))))..))))))))))))).)).))).))..
ata-miR168-5p	ata-mir168	UCGCUUGGUGCAGAUCGGGAC	CGCCUCGGGCUCGCUUGGUGCAGAUCGGGACCCUCAGCCCGCCCCGACGGGCCGGAUCCCGCCUUGCACCAAGUGAAUCGGAGCCGGC	((.(((.((.(((((((((((((..(((((.((...(((((......))))).)).)))))..))))))))))))).)).))).))..
ata-miR169a-3p	ata-mir169a	UGGGCAAGUCACCCUGGCUACC	CCAUCUUCGAUAGCCAAGGAUGAUUUGCCUGUGAAACUCCCUUGGCAGCCGAGCUCUCUGCCACAGAGAGCGGUGUCCGGCGGUUCCAUGGGCAAGUCACCCUGGCUACCCGAGCACCU	.....((((.((((((.((.(((((((((((((.((((.((..((((.((..((((((((...)))))))))))))).)).)))).))))))))))))))).))))))..)))).....
ata-miR169a-5p	ata-mir169a	UAGCCAAGGAUGAUUUGCCUGUG	CCAUCUUCGAUAGCCAAGGAUGAUUUGCCUGUGAAACUCCCUUGGCAGCCGAGCUCUCUGCCACAGAGAGCGGUGUCCGGCGGUUCCAUGGGCAAGUCACCCUGGCUACCCGAGCACCU	.....((((.((((((.((.(((((((((((((.((((.((..((((.((..((((((((...)))))))))))))).)).)))).))))))))))))))).))))))..)))).....
ata-miR169b-3p	ata-mir169b	UGGGCAAGUCAUCCUGGCUACCC	ACAUCUUCGAUAGCCAAGGAUGAUUUGCCUGUGAACCUCCCCCGGGAGCCCAGCUCUCGGGAACCUGGUUCCAUGGGCAAGUCAUCCUGGCUACCCAAGUACC	....(((.(.((((((.((((((((((((((((((((...(((((((((...))))))))).....)))).)))))))))))))))))))))).).)))....
ata-miR169b-5p	ata-mir169b	UAGCCAAGGAUGAUUUGCCUGUG	ACAUCUUCGAUAGCCAAGGAUGAUUUGCCUGUGAACCUCCCCCGGGAGCCCAGCUCUCGGGAACCUGGUUCCAUGGGCAAGUCAUCCUGGCUACCCAAGUACC	....(((.(.((((((.((((((((((((((((((((...(((((((((...))))))))).....)))).)))))))))))))))))))))).).)))....
ata-miR169c-3p	ata-mir169c	GGCGGUCACCUUGGCUAGC	CCUCGUCUGGUAGCCAAGGAUGACUUGCCUAUAUGCUCUUUCAGAAGCCCCGGUUAUUCCAUGGCUGGUUUCAGAUGAGUUCCAUGAUAGGCGGUCACCUUGGCUAGCCUGAGCAGC	.((..((.(((((((((((.(((((.((((((..((((..((.((((((..((((((...)))))))))))).)).))))......))))))))))))))))))).))).))..)).
ata-miR169c-5p	ata-mir169c	UAGCCAAGGAUGACUUGCCUA	CCUCGUCUGGUAGCCAAGGAUGACUUGCCUAUAUGCUCUUUCAGAAGCCCCGGUUAUUCCAUGGCUGGUUUCAGAUGAGUUCCAUGAUAGGCGGUCACCUUGGCUAGCCUGAGCAGC	.((..((.(((((((((((.(((((.((((((..((((..((.((((((..((((((...)))))))))))).)).))))......))))))))))))))))))).))).))..)).
ata-miR169d-3p	ata-mir169d	GGCAAGUUGUCCUUGGCUACA	GAACGGGAUGCAGCCAAGGAUGACUUGCCGGCUCCUGGUGUUGGGAGUUCACUGAGCUUUAGAGUUAGCCGGCAAGUUGUCCUUGGCUACACCUAGUUCUC	(((((((.((.(((((((((((((((((((((((((((.(((.((......)).))).)))).)..)))))))))))))))))))))).))))).))))..
ata-miR169d-5p	ata-mir169d	CAGCCAAGGAUGACUUGCCGG	GAACGGGAUGCAGCCAAGGAUGACUUGCCGGCUCCUGGUGUUGGGAGUUCACUGAGCUUUAGAGUUAGCCGGCAAGUUGUCCUUGGCUACACCUAGUUCUC	(((((((.((.(((((((((((((((((((((((((((.(((.((......)).))).)))).)..)))))))))))))))))))))).))))).))))..
ata-miR169e-5p	ata-mir169e	CAGCCAAGGAUGACUUGCCGA	GAGUGGAAUGCAGCCAAGGAUGACUUGCCGACAGCACACAACAAGGUGGUAGUAAUCUUGCCGGCAAGUCCGUCCUUGGCUACACCUUGCUCU	((((((..((.(((((((((((((((((((.((((.(((......)))))........)).)))))))).))))))))))).))..)))))).
ata-miR169f-3p	ata-mir169f	GGCAAGUCCGUCCUUGGCUACA	GAGUGGAAUGCAGCCAAGGAUGACUUGCCGACAGCACACAACAAGGUGGUAGUAAUCUUGCCGGCAAGUCCGUCCUUGGCUACACCUUGCUCU	((((((..((.(((((((((((((((((((.((((.(((......)))))........)).)))))))).))))))))))).))..)))))).
ata-miR169f-5p	ata-mir169f	CAGCCAAGGAUGACUUGCCGA	GAGUGGAAUGCAGCCAAGGAUGACUUGCCGACAGCACACAACAAGGUGGUAGUAAUCUUGCCGGCAAGUCCGUCCUUGGCUACACCUUGCUCU	((((((..((.(((((((((((((((((((.((((.(((......)))))........)).)))))))).))))))))))).))..)))))).
ata-miR169g-3p	ata-mir169g	GGCGAGUUGUUCUUGGCUACA	GACUAUGGUGCAGCCAAGGAUGACUUGCCGAUCGAACAAUGAUACAUCAUCAUAUCAUAUACAUUGAUCCAUCGGCGAGUUGUUCUUGGCUACAUCUUAGCU	..(((.((((.(((((((((((((((((((((.((.((((((((.............))).))))).)).))))))))))))))))))))).)))).)))..
ata-miR169g-5p	ata-mir169g	CAGCCAAGGAUGACUUGCCGA	GACUAUGGUGCAGCCAAGGAUGACUUGCCGAUCGAACAAUGAUACAUCAUCAUAUCAUAUACAUUGAUCCAUCGGCGAGUUGUUCUUGGCUACAUCUUAGCU	..(((.((((.(((((((((((((((((((((.((.((((((((.............))).))))).)).))))))))))))))))))))).)))).)))..
ata-miR169h-3p	ata-mir169h	GCAAGUUGUUCUUGGCUAGC	GGGCAGAAUGUAGCCAAGGAUGACUUGCCGGGUAUGUGCAUGUAUGCUUCAUGGUGAGGGUAUGCAUCCCUGCUUUGAAUCCAUGCUGAUAUUUUCCGGCAAGUUGUUCUUGGCUAGCAUCUUGUCCU	((((((.(((((((((((((((((((((((((.((((.((.(((((.((((.(((.((((.......))))))).))))..)))))))))))..))))))))))))))))))))).)))).)))))).
ata-miR169h-5p	ata-mir169h	UAGCCAAGGAUGACUUGCCGG	GGGCAGAAUGUAGCCAAGGAUGACUUGCCGGGUAUGUGCAUGUAUGCUUCAUGGUGAGGGUAUGCAUCCCUGCUUUGAAUCCAUGCUGAUAUUUUCCGGCAAGUUGUUCUUGGCUAGCAUCUUGUCCU	((((((.(((((((((((((((((((((((((.((((.((.(((((.((((.(((.((((.......))))))).))))..)))))))))))..))))))))))))))))))))).)))).)))))).
ata-miR169i-3p	ata-mir169i	GGCAGUCUCCUUGGCUAGC	GCUUCUUCUGAUAGCCAAGGAUGACUUGCCUGUGGAUAUAUAGCUUGAUCGAUUGCAGUUACAUCUCUGAAUGUACGUGAUCUGUCACUGUGUACAACAGGCAGUCUCCUUGGCUAGCCCGAGUGUC	....(((....((((((((((.((((.((((((.(.(((((((..((((.((((((.((.((((......)))))))))))).)))))))))))).))))))))))))))))))))....)))....
ata-miR169i-5p	ata-mir169i	UAGCCAAGGAUGACUUGCCUG	GCUUCUUCUGAUAGCCAAGGAUGACUUGCCUGUGGAUAUAUAGCUUGAUCGAUUGCAGUUACAUCUCUGAAUGUACGUGAUCUGUCACUGUGUACAACAGGCAGUCUCCUUGGCUAGCCCGAGUGUC	....(((....((((((((((.((((.((((((.(.(((((((..((((.((((((.((.((((......)))))))))))).)))))))))))).))))))))))))))))))))....)))....
ata-miR169j-3p	ata-mir169j	UGGGCAAGUCACCCUGGCUACC	CCAUCUUCGAUAGCCAAGGAUGAUUUGCCUGUGAAACUCCCUUGGCAGCCGAGCUCUCUGCCACAGAGAGCGGCGUCCGGCGGUUCCAUGGGCAAGUCACCCUGGCUACCCGAGUACCU	.....((((.((((((.((.(((((((((((((.((((.((..(((.(((..((((((((...)))))))))))))).)).)))).))))))))))))))).))))))..)))).....
ata-miR169j-5p	ata-mir169j	UAGCCAAGGAUGAUUUGCCUGUG	CCAUCUUCGAUAGCCAAGGAUGAUUUGCCUGUGAAACUCCCUUGGCAGCCGAGCUCUCUGCCACAGAGAGCGGCGUCCGGCGGUUCCAUGGGCAAGUCACCCUGGCUACCCGAGUACCU	.....((((.((((((.((.(((((((((((((.((((.((..(((.(((..((((((((...)))))))))))))).)).)))).))))))))))))))).))))))..)))).....
ata-miR171a-3p	ata-mir171a	UGAGCCGAACCAAUAUCACUC	GACGACAUGCUGGUAUUGUUUCGGCUCAUGUCCUCGUCGAGCACAUCGUCGGAUGAGAUGUGAGCCGAACCAAUAUCACUCAUGUAUUCUU	((..(((((.((((((((.(((((((((((((.(((((..((.....))..)))))))))))))))))).))))))))..)))))..))..
ata-miR171a-5p	ata-mir171a	UGGUAUUGUUUCGGCUCAUG	GACGACAUGCUGGUAUUGUUUCGGCUCAUGUCCUCGUCGAGCACAUCGUCGGAUGAGAUGUGAGCCGAACCAAUAUCACUCAUGUAUUCUU	((..(((((.((((((((.(((((((((((((.(((((..((.....))..)))))))))))))))))).))))))))..)))))..))..
ata-miR171b-3p	ata-mir171b	UGAUUGAGCCGUGCCAAUAUC	GGAGAGUCCGAUGUUGGCAUGGCUCAAUCAAAUCGAGUGGGCGGCGAUCGAGGCGUGAAGAUAUGAUUGUUUAACUCGAUCUGAUUGAGCCGUGCCAAUAUCGCAAGCUCCU	((((..(.((((((((((((((((((((((.(((((((....((((((((...(.....)...))))))))..))))))).)))))))))))))))))))))).)..)))).
ata-miR171b-5p	ata-mir171b	UGUUGGCAUGGCUCAAUCAAA	GGAGAGUCCGAUGUUGGCAUGGCUCAAUCAAAUCGAGUGGGCGGCGAUCGAGGCGUGAAGAUAUGAUUGUUUAACUCGAUCUGAUUGAGCCGUGCCAAUAUCGCAAGCUCCU	((((..(.((((((((((((((((((((((.(((((((....((((((((...(.....)...))))))))..))))))).)))))))))))))))))))))).)..)))).
ata-miR171c-3p	ata-mir171c	UUGAGCCGUGCCAAUAUCACG	AGGGGAGUGAACGCGGUAUUGGUGCGGUUCAAUCAGAGAGCUGGUGCCCCAGGAGGCAAGGGGUUCCUCCCUUCGAUUGAGCCGUGCCAAUAUCACGCGGUUUCUC	.(((((.((..((.((((((((((((((((((((.(((.(..((.(((((.........))))).))..)))).)))))))))))))))))))).)))).))))).
ata-miR171c-5p	ata-mir171c	CGGUAUUGGUGCGGUUCAAUC	AGGGGAGUGAACGCGGUAUUGGUGCGGUUCAAUCAGAGAGCUGGUGCCCCAGGAGGCAAGGGGUUCCUCCCUUCGAUUGAGCCGUGCCAAUAUCACGCGGUUUCUC	.(((((.((..((.((((((((((((((((((((.(((.(..((.(((((.........))))).))..)))).)))))))))))))))))))).)))).))))).
ata-miR171d-3p	ata-mir171d	UGAUUGAGCCGUGCCAAUAUC	GUCACUAUGAUGUUGGCUCGACUCACUCAGACCACGCCGGCCGGCCGGCCGGAGCCAUCCGCGGCGGUGGUUCUGAUUGAGCCGUGCCAAUAUCUUAGUGAUCU	(((((((.(((((((((.((.((((.(((((((((.((((((....)))))).(((......))).)))).))))).)))).)).))))))))).)))))))..
ata-miR171d-5p	ata-mir171d	UGUUGGCUCGACUCACUCAGA	GUCACUAUGAUGUUGGCUCGACUCACUCAGACCACGCCGGCCGGCCGGCCGGAGCCAUCCGCGGCGGUGGUUCUGAUUGAGCCGUGCCAAUAUCUUAGUGAUCU	(((((((.(((((((((.((.((((.(((((((((.((((((....)))))).(((......))).)))).))))).)))).)).))))))))).)))))))..
ata-miR172a-3p	ata-mir172a	AGAAUCUUGAUGAUGCUGCGU	GUUUGCGGGCGCGGCACCAUCAAGAUUCACAUCCAUCCCAUCCAGGCAUCCUUCGGUUCGUUUCCAAAACGAAACGAUCGACAACGCGUUGGAUACAAUAUAGAUGUGCAUGAGAAUCUUGAUGAUGCUGCGUCCGCACACAA	((.(((((((((((((.(((((((((((.((((((((..((((((((.....(((((.((((((......)))))))))))....)).))))))........)))).).))).))))))))))).))))))))))))).))..
ata-miR172a-5p	ata-mir172a	GCGGCACCAUCAAGAUUCACA	GUUUGCGGGCGCGGCACCAUCAAGAUUCACAUCCAUCCCAUCCAGGCAUCCUUCGGUUCGUUUCCAAAACGAAACGAUCGACAACGCGUUGGAUACAAUAUAGAUGUGCAUGAGAAUCUUGAUGAUGCUGCGUCCGCACACAA	((.(((((((((((((.(((((((((((.((((((((..((((((((.....(((((.((((((......)))))))))))....)).))))))........)))).).))).))))))))))).))))))))))))).))..
ata-miR172b-3p	ata-mir172b	AGAAUCUUGAUGAUGCUGCAU	UCUUGCAGGUGCAGCACCACCAAGAUUCACAUCGGAUCCGUCGUAAAAUCAAAUUUAUGCGACGCGCCAGGUGAUGAGAAUCUUGAUGAUGCUGCAUCAGCAGGCAC	.(((((.(((((((((.((.((((((((.(((((...((((((((.((......)).))))))).).....))))).)))))))).)).))))))))).)))))...
ata-miR172b-5p	ata-mir172b	GCAGCACCACCAAGAUUCACA	UCUUGCAGGUGCAGCACCACCAAGAUUCACAUCGGAUCCGUCGUAAAAUCAAAUUUAUGCGACGCGCCAGGUGAUGAGAAUCUUGAUGAUGCUGCAUCAGCAGGCAC	.(((((.(((((((((.((.((((((((.(((((...((((((((.((......)).))))))).).....))))).)))))))).)).))))))))).)))))...
ata-miR172c-3p	ata-mir172c	GGAAUCUUGAUGAUGCUGCAU	GAUUUCUGGUGUGGCAUCAUCAAGAUUCACACAAUGUAUGGCAUGCAUGCGAUGCUCUCAUCCUUCCCCAUCCAUGCAUGCAUGUGAACUGUAGUUCCGUUCAUGCAUGGAGAUGGAUGGAUUGAUGAGCUUGCUUGCUCGCUAGCCAGCGUACUAUGUGUGGGAAUCUUGAUGAUGCUGCAUCGGUGAUCAA	((((.((((((((((((((((((((((((((((..(((((((..(((.((((.((((((((((.(((...((((((((((.(((.((((....))))))).))))))))))...))).))).))).)))))))).)))..)).......)))))..)))))..))))))))))))))))))))))).))))..
ata-miR172c-5p	ata-mir172c	GUGGCAUCAUCAAGAUUCACACA	GAUUUCUGGUGUGGCAUCAUCAAGAUUCACACAAUGUAUGGCAUGCAUGCGAUGCUCUCAUCCUUCCCCAUCCAUGCAUGCAUGUGAACUGUAGUUCCGUUCAUGCAUGGAGAUGGAUGGAUUGAUGAGCUUGCUUGCUCGCUAGCCAGCGUACUAUGUGUGGGAAUCUUGAUGAUGCUGCAUCGGUGAUCAA	((((.((((((((((((((((((((((((((((..(((((((..(((.((((.((((((((((.(((...((((((((((.(((.((((....))))))).))))))))))...))).))).))).)))))))).)))..)).......)))))..)))))..))))))))))))))))))))))).))))..
ata-miR2118a-3p	ata-mir2118a	GGGAAUGGGAACAUGGAGGAA	GUUGUGUGCUUUCCUAAUGUCUCCCAUUCCUAUGGUUCUUGAGCACUCCUUCCUCUUCCUUUUCGCUUGUGCAAUAGAUUAAUUCAUAAACCAUAAAUAUGUGUGCACAUACCUAGAUAACCUGAGAUCUAGAAGGCUAGUCGAGAAGAGGAAGAAAAGAGAGCUUGAGAGCAGUGGGAAUGGGAACAUGGAGGAAACCCUAACU	((((.(.(.((((((.((((.((((((((((((.((((((((((.((((((((((((((.....(((((((((.((.((...................)).)))))))....((((((........)))))).)))).....).))))))))))....))).)))))))))).))))))))))))))))..)))))))).)))).
ata-miR2118a-5p	ata-mir2118a	UUCCUAAUGUCUCCCAUUCCUA	GUUGUGUGCUUUCCUAAUGUCUCCCAUUCCUAUGGUUCUUGAGCACUCCUUCCUCUUCCUUUUCGCUUGUGCAAUAGAUUAAUUCAUAAACCAUAAAUAUGUGUGCACAUACCUAGAUAACCUGAGAUCUAGAAGGCUAGUCGAGAAGAGGAAGAAAAGAGAGCUUGAGAGCAGUGGGAAUGGGAACAUGGAGGAAACCCUAACU	((((.(.(.((((((.((((.((((((((((((.((((((((((.((((((((((((((.....(((((((((.((.((...................)).)))))))....((((((........)))))).)))).....).))))))))))....))).)))))))))).))))))))))))))))..)))))))).)))).
ata-miR2118b-3p	ata-mir2118b	GGGAAUGGGAACAUGGAGGAA	GUUUGGUGUUUUCCCGAUGCCUCCCAUUCCUAUGGUUCUUGAGCACUCCUUCCUCUUCCCUUUCGCUUGCUCAAUAGAUUAAUUCAUAAAUCAUAAAUAUGUGUGCACAUACUUAGAUAAUCUGAGAUCUAGAAUGCUAGUUGAGAAGAGGAAGAAAAGAGAUCCCGAGAGCAGUGGGAAUGGGAACAUGGAGGAAACCCUAAAG	.(((((.((((((((.(((..((((((((((((.(((((((.(..(((((((((((((....(((((.((....((((((...(((...(((.(((.(((((....))))).))))))....)))))))))....)).)).)))))))))))))....)))..).))))))).)))))))))))).))))).)))))).))))).
ata-miR2118b-5p	ata-mir2118b	UUCCCGAUGCCUCCCAUUCCUA	GUUUGGUGUUUUCCCGAUGCCUCCCAUUCCUAUGGUUCUUGAGCACUCCUUCCUCUUCCCUUUCGCUUGCUCAAUAGAUUAAUUCAUAAAUCAUAAAUAUGUGUGCACAUACUUAGAUAAUCUGAGAUCUAGAAUGCUAGUUGAGAAGAGGAAGAAAAGAGAUCCCGAGAGCAGUGGGAAUGGGAACAUGGAGGAAACCCUAAAG	.(((((.((((((((.(((..((((((((((((.(((((((.(..(((((((((((((....(((((.((....((((((...(((...(((.(((.(((((....))))).))))))....)))))))))....)).)).)))))))))))))....)))..).))))))).)))))))))))).))))).)))))).))))).
ata-miR2118c-3p	ata-mir2118c	UUCCUGAUGCCUCCCAUGCCUA	UCUUAGAGCGGUGGGCAUGGGAACAUAGAGGAAAGCCUAGAUUUCUUGGCCUCUUAAUUUAGGGGCAAAGAUUGUUUUGUGUUUUCCUGAUGCCUCCCAUGCCUAUAGUUCUUAG	.((.(((((.((((((((((((.(((..(((((((((.((((.((((.((((((......)))))).))))..)))).).)))))))).)))..)))))))))))).))))).))
ata-miR2118d-3p	ata-mir2118d	UUCCUGAUGCCUCCCAUGCCUA	UCUUAGAGCGGUGGGCAUGGGAACAUAGAGGAAAGCCUAGAUUUCUUGGCCUCUUAAUUUAGGGGCAAAGAUUGUUUUGUGUUUUCCUGAUGCCUCCCAUGCCUAUAGUUCUUAG	.((.(((((.((((((((((((.(((..(((((((((.((((.((((.((((((......)))))).))))..)))).).)))))))).)))..)))))))))))).))))).))
ata-miR2275a-3p	ata-mir2275a	UUUGUUUUUCUCCAAUAUCUCA	GCACUGAAAGUGAGUGUUCGAGGAAAGCAAACUGGAAAAAUCCAUCUCAAAGUGCUGAUGUUUCCAGUUUGUUUUUCUCCAAUAUCUCAUUUUCGGUAG	..((((((((((((((((.(((((((((((((((((((.((((((......)))..))).))))))))))))))))))).)))).))))))))))))..
ata-miR2275a-5p	ata-mir2275a	UGAGUGUUCGAGGAAAGCAA	GCACUGAAAGUGAGUGUUCGAGGAAAGCAAACUGGAAAAAUCCAUCUCAAAGUGCUGAUGUUUCCAGUUUGUUUUUCUCCAAUAUCUCAUUUUCGGUAG	..((((((((((((((((.(((((((((((((((((((.((((((......)))..))).))))))))))))))))))).)))).))))))))))))..
ata-miR2275b-3p	ata-mir2275b	CUUGUUUUCCUCCAAUAUCUCA	ACUGAAAGUGAGAGUUGGAGGAAAACAAACAGAUCAUGGCUAGCUAAUCGUGGUCACCGAUCAGCUUGUUUUCCUCCAAUAUCUCACCUUCGGUUG	((((((.(((((((((((((((((((((.(.((((.((((((........))))))..)))).).))))))))))))))).)))))).))))))..
ata-miR2275b-5p	ata-mir2275b	AGAGUUGGAGGAAAACAAACA	ACUGAAAGUGAGAGUUGGAGGAAAACAAACAGAUCAUGGCUAGCUAAUCGUGGUCACCGAUCAGCUUGUUUUCCUCCAAUAUCUCACCUUCGGUUG	((((((.(((((((((((((((((((((.(.((((.((((((........))))))..)))).).))))))))))))))).)))))).))))))..
ata-miR2275c-3p	ata-mir2275c	UUUGGUUUCCUCCAAUAUCUCA	GCAGAUGAAUUUGAGUGUUGGAUGGGACCAAAUCUUACUGCCGGGUGUGGCAAGAUUUGGUUUCCUCCAAUAUCUUAUGUUCAUAUGUCAGACGCUGGGUGUUAGCUACAAGCCUACAACAAGUGAUAGUUGGAUGGACACCUGGGCCUGUCUCAAGAACCUAACCUCGCAAGCUGAAUGUGAGAUUUGGAUGGAACCAAAUCUUCAGCUAUAGUGGCACAAGAUUUGGUUUCCUCCAAUAUCUCAUCUUCAACUG	.(((.((((..(((((((((((.(((((((((((((..(((((..(((((((((((((((((((.(((((.((((((((((((..(((..((.(.(((((.......(((.(((((((((........))))..........))))).))).......))))).).)))))...))))))))))))))))).)))))))))))))..)))))).))))).))))))))))))).))))))).))))..)))).)))
ata-miR2275c-5p	ata-mir2275c	AGUGUUGGAUGGGACCAAAUC	GCAGAUGAAUUUGAGUGUUGGAUGGGACCAAAUCUUACUGCCGGGUGUGGCAAGAUUUGGUUUCCUCCAAUAUCUUAUGUUCAUAUGUCAGACGCUGGGUGUUAGCUACAAGCCUACAACAAGUGAUAGUUGGAUGGACACCUGGGCCUGUCUCAAGAACCUAACCUCGCAAGCUGAAUGUGAGAUUUGGAUGGAACCAAAUCUUCAGCUAUAGUGGCACAAGAUUUGGUUUCCUCCAAUAUCUCAUCUUCAACUG	.(((.((((..(((((((((((.(((((((((((((..(((((..(((((((((((((((((((.(((((.((((((((((((..(((..((.(.(((((.......(((.(((((((((........))))..........))))).))).......))))).).)))))...))))))))))))))))).)))))))))))))..)))))).))))).))))))))))))).))))))).))))..)))).)))
ata-miR319-3p	ata-mir319	ACUGGAUGACGCGGGAGCUAA	UCUGUGUGAGAGAGCUCUCUUCAGUCCACUCUCAGAUGGUUGUAGGGUUUUAUUAGCUGCCGAUUCAUUCAUUCACCUACCAAGAACCAAGGCGGAGCGCAUGUCUUGGUAGCCGACUGGAUGACGCGGGAGCUAAUAUUUAGCUCGACGUUGUUUGUGGUUGGACUGAAGGGUGCUCCCUUGCUCGCAGU	.(((((((((.((((.((((((((((((.((.((((((..(((.(((((.((((((((.(((..(((((((.((..(((((((((..((..(((...))).)))))))))))..)).)))))))..))).))))))))...))))).))).)))))).)).)))))))))))).)))).)))))..)))).
ata-miR319-5p	ata-mir319	AGCUGCCGAUUCAUUCAUUCA	UCUGUGUGAGAGAGCUCUCUUCAGUCCACUCUCAGAUGGUUGUAGGGUUUUAUUAGCUGCCGAUUCAUUCAUUCACCUACCAAGAACCAAGGCGGAGCGCAUGUCUUGGUAGCCGACUGGAUGACGCGGGAGCUAAUAUUUAGCUCGACGUUGUUUGUGGUUGGACUGAAGGGUGCUCCCUUGCUCGCAGU	.(((((((((.((((.((((((((((((.((.((((((..(((.(((((.((((((((.(((..(((((((.((..(((((((((..((..(((...))).)))))))))))..)).)))))))..))).))))))))...))))).))).)))))).)).)))))))))))).)))).)))))..)))).
ata-miR390-3p	ata-mir390	CGCUAUCUAUCCUGAGCUCC	ACAAUCCUUGAAGCUCAGGAGGGAUAGCGCCUAGGUUUAUUGCAACCAGCAAGAGACCGACCGGCCGGCCGGCCGGCUCUUGAUGGUUCAUCGAUCUGUUCGUCCGAAGCGCUAUCUAUCCUGAGCUCCACGGUUUGUU	((((.((.((.(((((((((.(((((((((.((((((...((.(((((.((((((.(((.((((....)))).))))))))).)))))))..))))))(((....)))))))))))).))))))))).)).)).)))).
ata-miR390-5p	ata-mir390	AAGCUCAGGAGGGAUAGCGCC	ACAAUCCUUGAAGCUCAGGAGGGAUAGCGCCUAGGUUUAUUGCAACCAGCAAGAGACCGACCGGCCGGCCGGCCGGCUCUUGAUGGUUCAUCGAUCUGUUCGUCCGAAGCGCUAUCUAUCCUGAGCUCCACGGUUUGUU	((((.((.((.(((((((((.(((((((((.((((((...((.(((((.((((((.(((.((((....)))).))))))))).)))))))..))))))(((....)))))))))))).))))))))).)).)).)))).
ata-miR393-3p	ata-mir393	CAGUGCAAUCCCUUUGGAAUU	UAGUGGAGGAUUCCAAAGGGAUCGCAUUGAUCGAUCUCUCCGUCAUCGGCGUGCAAGGUCGAUGGAUCAGUGCAAUCCCUUUGGAAUUCUCCGCUCG	.(((((((((((((((((((((.(((((((((...........(((((((.......)))))))))))))))).)))))))))))))))))))))..
ata-miR393-5p	ata-mir393	UUCCAAAGGGAUCGCAUUGAU	UAGUGGAGGAUUCCAAAGGGAUCGCAUUGAUCGAUCUCUCCGUCAUCGGCGUGCAAGGUCGAUGGAUCAGUGCAAUCCCUUUGGAAUUCUCCGCUCG	.(((((((((((((((((((((.(((((((((...........(((((((.......)))))))))))))))).)))))))))))))))))))))..
ata-miR394-3p	ata-mir394	AGGUGGGCAUACUGCCAAUGG	CGAGAGCUCUUUGGCAUUCUGUCCACCUCCUUGUGAAUCUUGCAGGGGAGAUCUCACGAUCUGUCGAGCUUGCGGGUUGCUUGGAGGUGGGCAUACUGCCAAUGGAGCUGUGUAG	..(.((((((((((((...(((((((((((..((((..(((((((((.(((((....))))).)....))))))))))))..)))))))))))...)))))).)))))).)....
ata-miR394-5p	ata-mir394	UUGGCAUUCUGUCCACCUCC	CGAGAGCUCUUUGGCAUUCUGUCCACCUCCUUGUGAAUCUUGCAGGGGAGAUCUCACGAUCUGUCGAGCUUGCGGGUUGCUUGGAGGUGGGCAUACUGCCAAUGGAGCUGUGUAG	..(.((((((((((((...(((((((((((..((((..(((((((((.(((((....))))).)....))))))))))))..)))))))))))...)))))).)))))).)....
ata-miR395a-3p	ata-mir395a	UGAAGUGUUUGGGGGAACUC	CUCGUCGGGAGUUCCCUUCAAGCACUUCAGGAAGCAUCUUUUGUAGGGCAUUUCUGAAGUGUUUGGGGGAACUCUUGUUGUCAC	.....((((((((((((.(((((((((((((((((.(((.....))))).))))))))))))))))))))))))))).......
ata-miR395a-5p	ata-mir395a	GUUCCCUUCAAGCACUUCAGG	CUCGUCGGGAGUUCCCUUCAAGCACUUCAGGAAGCAUCUUUUGUAGGGCAUUUCUGAAGUGUUUGGGGGAACUCUUGUUGUCAC	.....((((((((((((.(((((((((((((((((.(((.....))))).))))))))))))))))))))))))))).......
ata-miR395b-3p	ata-mir395b	AAGUGUUUGGGGGAACUC	CUUACUGCGGGUUCCCUGCAAACACUUCACGAAGCAUUAUUUCAAACGCCAUUGCGAAGUGUUUGGAGGAACUCUUGGUGAAGUCAAGCUCCAAGAACUAAGAAGGUGAUCAAUACGAAGCAUGUUUGGUCUUACCGUGGGUUCCCUACGAGCACUCCACGAGGCAUUAUUCCAAAUACCACUGUGAAGUGUUUGGGGGAACUCUUGGUGAUGC	.((((((.(((((((((.((((((((((((((((.....))))...(((....)))..((((((((((.....(((.(((.(((...((((...(((((.....(((((((((.((.......))))))))..)))...))))).....))))))).))).))).....))))))))))....))))))))))))))))))))).))))))...
ata-miR395b-5p	ata-mir395b	GUUCCCUGCAAACACUUCACG	CUUACUGCGGGUUCCCUGCAAACACUUCACGAAGCAUUAUUUCAAACGCCAUUGCGAAGUGUUUGGAGGAACUCUUGGUGAAGUCAAGCUCCAAGAACUAAGAAGGUGAUCAAUACGAAGCAUGUUUGGUCUUACCGUGGGUUCCCUACGAGCACUCCACGAGGCAUUAUUCCAAAUACCACUGUGAAGUGUUUGGGGGAACUCUUGGUGAUGC	.((((((.(((((((((.((((((((((((((((.....))))...(((....)))..((((((((((.....(((.(((.(((...((((...(((((.....(((((((((.((.......))))))))..)))...))))).....))))))).))).))).....))))))))))....))))))))))))))))))))).))))))...
ata-miR395c-3p	ata-mir395c	UGAAGUGUUUGGGGGAACUC	GUCACCUGGAGUUCUCCUCAAAUCACUUCAAUUGCUAGCUUAUGCCUAAUUGUUGCAUUGGCACUGUUUUAAAGUGUGCAUUGCAGGGAUAAGAGAGGCGUGCAUAGUGAAGUGUUUGGGGGAACUCUGGGUGGCAA	(((((((((((((((((.((((.(((((((..(((..((((....((.(((.(((((.(((((((.......))))).)).))))).))).))..))))..)))...))))))))))))))))))))))))))))..
ata-miR395c-5p	ata-mir395c	GUUCUCCUCAAAUCACUUCA	GUCACCUGGAGUUCUCCUCAAAUCACUUCAAUUGCUAGCUUAUGCCUAAUUGUUGCAUUGGCACUGUUUUAAAGUGUGCAUUGCAGGGAUAAGAGAGGCGUGCAUAGUGAAGUGUUUGGGGGAACUCUGGGUGGCAA	(((((((((((((((((.((((.(((((((..(((..((((....((.(((.(((((.(((((((.......))))).)).))))).))).))..))))..)))...))))))))))))))))))))))))))))..
ata-miR395d-3p	ata-mir395d	UGAAGUGUUUGGGGGAACUC	GUAUUACUGGGAGUUCCCUUCAAGCACUUUACGAACUACUUUUUUAAGGUAUUAUGUGAAGUGUUUGGGGAACUCUUGGUGCAACUAAGCACUUAAAAGAUAUUGCAAGUCAUAAACCACACGAGAUGUACUGCAAAUCCCGUUUGGUAUCACUGGGAAUUCCUUUCAAACACUUUACGGAUCACCUUUCUCAGGGCUCAUGUGAAGUGUUUGGGGGAACUCUCGGUGUAAC	....(((((((((((((((.(((((((((((((.....(((....(((((....((((((((((((((((((.((((((((..(((((((........(((.(((((.(((((............))).))))))))))..)))))))..)))))))).)))))..)))))))))))))....)))))....))).....))))))))))))))))))))))))))))....
ata-miR395d-5p	ata-mir395d	AGUUCCCUUCAAGCACUUUACG	GUAUUACUGGGAGUUCCCUUCAAGCACUUUACGAACUACUUUUUUAAGGUAUUAUGUGAAGUGUUUGGGGAACUCUUGGUGCAACUAAGCACUUAAAAGAUAUUGCAAGUCAUAAACCACACGAGAUGUACUGCAAAUCCCGUUUGGUAUCACUGGGAAUUCCUUUCAAACACUUUACGGAUCACCUUUCUCAGGGCUCAUGUGAAGUGUUUGGGGGAACUCUCGGUGUAAC	....(((((((((((((((.(((((((((((((.....(((....(((((....((((((((((((((((((.((((((((..(((((((........(((.(((((.(((((............))).))))))))))..)))))))..)))))))).)))))..)))))))))))))....)))))....))).....))))))))))))))))))))))))))))....
ata-miR395e-3p	ata-mir395e	UGAAGUGUUUGGGGGAACUC	CUUACCGUGGGUUCCUUACAAGCACUUCACGAGGCAUUAUUACAAAUGCCACUGUGAAGUGUUUGGGGGAACUCUUGGUGAUGC	.((((((.(((((((((.(((((((((((((.((((((......))))))..)))))))))))))))))))))).))))))...
ata-miR395e-5p	ata-mir395e	GUUCCUUACAAGCACUUCACG	CUUACCGUGGGUUCCUUACAAGCACUUCACGAGGCAUUAUUACAAAUGCCACUGUGAAGUGUUUGGGGGAACUCUUGGUGAUGC	.((((((.(((((((((.(((((((((((((.((((((......))))))..)))))))))))))))))))))).))))))...
ata-miR395f-3p	ata-mir395f	UGAAGUGUUUGGGGGAACUC	CUCGUCGGGAGUUCCCUUCAAGCACUUCAGGAAGCAUCUCUUUCAAGGCAUUUCUGAAGUGUUUGGGGGAACUCUUGUUGUCGC	.....((((((((((((.(((((((((((((((((............)).))))))))))))))))))))))))))).......
ata-miR395f-5p	ata-mir395f	GUUCCCUUCAAGCACUUCAGG	CUCGUCGGGAGUUCCCUUCAAGCACUUCAGGAAGCAUCUCUUUCAAGGCAUUUCUGAAGUGUUUGGGGGAACUCUUGUUGUCGC	.....((((((((((((.(((((((((((((((((............)).))))))))))))))))))))))))))).......
ata-miR396a-3p	ata-mir396a	GUUCAAGAAAGUCCUUGGAAA	GGCCAUGCUCUCCACAGGCUUUCUUGAACUGUCAACUCGCGCGCGCCGGCCAUCCAUGGCCUUCCUUUGCUGCCGAAUUCGCAUAUGCUCUUGCAUGUCUCGAUCUCGUGCGAUCCGAUGGAUCUCUGCCUGCCUUGUUGAUGGUUCAAGAAAGUCCUUGGAAAACAUGCCCGC	((.((((...((((..((((((((((((((((((((..(.(((.((.(((((....)))))..........(((((..(((.((((((....))))))..)))..))).))(((((...)))))...)).))))..))))))))))))))))))))..))))...)))).))..
ata-miR396a-5p	ata-mir396a	UCCACAGGCUUUCUUGAACUG	GGCCAUGCUCUCCACAGGCUUUCUUGAACUGUCAACUCGCGCGCGCCGGCCAUCCAUGGCCUUCCUUUGCUGCCGAAUUCGCAUAUGCUCUUGCAUGUCUCGAUCUCGUGCGAUCCGAUGGAUCUCUGCCUGCCUUGUUGAUGGUUCAAGAAAGUCCUUGGAAAACAUGCCCGC	((.((((...((((..((((((((((((((((((((..(.(((.((.(((((....)))))..........(((((..(((.((((((....))))))..)))..))).))(((((...)))))...)).))))..))))))))))))))))))))..))))...)))).))..
ata-miR396b-3p	ata-mir396b	GUUCAAGAAAGUCCUUGGAA	GGCCAUGCUCUCCACAGGCUUUCUUGAACUGUCAACUCGCGCGCGCCGGCCAUCCAUGGCCUUCCUUUGCUGCCGAAUUCGCAUAUGCUCUUGCAUGUCUCGAUCUCGUGCGAUCCGAUGGAUCUCUGCCUGCCUUGUUGAUGGUUCAAGAAAGUCCUUGGAAAACAUGCCCGC	((.((((...((((..((((((((((((((((((((..(.(((.((.(((((....)))))..........(((((..(((.((((((....))))))..)))..))).))(((((...)))))...)).))))..))))))))))))))))))))..))))...)))).))..
ata-miR396b-5p	ata-mir396b	UCCACAGGCUUUCUUGAACUG	GGCCAUGCUCUCCACAGGCUUUCUUGAACUGUCAACUCGCGCGCGCCGGCCAUCCAUGGCCUUCCUUUGCUGCCGAAUUCGCAUAUGCUCUUGCAUGUCUCGAUCUCGUGCGAUCCGAUGGAUCUCUGCCUGCCUUGUUGAUGGUUCAAGAAAGUCCUUGGAAAACAUGCCCGC	((.((((...((((..((((((((((((((((((((..(.(((.((.(((((....)))))..........(((((..(((.((((((....))))))..)))..))).))(((((...)))))...)).))))..))))))))))))))))))))..))))...)))).))..
ata-miR396c-3p	ata-mir396c	GGUCAAGAAAGCUGUGGGAAG	UGCCAUGCCUUUCCACAGCUUUCUUGAACUUCUCUUGCGCCUCUCCUUAAUUACUCCCCACUCUCUCUGUCUCUCCCUUUCUCUCCGUUGGUAGAGAGAGACAUGAACGGGGAGAGAGAACAGGAGCAGGAGCAGCAAGAAGAGGGUCAAGAAAGCUGUGGGAAGAAAUGGCAUA	((((((..(((((((((((((((((((.(((((((((((((((((((...((.((((((....((..((((((((.((.((........)).)).)))))))).))..)))))).))....)))))..)).)).))))).))))).)))))))))))))))))))..))))))..
ata-miR396c-5p	ata-mir396c	UUCCACAGCUUUCUUGAACUU	UGCCAUGCCUUUCCACAGCUUUCUUGAACUUCUCUUGCGCCUCUCCUUAAUUACUCCCCACUCUCUCUGUCUCUCCCUUUCUCUCCGUUGGUAGAGAGAGACAUGAACGGGGAGAGAGAACAGGAGCAGGAGCAGCAAGAAGAGGGUCAAGAAAGCUGUGGGAAGAAAUGGCAUA	((((((..(((((((((((((((((((.(((((((((((((((((((...((.((((((....((..((((((((.((.((........)).)).)))))))).))..)))))).))....)))))..)).)).))))).))))).)))))))))))))))))))..))))))..
ata-miR396d-3p	ata-mir396d	GUUCAAGAAAGCCCAUGGAAA	GGGCAUGCUCUCCACAGGCUUUCUUGAACUGUGAACUCGCGGGGAUGGGGAUUCCCUGGAUUGUGGCGCUCCUGCCUUCUCUUCGGCCGUCUCCGCCUGUUGAUGGUUCAAGAAAGCCCAUGGAAACCAUGCCCGC	(((((((...((((..((((((((((((((((.(((..((((((((((.......(((((..(.(((......)))..)..)))))))))))))))..))).))))))))))))))))..))))...)))))))..
ata-miR396d-5p	ata-mir396d	UCCACAGGCUUUCUUGAACUG	GGGCAUGCUCUCCACAGGCUUUCUUGAACUGUGAACUCGCGGGGAUGGGGAUUCCCUGGAUUGUGGCGCUCCUGCCUUCUCUUCGGCCGUCUCCGCCUGUUGAUGGUUCAAGAAAGCCCAUGGAAACCAUGCCCGC	(((((((...((((..((((((((((((((((.(((..((((((((((.......(((((..(.(((......)))..)..)))))))))))))))..))).))))))))))))))))..))))...)))))))..
ata-miR396e-3p	ata-mir396e	GUUCAAUAAAGCUGUGGGAAA	CUUUGCUGUCUUCCACAGCUUUCUUGAACUGCAUCUGCAAUUGGUGGAUGCUAGCUUCUGCUCGCAAGAUCUGCAGUUCAAUAAAGCUGUGGGAAAUUGCAGAGAG	((((((.((.((((((((((((.(((((((((((((((.....)))))(((.(((....))).))).....)))))))))).)))))))))))).)).))))))..
ata-miR396e-5p	ata-mir396e	UUCCACAGCUUUCUUGAACUG	CUUUGCUGUCUUCCACAGCUUUCUUGAACUGCAUCUGCAAUUGGUGGAUGCUAGCUUCUGCUCGCAAGAUCUGCAGUUCAAUAAAGCUGUGGGAAAUUGCAGAGAG	((((((.((.((((((((((((.(((((((((((((((.....)))))(((.(((....))).))).....)))))))))).)))))))))))).)).))))))..
ata-miR398f-3p	ata-mir398f	UGUGUUCUCAGGUCGCCCCCG	CGAGGAAGUUCCUGCAGGGUCGAACUGAGAACACAUGAGAUAUAUUGACGAGCGACUAACUCAUGUGUUCUCAGGUCGCCCCCGCUGGAGCCUC	.((((...((((.((.(((.(((.(((((((((((((((.((..(((.....))).)).))))))))))))))).))).))).)).))))))))
ata-miR398f-5p	ata-mir398f	GGGUCGAACUGAGAACACAUG	CGAGGAAGUUCCUGCAGGGUCGAACUGAGAACACAUGAGAUAUAUUGACGAGCGACUAACUCAUGUGUUCUCAGGUCGCCCCCGCUGGAGCCUC	.((((...((((.((.(((.(((.(((((((((((((((.((..(((.....))).)).))))))))))))))).))).))).)).))))))))
ata-miR398g-3p	ata-mir398g	UGUGUUCUCAGGUCGCCCCCG	CGAGGAAAUUCCUGUGGGGUCGAGCUGGGAACACAUGAGAUAUGAACCGCUUGAUUGACGAGCGUCUCUUAUCAACUCAUGUGUUCUCAGGUCGCCCCCGCUGGAGCCUC	.((((...((((.((((((.(((.((((((((((((((((((.((..((((((.....))))))..)).))))...)))))))))))))).))).)))))).))))))))
ata-miR398g-5p	ata-mir398g	GGGUCGAGCUGGGAACACAUG	CGAGGAAAUUCCUGUGGGGUCGAGCUGGGAACACAUGAGAUAUGAACCGCUUGAUUGACGAGCGUCUCUUAUCAACUCAUGUGUUCUCAGGUCGCCCCCGCUGGAGCCUC	.((((...((((.((((((.(((.((((((((((((((((((.((..((((((.....))))))..)).))))...)))))))))))))).))).)))))).))))))))
ata-miR399a-3p	ata-mir399a	UGCCAAAGGAGAAUUGCCCUG	GUGUGAAUCCCAGGGCGCUUCUCCAUUGGCACGGCGGCAUGCAUGCAUGUAGCCAGGUGAGUUGAAGAAGCUCCAUGCACGGAAGCUACCUAGCUAGCCAUGCUGUGCGUGCCAAAGGAGAAUUGCCCUGCGAUUCACCU	..(((((((.(((((((.((((((.((((((((((((((((...((...((((.((((..........((((((......)).)))))))).)))))))))))))).)))))))).)))))).))))))).)))))))..
ata-miR399a-5p	ata-mir399a	GGGCGCUUCUCCAUUGGCACGG	GUGUGAAUCCCAGGGCGCUUCUCCAUUGGCACGGCGGCAUGCAUGCAUGUAGCCAGGUGAGUUGAAGAAGCUCCAUGCACGGAAGCUACCUAGCUAGCCAUGCUGUGCGUGCCAAAGGAGAAUUGCCCUGCGAUUCACCU	..(((((((.(((((((.((((((.((((((((((((((((...((...((((.((((..........((((((......)).)))))))).)))))))))))))).)))))))).)))))).))))))).)))))))..
ata-miR399b-3p	ata-mir399b	UGCCAAAGGAGAAUUGCCCUG	GUGUGAAUCCCAGGGCGCUUCUCCUUUGGCACGGAGGCAUACUUGUACUGAUGGUAGGAGUUGGCCAGGUGAGGAAGCUCCAGGCCGAUCAGUGUGUGCAGCUAGCCAGCCGCGUCGCGCGUGCCAAAGGAGAAUUGCCCUGCGAUUCACCU	..(((((((.(((((((.((((((((((((((...(((..((((.((((...)))).))))..))).(((..(((...)))..))).....((((((((.(((....))).))).))))))))))))))))))).))))))).)))))))..
ata-miR399b-5p	ata-mir399b	CAGGGCGCUUCUCCUUUGGCA	GUGUGAAUCCCAGGGCGCUUCUCCUUUGGCACGGAGGCAUACUUGUACUGAUGGUAGGAGUUGGCCAGGUGAGGAAGCUCCAGGCCGAUCAGUGUGUGCAGCUAGCCAGCCGCGUCGCGCGUGCCAAAGGAGAAUUGCCCUGCGAUUCACCU	..(((((((.(((((((.((((((((((((((...(((..((((.((((...)))).))))..))).(((..(((...)))..))).....((((((((.(((....))).))).))))))))))))))))))).))))))).)))))))..
ata-miR408-3p	ata-mir408	UGCACUGCCUCUUCCCUGCC	AGGGCAGAGGAGACAGGGAUGGAGCAGAGCAAGGGAUGGGGCAAACAACAAACUUCAACUGCUUCCUUCCACUGAUCACCUCCUGAUUAUAUGACAAGAGCGAGAGAGUUGUGAGAGAUGAGAGCUUUUGUUAUUGUUGUUGUUGUUGCUCCCUCCCUGCACUGCCUCUUCCCUGCCUCCCCUCCCA	.(((.((.((((.((((((.(((((((.(((.((((.(((((((.((((((....((((.............((((((.....)))))).(((((((((((......(((......)))....))))))))))).))))))))))))))))).))))))).))).)))))))))).)))).))))).
ata-miR408-5p	ata-mir408	CAGGGAUGGAGCAGAGCAAGG	AGGGCAGAGGAGACAGGGAUGGAGCAGAGCAAGGGAUGGGGCAAACAACAAACUUCAACUGCUUCCUUCCACUGAUCACCUCCUGAUUAUAUGACAAGAGCGAGAGAGUUGUGAGAGAUGAGAGCUUUUGUUAUUGUUGUUGUUGUUGCUCCCUCCCUGCACUGCCUCUUCCCUGCCUCCCCUCCCA	.(((.((.((((.((((((.(((((((.(((.((((.(((((((.((((((....((((.............((((((.....)))))).(((((((((((......(((......)))....))))))))))).))))))))))))))))).))))))).))).)))))))))).)))).))))).
ata-miR5062a-3p	ata-mir5062a	GUGGAUUUUUCACCAAGAUUCAAG	CGUAGCUUCUUGAACCUUAGGGAAAAGCCGCAUAACACCAUUAACUUGAAAACCACUUAUCUUAUCCCAGAACUGCUCCUACCACAAUAUAAGGGGUAAAAAAUGGUUUUUAGUUUGUGAGGUCAUGUGGAUUUUUCACCAAGAUUCAAGUGGUUAUC	.((((((.((((((.(((.((((((((((((((.((..(((.((((.((((((((.((...(((((((........................))))))).)).)))))))))))).)))..)).)))))).)))))).))))).)))))).)))))).
ata-miR5062a-5p	ata-mir5062a	UGAACCUUAGGGAAAAGCCGCAU	CGUAGCUUCUUGAACCUUAGGGAAAAGCCGCAUAACACCAUUAACUUGAAAACCACUUAUCUUAUCCCAGAACUGCUCCUACCACAAUAUAAGGGGUAAAAAAUGGUUUUUAGUUUGUGAGGUCAUGUGGAUUUUUCACCAAGAUUCAAGUGGUUAUC	.((((((.((((((.(((.((((((((((((((.((..(((.((((.((((((((.((...(((((((........................))))))).)).)))))))))))).)))..)).)))))).)))))).))))).)))))).)))))).
ata-miR5062b-3p	ata-mir5062b	UGAACCUUAGGGAAAAGCCGCAU	GUGAGGUCAUGCGGAUUUUUCACCAAGAUUCAAGUGGUUAUCUGGAUCUUUUGACUUAAGUGCUCCUACCACAAUGUACCUAGCGUUUUAUUACCCAUGUUUUUUUAUUAUCAUAUUGUACCUGGGUGCAAUUAUGUGCAAGUUAUAUGUGGUCACUGGAUUGCAUGUAACAAGUAAGGUUCACGUAGCUUCUUGAACCUUAGGGAAAAGCCGCAUAACACCAUUA	(((..((.((((((.((((((.(((((.((((((.((((((.((((((((...((((............((((.(((((((((.((.................................)))))))))))....))))...(((((((((((((....))))))))))))))))))))))))).)))))).)))))).))).)))))))))))))).))..)))..
ata-miR5062b-5p	ata-mir5062b	GCGGAUUUUUCACCAAGAUUCAAG	GUGAGGUCAUGCGGAUUUUUCACCAAGAUUCAAGUGGUUAUCUGGAUCUUUUGACUUAAGUGCUCCUACCACAAUGUACCUAGCGUUUUAUUACCCAUGUUUUUUUAUUAUCAUAUUGUACCUGGGUGCAAUUAUGUGCAAGUUAUAUGUGGUCACUGGAUUGCAUGUAACAAGUAAGGUUCACGUAGCUUCUUGAACCUUAGGGAAAAGCCGCAUAACACCAUUA	(((..((.((((((.((((((.(((((.((((((.((((((.((((((((...((((............((((.(((((((((.((.................................)))))))))))....))))...(((((((((((((....))))))))))))))))))))))))).)))))).)))))).))).)))))))))))))).))..)))..
ata-miR5070-3p	ata-mir5070	UUGAACUAAGUAGGGUCGGAG	ACCUAAAGGGUACCUUCUGACCCUUCUUAGUUCAACCAAAUAAACUAAUUUUUCCUAAUUUAGUUCAUUCAGUUGAACUAAGUAGGGUCGGAGGGUACCCUGGA	.((...((((((((((((((((((.(((((((((((..(((.((((((.((.....)).)))))).)))..))))))))))).)))))))))))))))))))).
ata-miR5070-5p	ata-mir5070	UCUGACCCUUCUUAGUUCAAC	ACCUAAAGGGUACCUUCUGACCCUUCUUAGUUCAACCAAAUAAACUAAUUUUUCCUAAUUUAGUUCAUUCAGUUGAACUAAGUAGGGUCGGAGGGUACCCUGGA	.((...((((((((((((((((((.(((((((((((..(((.((((((.((.....)).)))))).)))..))))))))))).)))))))))))))))))))).
ata-miR5084-3p	ata-mir5084	ACCAUACGGUACUGCAGAGGAUC	AGACGGGUUAGGAUCCUCUACAGUACUGUACGGUGCUCUUAGUCACUGCCAUGUGGGACCUGGCCCCACAUAUCAUCCACACUACAGCACCAUACGGUACUGCAGAGGAUCUCAACCCCUC	.((.(((((.(((((((((.((((((((((.((((((..((((...((..(((((((.......)))))))..)).....)))).)))))).)))))))))).))))))))).))))).))
ata-miR5084-5p	ata-mir5084	AUCCUCUACAGUACUGUACGGUGC	AGACGGGUUAGGAUCCUCUACAGUACUGUACGGUGCUCUUAGUCACUGCCAUGUGGGACCUGGCCCCACAUAUCAUCCACACUACAGCACCAUACGGUACUGCAGAGGAUCUCAACCCCUC	.((.(((((.(((((((((.((((((((((.((((((..((((...((..(((((((.......)))))))..)).....)))).)))))).)))))))))).))))))))).))))).))
ata-miR5168-3p	ata-mir5168	UCGGACCAGGCUUCAAUCCCU	AGUUAGGUUAAGGGGGUUGUUGUCUGGUUCAAGGUCUCCACAUACAUCAUAUACAUGGAGAGCAUGGUAUAUGGAUUGUAUGAUUUGGUGAUCUCGGACCAGGCUUCAAUCCCUUUAACCAGCA	.(((.((((((((((((((..(((((((((.(((((.((((((((((((((((((((.....))).))))))))..))))))...))).))))).)))))))))..))))))))))))))))).
ata-miR5168-5p	ata-mir5168	GGGUUGUUGUCUGGUUCAAGG	AGUUAGGUUAAGGGGGUUGUUGUCUGGUUCAAGGUCUCCACAUACAUCAUAUACAUGGAGAGCAUGGUAUAUGGAUUGUAUGAUUUGGUGAUCUCGGACCAGGCUUCAAUCCCUUUAACCAGCA	.(((.((((((((((((((..(((((((((.(((((.((((((((((((((((((((.....))).))))))))..))))))...))).))))).)))))))))..))))))))))))))))).
ata-miR5181-3p	ata-mir5181	CACUUAUUUUGGACCGGAGGG	UUGAACUACCUCCGAUCCAGAAUAAGUGUCGCAGUUUUGAACUAACGCCUAGUUCAAAACUGCGACACUUAUUUUGGACCGGAGGGAGUAAUGUUU	....(((.((((((.(((((((((((((((((((((((((((((.....))))))))))))))))))))))))))))).)))))).))).......
ata-miR5181-5p	ata-mir5181	UCCGAUCCAGAAUAAGUGUCG	UUGAACUACCUCCGAUCCAGAAUAAGUGUCGCAGUUUUGAACUAACGCCUAGUUCAAAACUGCGACACUUAUUUUGGACCGGAGGGAGUAAUGUUU	....(((.((((((.(((((((((((((((((((((((((((((.....))))))))))))))))))))))))))))).)))))).))).......
ata-miR5200-3p	ata-mir5200	UGUAGAUACUCCCUAAGGCUU	UUAAGCACUAAAGCCUUAGUGAAUAUCUACACUAGUAAGUUUUUCUUCAUGCUGGAAAUGCUUAGCAUUGUAGAUACUCCCUAAGGCUUGGGUGGUAUU	...(.((((.(((((((((.((.((((((((....(((((.(((((.......))))).)))))....)))))))).)).))))))))).)))).)...
ata-miR5200-5p	ata-mir5200	AAGCCUUAGUGAAUAUCUACA	UUAAGCACUAAAGCCUUAGUGAAUAUCUACACUAGUAAGUUUUUCUUCAUGCUGGAAAUGCUUAGCAUUGUAGAUACUCCCUAAGGCUUGGGUGGUAUU	...(.((((.(((((((((.((.((((((((....(((((.(((((.......))))).)))))....)))))))).)).))))))))).)))).)...
ata-miR528-3p	ata-mir528	CCUGUGCCUGCCUCUUCCAUU	GCAGCAGCGGUGGAAGGGGCAUGCAGAGGAGCGGCCAUGGCCCAUGGGAGCUUUGCUUGCCUUGCCUCUCGCUCUCUCCUGUGCCUGCCUCUUCCAUUCCUGCGGCUA	((.((((.(((((((((((((.(((.(((((.(((...(((....(.((((...)))).)...)))....)).).))))).))).))))))))))))).)))).))..
ata-miR528-5p	ata-mir528	UGGAAGGGGCAUGCAGAGGAG	GCAGCAGCGGUGGAAGGGGCAUGCAGAGGAGCGGCCAUGGCCCAUGGGAGCUUUGCUUGCCUUGCCUCUCGCUCUCUCCUGUGCCUGCCUCUUCCAUUCCUGCGGCUA	((.((((.(((((((((((((.(((.(((((.(((...(((....(.((((...)))).)...)))....)).).))))).))).))))))))))))).)))).))..
ata-miR6201-3p	ata-mir6201	GUACGAGUGUCUCAGGGCCAA	CACCGGCGUUUGACCCUGAGGCACUCAUACCGCCGGCUGGUUUAGAAUGCUAGCCCGUAUGAGUGCCUUUAGAAUGCUAGCGGUACGAGUGUCUCAGGGCCAAACUCCGAUGA	((.(((.(((((.(((((((((((((.((((((.(((((((.......))))))).((((.............))))..)))))).))))))))))))).))))).))).)).
ata-miR6201-5p	ata-mir6201	UGACCCUGAGGCACUCAUACCG	CACCGGCGUUUGACCCUGAGGCACUCAUACCGCCGGCUGGUUUAGAAUGCUAGCCCGUAUGAGUGCCUUUAGAAUGCUAGCGGUACGAGUGUCUCAGGGCCAAACUCCGAUGA	((.(((.(((((.(((((((((((((.((((((.(((((((.......))))))).((((.............))))..)))))).))))))))))))).))))).))).)).
ata-miR9672-3p	ata-mir9672	UACCACGACUGUCAUUAAGCA	GUGAAGGCGAUGCUUAAUGACAGUCGUGGUGUCCUAGGUGAAGACGAUGCUUAAUGGCCAGCGUAGACAGUCGCCUGGCUCUUCUAGGAUACCACGACUGUCAUUAAGCAUCAUCUUCAC	(((((((.((((((((((((((((((((((((((((((.((...............(((((((........)).))))))).)))))))))))))))))))))))))))))).)))))))
ata-miR9672-5p	ata-mir9672	CUUAAUGACAGUCGUGGUGUC	GUGAAGGCGAUGCUUAAUGACAGUCGUGGUGUCCUAGGUGAAGACGAUGCUUAAUGGCCAGCGUAGACAGUCGCCUGGCUCUUCUAGGAUACCACGACUGUCAUUAAGCAUCAUCUUCAC	(((((((.((((((((((((((((((((((((((((((.((...............(((((((........)).))))))).)))))))))))))))))))))))))))))).)))))))
ata-miR9674a-3p	ata-mir9674a	GUAAGAUGGCUGAUGCUAUGG	GAACUUGUCCAUAGCAUCAUCCAUCCUACCCUUCAACGGUGGUUGCUGAUUCCCCACGGUGGGUAAGAUGGCUGAUGCUAUGGAUAACUUCA	(((.(((((((((((((((.(((((.(((((....((.((((...........)))).))))))).))))).))))))))))))))).))).
ata-miR9674a-5p	ata-mir9674a	AUAGCAUCAUCCAUCCUACCC	GAACUUGUCCAUAGCAUCAUCCAUCCUACCCUUCAACGGUGGUUGCUGAUUCCCCACGGUGGGUAAGAUGGCUGAUGCUAUGGAUAACUUCA	(((.(((((((((((((((.(((((.(((((....((.((((...........)))).))))))).))))).))))))))))))))).))).
ata-miR9674b-3p	ata-mir9674b	UGAAUUUGUCCAUAGCAUCAG	GGCGGCUGCUGCUGCCCCACGAUGGGUAGGAUGGCCGGUGCUAUGGAUAGCUUCAACCCGAUGUUCGUGCCACACCGCGUCCGUCGUGAGUCAAGCAGGGAGCCAAUCCUCUGGCUGAAUUUGUCCAUAGCAUCAGCACCGGCCGU	((((((....))))))((((.....)).))(((((((((((((((((((((((..((((((((..((((......))))..))))).).)).))))....(((((......))))).....)))))))......))))))))))))
ata-miR9674b-5p	ata-mir9674b	GGUGCUAUGGAUAGCUUCAAC	GGCGGCUGCUGCUGCCCCACGAUGGGUAGGAUGGCCGGUGCUAUGGAUAGCUUCAACCCGAUGUUCGUGCCACACCGCGUCCGUCGUGAGUCAAGCAGGGAGCCAAUCCUCUGGCUGAAUUUGUCCAUAGCAUCAGCACCGGCCGU	((((((....))))))((((.....)).))(((((((((((((((((((((((..((((((((..((((......))))..))))).).)).))))....(((((......))))).....)))))))......))))))))))))
ata-miR9674c-3p	ata-mir9674c	GGUGCUAUGGAUAAAUUCAAC	AUCCUCUGGUUGAAUUUUUCCAUAGCAUCAGCACCGGCCAUUCAACUCUGGUGGUAGUAGUUGCUGCCUUUUGGCGCUGGUGCUAUGGAUAAAUUCAACCGGAUGGUU	..(((((((((((((((.((((((((((((((.(((((((........))))((((((....))))))...))).)))))))))))))).))))))))))))).))..
ata-miR9674c-5p	ata-mir9674c	UGAAUUUUUCCAUAGCAUCAG	AUCCUCUGGUUGAAUUUUUCCAUAGCAUCAGCACCGGCCAUUCAACUCUGGUGGUAGUAGUUGCUGCCUUUUGGCGCUGGUGCUAUGGAUAAAUUCAACCGGAUGGUU	..(((((((((((((((.((((((((((((((.(((((((........))))((((((....))))))...))).)))))))))))))).))))))))))))).))..
ata-miR9677-3p	ata-mir9677	UGGCCGUUGGUAGAGUAGGAGA	GGCCUCGCUUCUCUUCCACUCUACCAACAGCCACGUCUCCCCCGCGACCAUGGCGUGGCCGUUGGUAGAGUAGGAGACGAGCAUGGC	.(((..((((.(((((.(((((((((((.((((((((..............)))))))).))))))))))).))))).))))..)))
ata-miR9677-5p	ata-mir9677	UUCCACUCUACCAACAGCCACG	GGCCUCGCUUCUCUUCCACUCUACCAACAGCCACGUCUCCCCCGCGACCAUGGCGUGGCCGUUGGUAGAGUAGGAGACGAGCAUGGC	.(((..((((.(((((.(((((((((((.((((((((..............)))))))).))))))))))).))))).))))..)))
ata-miR9772a-3p	ata-mir9772a	AGGGGGCAAUCUCACCUCAAC	CAGCGGCCGUUGAGAUGAGAUUACCCCAUACCCUGUAGCGGCAGCUCGACUCCGUGCACGCGUAGGGGGCAAUCUCACCUCAACAGCUGCUC	.((((((.((((((.(((((((.((((.((((.((((.(((.((.....))))))))).).))).)))).))))))).)))))).)))))).
ata-miR9772a-5p	ata-mir9772a	UGAGAUGAGAUUACCCCAUAC	CAGCGGCCGUUGAGAUGAGAUUACCCCAUACCCUGUAGCGGCAGCUCGACUCCGUGCACGCGUAGGGGGCAAUCUCACCUCAACAGCUGCUC	.((((((.((((((.(((((((.((((.((((.((((.(((.((.....))))))))).).))).)))).))))))).)))))).)))))).
ata-miR9772b-3p	ata-mir9772b	AGGGGGCAAUCUCACCUCAAC	UAGCGGCCGUUGAGAUGAGAUUACCCCAUACCAUAUAGCGGCAGCUCGACUCCGCACACGCGUAGGGGGCAAUCUCACCUCAACAGCUUCUC	.((.(((.((((((.(((((((.((((.(((......((((.((.....))))))......))).)))).))))))).)))))).))).)).
ata-miR9772b-5p	ata-mir9772b	UGAGAUGAGAUUACCCCAUAC	UAGCGGCCGUUGAGAUGAGAUUACCCCAUACCAUAUAGCGGCAGCUCGACUCCGCACACGCGUAGGGGGCAAUCUCACCUCAACAGCUUCUC	.((.(((.((((((.(((((((.((((.(((......((((.((.....))))))......))).)))).))))))).)))))).))).)).
ata-miR9776-3p	ata-mir9776	GCACAUCCAUGUCCAAGCUCU	AGCUAGAGCUUGGACGAGGAUGUGCAACUGCGGUACGGUAGGACCUUCAGCUACGACCGGCAGCUGCACAUCCAUGUCCAAGCUCUA	...(((((((((((((.(((((((((.(((((((.((.(((.........)))))))).)))).))))))))).)))))))))))))
ata-miR9776-5p	ata-mir9776	AGCUUGGACGAGGAUGUGCAA	AGCUAGAGCUUGGACGAGGAUGUGCAACUGCGGUACGGUAGGACCUUCAGCUACGACCGGCAGCUGCACAUCCAUGUCCAAGCUCUA	...(((((((((((((.(((((((((.(((((((.((.(((.........)))))))).)))).))))))))).)))))))))))))
ata-miR9783-3p	ata-mir9783	AUAAGCACCGGUGCUUAAGGA	AAACCGAAUUUUUUUUGAAGCACUGACGCCUAUUUCUAUAGGAGAGACGCCCAAUUAAGCGUCUGCCUUAUACAAAUAAGCACCGGUGCUUAAGGAAAGCCUGGUU	.(((((..((((((((((.((((((..((.(((((.((((((..((((((........))))))..)))))).))))).))..))))))))))))))))..)))))
ata-miR9783-5p	ata-mir9783	UUUGAAGCACUGACGCCUAUUUCU	AAACCGAAUUUUUUUUGAAGCACUGACGCCUAUUUCUAUAGGAGAGACGCCCAAUUAAGCGUCUGCCUUAUACAAAUAAGCACCGGUGCUUAAGGAAAGCCUGGUU	.(((((..((((((((((.((((((..((.(((((.((((((..((((((........))))))..)))))).))))).))..))))))))))))))))..)))))
ata-miR9863a-3p	ata-mir9863a	UGAGAAGGUAGAUCAUAAUAGC	UUGUCGCUCAAUUGUUAUGAUCUGCUUCUCAUCUGAAGACUAGUUUAUUACAUAUAAGCAUAUUUUUGAAAGUUUGAGAGAGAGAUCACAAGCAGAUCCCGUGCAGAAGGGAACAUCAUUGCUACAACUACAAUAAUUCUUCCACUUCAAGAGCCAUUGGGCCGCUAAACAAGUCUUUAGAUGAGAAGGUAGAUCAUAAUAGCUGAGCGAAAU	...(((((((.((((((((((((((((((((((((((((((.((((((.....))))))....(((((((.((..(((((..........((((((((((........))))...))..)))).............)))))..)))))))))(((....))).........)))))))))))))))).)))))))))))))).)))))))...
ata-miR9863a-5p	ata-mir9863a	UGUUAUGAUCUGCUUCUCAUC	UUGUCGCUCAAUUGUUAUGAUCUGCUUCUCAUCUGAAGACUAGUUUAUUACAUAUAAGCAUAUUUUUGAAAGUUUGAGAGAGAGAUCACAAGCAGAUCCCGUGCAGAAGGGAACAUCAUUGCUACAACUACAAUAAUUCUUCCACUUCAAGAGCCAUUGGGCCGCUAAACAAGUCUUUAGAUGAGAAGGUAGAUCAUAAUAGCUGAGCGAAAU	...(((((((.((((((((((((((((((((((((((((((.((((((.....))))))....(((((((.((..(((((..........((((((((((........))))...))..)))).............)))))..)))))))))(((....))).........)))))))))))))))).)))))))))))))).)))))))...
ata-miR9863b-3p	ata-mir9863b	UGAGAAGGUAGAUCAUAAUAGC	UUGUCGCUCAAUUGUUAUGAUCUGCUUCUCAUCUGAAGACUAGUUUAUUACAUAUAAGCAUAUUUUUGAAAGUUUGAGAGAGAGAUCACAAGCAGAUCCCGUGCAGAAGGGAACAUCAUUGCUACAACUACAAUAAUUCUUCCACUUCAAGAGCCAUUGGACCGCUAAACAAGUCUUUAGAUGAGAAGGUAGAUCAUAAUAGCUGAGCGAAAU	...(((((((.((((((((((((((((((((((((((((((.(((((.........((((...........(((((.((......)).)))))...((((........)))).......)))).......((((..(((((.......)))))..))))......))))).)))))))))))))))).)))))))))))))).)))))))...
ata-miR9863b-5p	ata-mir9863b	UGUUAUGAUCUGCUUCUCAUC	UUGUCGCUCAAUUGUUAUGAUCUGCUUCUCAUCUGAAGACUAGUUUAUUACAUAUAAGCAUAUUUUUGAAAGUUUGAGAGAGAGAUCACAAGCAGAUCCCGUGCAGAAGGGAACAUCAUUGCUACAACUACAAUAAUUCUUCCACUUCAAGAGCCAUUGGACCGCUAAACAAGUCUUUAGAUGAGAAGGUAGAUCAUAAUAGCUGAGCGAAAU	...(((((((.((((((((((((((((((((((((((((((.(((((.........((((...........(((((.((......)).)))))...((((........)))).......)))).......((((..(((((.......)))))..))))......))))).)))))))))))))))).)))))))))))))).)))))))...
ath-miR156a-5p	ath-mir156a	UGACAGAAGAGAGUGAGCAC	CAAGAGAAACGCAAAGAAACUGACAGAAGAGAGUGAGCACACAAAGGCAAUUUGCAUAUCAUUGCACUUGCUUCUCUUGCGUGCUCACUGCUCUUUCUGUCAGAUUCCGGUGCUGAUCUCUUU	.((((((...(((..(((.(((((((((((((((((((((.(((((((((..((((......)))).))))))...))).))))))))).))).))))))))).)))...)))...)))))).
ath-miR156b-5p	ath-mir156b	UGACAGAAGAGAGUGAGCAC	GCUAGAAGAGGGAGAGAUGGUGAUUGAGGAAUGCAACAGAGAAAACUGACAGAAGAGAGUGAGCACAUGCAGGCACUGUUAUGUGUCUAUAACUUUGCGUGUGCGUGCUCACCUCUCUUUCUGUCAGUUGCCUAUCUCUGCCUGCUUGACCUCUCUCUCUCUCUCUCUCUCUCAAAUUUGGCU	(((((((((((((((((.((.((..((((...(((.((((((.(((((((((((((((((((((((.((((.(((..((((((....))))))..))).)))).))))))).))))).))))))))))).....))))))..)))....))))..)).)).)))))))))))....)))))).
ath-miR156c-5p	ath-mir156c	UGACAGAAGAGAGUGAGCAC	CGCAUAGAAACUGACAGAAGAGAGUGAGCACACAAAGGCACUUUGCAUGUUCGAUGCAUUUGCUUCUCUUGCGUGCUCACUGCUCUAUCUGUCAGAUUCCGGCU	.((...(((.(((((((((((((((((((((.((((((((...(((((.....)))))..)))))...))).))))))))).)))).)))))))).)))..)).
ath-miR156d-5p	ath-mir156d	UGACAGAAGAGAGUGAGCAC	GAUGGGGGAAAAGAAGUUGACAGAAGAGAGUGAGCACACAAAGGGGAAGUUGUAUAAAAGUUUUGUAUAUGGUUGCUUUUGCGUGCUCACUCUCUUUUUGUCAUAACUUCUCCUUCAU	.((((((((...(((((((((((((((((((((((((.((((((.((...((((((((...))))))))...)).)))))).)))))))))))).))))))))..)))))))))))))
ath-miR156e	ath-mir156e	UGACAGAAGAGAGUGAGCAC	AGGAGGUGACAGAAGAGAGUGAGCACACAUGGUGGUUUCUUGCAUGCUUUUUUGAUUAGGGUUUCAUGCUUGAAGCUAUGUGUGCUUACUCUCUCUCUGUCACCCCU	(((.(((((((((((((((((((((((((((((...(((..(((((((((.......))))...)))))..))))))))))))))))))))))).))))))))))))
ath-miR156f-5p	ath-mir156f	UGACAGAAGAGAGUGAGCAC	GAGUGGUGAGGAAUUGAUGGUGACAGAAGAGAGUGAGCACACAUGGUGGCUUUCUUGCAUAUUUGAAGGUUCCAUGCUUGAAGCUAUGUGUGCUCACUCUCUAUCCGUCACCCCCUUCUCUCCCUCUCCCUC	(((.((.((((....((.((((((.((((((((((((((((((((((....(((..((((.............))))..))))))))))))))))))))))).)).))))))....))....)))).)))))
ath-miR156g	ath-mir156g	CGACAGAAGAGAGUGAGCAC	AUAACGAAGGCGACAGAAGAGAGUGAGCACACAUGGCUCUUUUUCUAGCAUGCUCAUGCUCGAAAGCUCUGCGUGCUUACUCUCUUCUUGUCUCCUGCUCUCU	.......(((.(((((((((((((((((((.((.((((....(((.(((((....))))).))))))).)).))))))))))))))).)))).))).......
ath-miR156h	ath-mir156h	UGACAGAAGAAAGAGAGCAC	AUGAAAAAUGUUGACAGAAGAAAGAGAGCACAACCUGGGAUUAGCAAAAAGAUAGUUUUGCCCUUGUCGGGAGUGUGCUCUCUUUCCUUCUGCCACCAUCAUUGCG	.......(((.((.((((((((((((((((((.(((((.(...((((((......))))))...).)))))..)))))))))))).)))))).)).))).......
ath-miR156i	ath-mir156i	UGACAGAAGAGAGAGAGCAG	UAGAUGACAGAAGAGAGAGAGCAGACAGCUUCUCUAUCUAAUCUGUGGUCGCUUGAAUGAUGAGUUUGGCAUAGGAAGUGUCAUCUCUACCCUUGAUCUUUCUUGAUUCUGCAUCACCACCUGACCAUUGAUUCCUCUCCGACCUGAUCCUUCUCCAUAAGUACUCUCACCAGAGCUCUUCCUUCUUCGCUCAUUGU	..(((((..(((((((((((((.....)).)))))....((((.(((((((..((..(((((((.....((.((((((.((((..........))))))))))))...)).))))).))..))))))).))))..((........))...........(((..((((....))))..)))..))))))..)))))..
ath-miR156j	ath-mir156j	UGACAGAAGAGAGAGAGCAC	UUUGACAGAAGAGAGAGAGCACAGUUUGAGUCGCCAAUUCCCUUGUAGCUCUCUAGUUUAGUGUCCAU	...((((..(((.(((((((((((...((((.....))))..)))).)))))))..)))..))))...
ath-miR157a-5p	ath-mir157a	UUGACAGAAGAUAGAGAGCAC	GUGUUGACAGAAGAUAGAGAGCACAGAUGAUGAGAUACAAUUCGGAGCAUGUUCUUUGCAUCUUACUCCUUUGUGCUCUCUAGCCUUCUGUCAUCACC	(((.(((((((((.(((((((((((((.((((((((.(((...(((......)))))).)))))).)).)))))))))))))..))))))))).))).
ath-miR157b-5p	ath-mir157b	UUGACAGAAGAUAGAGAGCAC	UGGGAGGCAUUGAUAGUGUUGACAGAAGAUAGAGAGCACAGAUGAUAAGAUACAAUUCCUCGCAGCUUCUUUGCAUCUUACUCCUUUGUGCUCUCUAGCCUUCUGUCAUCACCCGUUAUUUGCCAUCACCCA	((((.((((.((((.(((.(((((((((.(((((((((((((.((((((((.(((...............))).)))))).)).)))))))))))))..))))))))).)))..))))..))))....))))
ath-miR157c-5p	ath-mir157c	UUGACAGAAGAUAGAGAGCAC	AGGUUUGAGAGUGAUGUUGGUUGUUGACAGAAGAUAGAGAGCACUAAGGAUGACAUGCAAGUACAUACAUAUAUAUCAUCACACCGCAUGUGGAUGAUAAAAUAUGUAUAACAAAUUCAAAGAAAGAGAGGGAGAGAAAGAGAGAGAACCUGCAUCUCUACUCUUUUGUGCUCUCUAUACUUCUGUCACCACCUUUAUCUCUUCUUCUCUCUAACCU	(((((.(((((.((((..(((.((.(((((((((((((((((((....................((((((((.(((((((.(((.....))))))))))..))))))))............(((((((..(((((...((.(......)))...))))).)))))))))))))))))).)))))))))).)))..)))).......))))).)))))
ath-miR157d	ath-mir157d	UGACAGAAGAUAGAGAGCAC	GUGGAGGGUGAUAGUGUGGUUGCUGACAGAAGAUAGAGAGCACUAAGGAUGCUAUGCAAAACAGACACAGAUAUGUGUUUCUAAUUGUAUUUCAUACUUUAACCUCAAAGUUGAUAUAAAAAAAGAAAGAAAGAUAGAAGAGCUAGAAGACUAUCUGCAUCUCUAUUCCUAUGUGCUCUCUAUGCUUCUGUCAUCACCUUUCUUUCUCUAUUUCUCUCUAC	((((((((.(((((...(((.(.((((((((((((((((((((..((((((..((((((...(((((((....)))))))....))))))..)))...(((((......)))))..................((((((.((((.(((......))))).)))))))))))..))))))))))).))))))))).)))).........))))).))))))))
ath-miR158a-3p	ath-mir158a	UCCCAAAUGUAGACAAAGCA	ACACGUCAUCUCUGUGCUUCUUUGUCUACAAUUUUGGAAAAAGUGAUGACGCCAUUGCUCUUUCCCAAAUGUAGACAAAGCAAUACCGUGAUGAUGUCGU	..((((((((.(.(((...(((((((((((.(((.(((((.(((((((....))))))).))))).))))))))))))))...))).).))))))))...
ath-miR158b	ath-mir158b	CCCCAAAUGUAGACAAAGCA	AUCUCUGUGCUUCUUUGUCUACACUUUUGGAAAAGGUGAUGAUAUCAUUGCUUUUCCCCAAAUGUAGACAAAGCAAUACCGUGAU	(((.(.(((...(((((((((((..(((((.((((((((((....))))))))))..))))))))))))))))...))).).)))
ath-miR159a	ath-mir159a	UUUGGAUUGAAGGGAGCUCUA	GUAGAGCUCCUUAAAGUUCAAACAUGAGUUGAGCAGGGUAAAGAAAAGCUGCUAAGCUAUGGAUCCCAUAAGCCCUAAUCCUUGUAAAGUAAAAAAGGAUUUGGUUAUAUGGAUUGCAUAUCUCAGGAGCUUUAACUUGCCCUUUAAUGGCUUUUACUCUUCUUUGGAUUGAAGGGAGCUCUAC	((((((((((((..((((((((...((((.(((((((((((...((((((.((.((.((((.(..(((((((((..(((((((...........))))))).)))).)))))..).)))).)).)).))))))...)))))))......))))..))))...))))))))..))))))))))))
ath-miR159b-3p	ath-mir159b	UUUGGAUUGAAGGGAGCUCUU	GGAAGAGCUCCUUGAAGUUCAAUGGAGGGUUUAGCAGGGUGAAGUAAAGCUGCUAAGCUAUGGAUCCCAUAAGCCUUAUCAAAUUCAAUAUAAUUGAUGAUAAGGUUUUUUUUAUGGAUGCCAUAUCUCAGGAGCUUUCACUUACCCCUUUAAUGGCUUCACUCUUCUUUGGAUUGAAGGGAGCUCUUCAUCUCUC	.((((((((((((..(((((((.(((((((..(((((((..((((((((((.((.((.(((((...(((((((((((((((...(((((...)))))))))))))).....))))))...))))).)).)).)))))).))))..))))......)))..))))))).)))))))..)))))))))))).......
ath-miR159c	ath-mir159c	UUUGGAUUGAAGGGAGCUCCU	GUGUAACAGAAGGAGCUCCCUUCCUCCAAAACGAAGAGGACAAGAUUUGAGGAACUAAAAUGCAGAAUCUAAGAGUUCAUGUCUUCCUCAUAGAGAGUGCGCGGUGUUAAAAGCUUGAAGAAAGCACACUUUAAGGGGAUUGCACGACCUCUUAGAUUCUCCCUCUUUCUCUACAUAUCAUUCUCUUCUCUUCGUUUGGAUUGAAGGGAGCUCCUUUUCUUCUUC	.......((((((((((((((((.((((((.(((((((((.(((((.((.(((........(.((((((((((((.((.(((..(((((.(((((.((((......((((....)))).....)))).))))).)))))..))).)).)))))))))))))........))).)).))).))...)))))))))))))))..)))))))))))))))).......
ath-miR160a-3p	ath-mir160a	GCGUAUGAGGAGCCAUGCAUA	GUAUGCCUGGCUCCCUGUAUGCCAUAUGCUGAGCCCAUCGAGUAUCGAUGACCUCCGUGGAUGGCGUAUGAGGAGCCAUGCAUAU	((((((.(((((((.((((((((((..((.(((..((((((...))))))..))).))..)))))))))).))))))).))))))
ath-miR160a-5p	ath-mir160a	UGCCUGGCUCCCUGUAUGCCA	GUAUGCCUGGCUCCCUGUAUGCCAUAUGCUGAGCCCAUCGAGUAUCGAUGACCUCCGUGGAUGGCGUAUGAGGAGCCAUGCAUAU	((((((.(((((((.((((((((((..((.(((..((((((...))))))..))).))..)))))))))).))))))).))))))
ath-miR160b	ath-mir160b	UGCCUGGCUCCCUGUAUGCCA	GUCGUGCCUGGCUCCCUGUAUGCCACAAGAAAACAUCGAUUUAGUUUCAAAAUCGAUCACUAGUGGCGUACAGAGUAGUCAAGCAUGAC	(((((((.((((((.(((((((((((.((.....((((((((.......))))))))..)).))))))))))).).))))).)))))))
ath-miR160c-3p	ath-mir160c	CGUACAAGGAGUCAAGCAUGA	GUUAUGCCUGGCUCCCUGUAUGCCACGAGUGGAUACCGAUUUUGGUUUUAAAAUCGGCUGCCGGUGGCGUACAAGGAGUCAAGCAUGAC	(((((((.(((((((.((((((((((..((((...(((((((((....)))))))))))))..)))))))))).))))))).)))))))
ath-miR160c-5p	ath-mir160c	UGCCUGGCUCCCUGUAUGCCA	GUUAUGCCUGGCUCCCUGUAUGCCACGAGUGGAUACCGAUUUUGGUUUUAAAAUCGGCUGCCGGUGGCGUACAAGGAGUCAAGCAUGAC	(((((((.(((((((.((((((((((..((((...(((((((((....)))))))))))))..)))))))))).))))))).)))))))
ath-miR161.1	ath-mir161	UGAAAGUGACUACAUCGGGGU	UGCUUGAUCUCGGUUUUUGACCAGUUUAUUGCGUCGAUCAAUGCAUUGAAAGUGACUACAUCGGGGUUCCGAUUUUUUUUGUUCUUCAUAUGAUGAAGCGGAAACAGUAAUCAACCCUGGUUUAGUCACUUUCACUGCAUUAAUCAAUGCAUUUGUAAAAAGAGGGAAAAGCA	(((((..((((((((...))))..((((((((((.(((.((((((.((((((((((((.(((((((((...(((.((((((..((((((...)))))))))))).)))....))))))))).)))))))))))).)))))).))).)))))...)))))..))))...)))))
ath-miR161.2	ath-mir161	UCAAUGCAUUGAAAGUGACUA	UGCUUGAUCUCGGUUUUUGACCAGUUUAUUGCGUCGAUCAAUGCAUUGAAAGUGACUACAUCGGGGUUCCGAUUUUUUUUGUUCUUCAUAUGAUGAAGCGGAAACAGUAAUCAACCCUGGUUUAGUCACUUUCACUGCAUUAAUCAAUGCAUUUGUAAAAAGAGGGAAAAGCA	(((((..((((((((...))))..((((((((((.(((.((((((.((((((((((((.(((((((((...(((.((((((..((((((...)))))))))))).)))....))))))))).)))))))))))).)))))).))).)))))...)))))..))))...)))))
ath-miR162a-3p	ath-mir162a	UCGAUAAACCUCUGCAUCCAG	UAGUUGGAAGAAGAGUGAGAGUCGCUGGAGGCAGCGGUUCAUCGAUCUCUUCCUGUGAACACAUUAAAAAUGUAAAAGCAUGAAUAGAUCGAUAAACCUCUGCAUCCAGCGUUUGCCUCUUGUAUCUUUCUUAUUGACUU	.(((((((((((((.((((((.(((((((.((((.((((.((((((((.(((.(((....(((((...)))))....))).))).)))))))).)))).)))).))))))).....))))))..)).))))).)))))).
ath-miR162b-3p	ath-mir162b	UCGAUAAACCUCUGCAUCCAG	GAGUGAAGUCGCUGGAGGCAGCGGUUCAUCGAUCAAUUCCUGUGAAUAUUUAUUUUUGUUUACAAAAGCAAGAAUCGAUCGAUAAACCUCUGCAUCCAGCGCUGCUUGCUC	((((.(((((((((((.((((.((((.(((((((.((((.((((((((........)))))))).......)))).))))))).)))).)))).)))))))..))))))))
ath-miR163	ath-mir163	UUGAAGAGGACUUGGAACUUCGAU	ACCCGGUGGAUAAAAUCGAGUUCCAACCUCUUCAACGACAACGAUUUCAACACUCUCUUCCAGGAACAACUUCCUCCAGGCAGAUGAUACUAAAGUGCUGGAGUUCCCGGUUCCUGAGAGUGAGUCCAUAUCAAAAUGCGCAUUCGUUAUCACUUGGUUGAACCCAUUUGGGGAUUUAAAUUUGGAGGUGAAAUGGAACGCGUAAUUGAUGACUCCUACGUGGAACCUCUUCUUAGGAAGAGCACGGUCGAAGAAGUAACUGCGCAGUGCUUAAAUCGUAGAUGCUAAAGUCGUUGAAGAGGACUUGGAACUUCGAUAUUAUCCCCCGUGU	((.(((.((((((.(((((((((((((((((((((((((............((((((....((((((......((((((.((..(.......)..))))))))......))))))))))))(((((...(((((..(((((.((((((.((((((..((((((((.....))).)))))......))))))))))))..))))).))))))))))...((((....((((((....))))))))))........((((.(((((..((......))))))).))))...)))))))))))))..))))))).))))).)))))).))).))
ath-miR164a	ath-mir164a	UGGAGAAGCAGGGCACGUGCA	GGGUGAGAAUCUCCAUGUUGGAGAAGCAGGGCACGUGCAAACCAACAAACACGAAAUCCGUCUCAUUUGCUUAUUUGCACGUACUUAACUUCUCCAACAUGAGCUCUUCACCC	(((((((...(((.((((((((((((..(((.(((((((((....((((.(((.....)))....))))....))))))))).)))..)))))))))))))))...)))))))
ath-miR164b-5p	ath-mir164b	UGGAGAAGCAGGGCACGUGCA	GAUGGAGAAGCAGGGCACGUGCAUUACUAGCUCAUAUAUACACUCUCACCACAAAUGCGUGUAUAUAUGCGGAAUUUUGUGAUAUAGAUGUGUGUGUGUGUUGAGUGUGAUGAUAUGGAUGAGUUAGUUCUUCAUGUGCCCAUCUUCACCAUC	(((((.((((..(((((((((....((((((((((.(((((((.(((((((((.((((((.(((((..((((....)))).))))).)))))).)))).).)))).)))....)))).))))))))))....)))))))))..)))).)))))
ath-miR164c-5p	ath-mir164c	UGGAGAAGCAGGGCACGUGCG	UAACACUUGAUGGAGAAGCAGGGCACGUGCGAACACAAAUGAAAUCGAUCGGUACUUGUUGAUCAUAUUUUCGCACGUGUUCUACUACUCCAACACGUGUCU	..((((.((.(((((.((.((((((((((((((.....((((..(((((........)))))))))...)))))))))))))).)).))))).)).))))..
ath-miR165a-3p	ath-mir165a	UCGGACCAGGCUUCAUCCCCC	GUUGAGGGGAAUGUUGUCUGGAUCGAGGAUAUUAUAGAUAUAUACAUGUGUAUGUUAAUGAUUCAAGUGAUCAUAGAGAGUAUCCUCGGACCAGGCUUCAUCCCCCCCAAC	((((.((((.(((..((((((.(((((((((((...((((((((....)))))))).((((((.....))))))....))))))))))).))))))..))).)))).))))
ath-miR165b	ath-mir165b	UCGGACCAGGCUUCAUCCCCC	UGAAGAGGCUAUUUCUGUUGUGGGGAAUGUUGUUUGGAUCGAGGAUAUCAUAAACGCAUACACAUGUUUAUAUGUUAUGAUGCAUUAUAUGACUGAUGUAAUGUACAUAUAUAUACAUACAUGCCACAUGGUAUCGUCGGACCAGGCUUCAUCCCCCUCAACAUGUUAAUUGCCUUCAAUCA	(((.(((((.(((.((((((.((((.(((..((((((.((((.((((((((....((((....((((..((((((.(((.((((((((((.....)))))))))))))))))))))))..))))...)))))))).)))).))))))..))).)))).))))).)..))).)))))...)))
ath-miR166a-3p	ath-mir166a	UCGGACCAGGCUUCAUUCCCC	AGGGGCUUUCUCUUUUGAGGGGACUGUUGUCUGGCUCGAGGACUCUGGCUCGCUCUAUUCAUGUUGGAUCUCUUUCGAUCUAACAAUCGAAUUGAACCUUCAGAUUUCAGAUUUGAUUAGGGUUUUAGCGUCUUCGGACCAGGCUUCAUUCCCCCCAAUUGUUGCUCCCU	.(((((.....(..(((.(((((.((..((((((.((((((((.((((...((((((.((((((((((((......)))))))))((((((((((....))))..))).))).))).)))))).)))).)))))))).))))))..)).))))).)))..)..)))))..
ath-miR166a-5p	ath-mir166a	GGACUGUUGUCUGGCUCGAGG	AGGGGCUUUCUCUUUUGAGGGGACUGUUGUCUGGCUCGAGGACUCUGGCUCGCUCUAUUCAUGUUGGAUCUCUUUCGAUCUAACAAUCGAAUUGAACCUUCAGAUUUCAGAUUUGAUUAGGGUUUUAGCGUCUUCGGACCAGGCUUCAUUCCCCCCAAUUGUUGCUCCCU	.(((((.....(..(((.(((((.((..((((((.((((((((.((((...((((((.((((((((((((......)))))))))((((((((((....))))..))).))).))).)))))).)))).)))))))).))))))..)).))))).)))..)..)))))..
ath-miR166b-3p	ath-mir166b	UCGGACCAGGCUUCAUUCCCC	UUGAGGGGACUGUUGUCUGGCUCGAGGACUCUUAUUCUAAUACAAUCUCAUUUGAAUACAUUCAGAUCUGAUGAUUGAUUAGGGUUUUAGUGUCGUCGGACCAGGCUUCAUUCCCCCCAA	.((.(((((.((..((((((.((((.(((.((.((((((((.((((((((((((((....))))))..))).)))))))))))))...)).))).)))).))))))..)).))))).)).
ath-miR166b-5p	ath-mir166b	GGACUGUUGUCUGGCUCGAGG	UUGAGGGGACUGUUGUCUGGCUCGAGGACUCUUAUUCUAAUACAAUCUCAUUUGAAUACAUUCAGAUCUGAUGAUUGAUUAGGGUUUUAGUGUCGUCGGACCAGGCUUCAUUCCCCCCAA	.((.(((((.((..((((((.((((.(((.((.((((((((.((((((((((((((....))))))..))).)))))))))))))...)).))).)))).))))))..)).))))).)).
ath-miR166c	ath-mir166c	UCGGACCAGGCUUCAUUCCCC	GCGAUUUAGUGUUGAGAGGAUUGUUGUCUGGCUCGAGGUCAUGAAGAAGAGAAUCACUCGAAUUAAUUUGGAAGAACAAAUUAAGAAAACCCUAGAUGAUUCUCGGACCAGGCUUCAUUCCCCCUAACCUACUUAUCGC	(((((.(((.((((.(.(((.((..((((((.((((((((((..((..(((.....)))...((((((((......)))))))).......))..)))).)))))).))))))..)).))).).)))))))...)))))
ath-miR166d	ath-mir166d	UCGGACCAGGCUUCAUUCCCC	GGUUGAGAGGAAUAUUGUCUGGCUCGAGGUCAUGAAGAAGAUCGGUAGAUUGAUUCAUUUUAAAGAGUGAAAUCCCUAAAUGAUUCUCGGACCAGGCUUCAUUCCCCCCAACC	(((((.(.(((((...((((((.((((((((((..((..((((....))))(((((((((....))))).)))).))..)))).)))))).))))))...))))).).)))))
ath-miR166e-3p	ath-mir166e	UCGGACCAGGCUUCAUUCCCC	UUGAGGGGAAUGUUGUCUGGCACGAGGCCCUUAACUUAGAUCUAUAUUUGAUUAUAUAUAUAUGUCUCUUCUUUAUUCAUUAGUCUAUACAUGAAUGAUCAUUUUACGGUUAAUGACGUCGGACCAGGCUUCAUUCCCCUCAA	.(((((((((((..((((((..(((.(.(.((((((.((((.(((((..........))))).)))).....((((((((((.....)).)))))))).........)))))).).).)))..))))))..))))))))))).
ath-miR166f	ath-mir166f	UCGGACCAGGCUUCAUUCCCC	AAGUUCAGGUGAAUGAUGCCUGGCUCGAGACCAUUCAAUCUCAUGAUCUCAUGAUUAUAACGAUGAUGAUGAUGAUGUCGGACCAGGCUUCAUUCCCCUCAACUU	(((((.(((.((((((.((((((.((((.(.((((..(((((((((((....))))))...)).)))...)))).).)))).)))))).)))))).))).)))))
ath-miR166g	ath-mir166g	UCGGACCAGGCUUCAUUCCCC	GCGAUUUAGGGUUUAGAGGAAUGUUGUUUGGCUCGAGGUCAUGGAGAGUAAUUCGUUAACCCAACUCAAAACUCUAAAUGAUUCUCGGACCAGGCUUCAUUCCCCUCAACCUAUUUUAUCGC	(((((...(((((.((.((((((..((((((.((((((((((..(((((.....(((.....))).....)))))..)))).)))))).))))))..)))))).)).))))).....)))))
ath-miR167a-5p	ath-mir167a	UGAAGCUGCCAGCAUGAUCUA	UGGUGCACCGGCAUCUGAUGAAGCUGCCAGCAUGAUCUAAUUAGCUUUCUUUAUCCUUUGUUGUGUUUCAUGACGAUGGUUAAGAGAUCAGUCUCGAUUAGAUCAUGUUCGCAGUUUCACCCGUUGACUGUCGCACCC	.(((((..(((((.(.(.(((((((((.((((((((((((((((((.(((((..((.((((((((...)))))))).))...)))))..)).)).)))))))))))))).))))))))).).).)).)))..))))).
ath-miR167b	ath-mir167b	UGAAGCUGCCAGCAUGAUCUA	GGGAACAAGUGAAGCUGCCAGCAUGAUCUAUCUUUGGUUAAGAGAUGAAUGUGGAAACAUAUUGCUUAAACCCAAGCUAGGUCAUGCUCUGACAGCCUCACUCCUUCCU	(((((..(((((.(((((.(((((((((((.(((.((((..(((...((((((....)))))).))).)))).))).)))))))))))..).)))).)))))..)))))
ath-miR167c-5p	ath-mir167c	UAAGCUGCCAGCAUGAUCUUG	CCAGUAGCAGUUAAGCUGCCAGCAUGAUCUUGUCUUCCUCUCUUAGGUUUCAUAUAUAGUUAAUAAAUAUUUUAUAUAUUUCUUGUUCUUACAAGAUUAUAUGAUCAUAGCUUAGAGAGAGAGAGAGACUAGGUCAUGCUGGUAGUUUCACCUGCUAAUG	.((.((((((..((((((((((((((((((.(((((((((((((((((((((((((.........(((((.....)))))((((((....)))))).)))))))....))))).))))))).)).)))).))))))))))))))))))...)))))).))
ath-miR167d	ath-mir167d	UGAAGCUGCCAGCAUGAUCUGG	UGUUGGUUUUUAGAAGCUGAAGCUGCCAGCAUGAUCUGGUAAUCGCUACAUACGACAUACACACAUCACUAAACUUCUUUAUAAUUUAUGCACACACAUACAGCUCUUAAUGGCCACAACUCAAAGUUAUAAUUAGUGCAUGAUCUCUAGUUAUUUGACUGCUUUUAAUAUAUGUUUAUGGAUUCACGCAUGUGUGUGUAUGUACAUAAUUUACAUGCAUGCACUUUGUGUAUGGUACACAUCAAUUUGAACCCGUUCAAAAUUCUGUUUUUAUUAGUAUAUAUAUAGAUGUAUGUGGUGUGUGUGUCAGUGUGUGUGUGUGUUUAUAGAUAGUAGUACUAGGUCAUCCUGCAGCUUCAGUCACUAAAUCACCAACA	(((((((.(((((..(((((((((((.((.(((((((((((...((((..((.((((((((((((.((((................(((((((((((((((((((......)))..........((((((((((((.(......).))))))))..))))((......((((....)))).......))..(((((((((((((.......)))))))))))))..((((((...))))))....((((((....))))))..(((((...(((....)))...)))))))))))).)))))))))..))))))))))))))))..))..))))..))))))))))).)))))))))))))..)))))..)))))))
ath-miR168a-5p	ath-mir168a	UCGCUUGGUGCAGGUCGGGAA	CACCAUCGGGCUCGGAUUCGCUUGGUGCAGGUCGGGAACCAAUUCGGCUGACACAGCCUCGUGACUUUUAAACCUUUAUUGGUUUGUGAGCAGGGAUUGGAUCCCGCCUUGCAUCAACUGAAUCGGAUCCUCGAGGUG	((((.(((((.((.((((((.((((((((((.(((((.((((((((((((...)))))...((.(((.((((((......)))))).))))).))))))).))))).)))))))))).)))))).)).)).)))))))
ath-miR168b-5p	ath-mir168b	UCGCUUGGUGCAGGUCGGGAA	UUACCGGCGGUCUCGGAUUCGCUUGGUGCAGGUCGGGAACUGAUUGGCUGACACCGACACGUGUCUUGUCAUGGUUGGUUUGUGAGCUCCCGUCUUGUAUCAACUGAAUCGGAGUCCGAGGUGA	(((((..(((.(((.((((((.((((((((((.(((((........(((.((((((((.((((......))))))))))..)).)))))))).)))))))))).)))))).))).))).)))))
ath-miR169a-5p	ath-mir169a	CAGCCAAGGAUGACUUGCCGA	GUGACGAAAGUAGUGUGCAGCCAAGGAUGACUUGCCGAUUUAAAUGAUCUUUCUUUAUACUCUAUUAAGACAAUUUAGUUUCAAACUUUUUUUUUUUUUUUUUUUUGAAGGAUUCAGGAAGAAAUUAGGAUAUAUUAUUCCGUAUAAAAUACAAGAUAUAUAAAACCAAAAAGAAAAAGUAACAUGAUCGGCAAGUUGUCCUUGGCUACACGUUACUUUGUGUCGC	(((((((((((((((((.(((((((((((((((((((((((((((..((((...............))))..))))).......(((((((((((((((((((((((((...))))))))))))...(((........)))((((...))))...............))))))))))))).....)))))))))))))))))))))).))))))))))).))))))
ath-miR169b-5p	ath-mir169b	CAGCCAAGGAUGACUUGCCGG	CCCAACGGAGUAGAAUUGCAUGAAGUGGAGUAGAGUAUAAUGCAGCCAAGGAUGACUUGCCGGAACGUUGUUAACCAUGCAUAUGAAUAAUGUGAUGAUUAAUUAUGUGAUGAACAUAUUUCUGGCAAGUUGUCCUUCGGCUACAUUUUGCUCUCUUCUUCUCAUGCAAACUUUCCUUGGG	(((((.((((.((..((((((((...((((.((((((.((((.((((((((((((((((((((((...((((...(((.(((((((.((((......)))).))))))))))))))...)))))))))))))))))).)))).)))).))))))))))...)))))))).)))))))))))
ath-miR169c	ath-mir169c	CAGCCAAGGAUGACUUGCCGG	UCGUCCAUUAUGAGUAUUAAUUAUGGUUAGGGAAUCUUACAGAAUGAAAAUGAAGGUGUGAAUGGAUUGUCUCAUCUAAAGCCUUGAAUGUGGGAAAAAGGCCAUUGUUGUUCAGCCAAGGAUGACUUGCCGGUAGCUUGUAUUAUGAUUACUCUAUAUUCGAUUUAUAUUAUGGAGAUGAUGGUUUAUAUAUAUUUACUUAUCUACAUAGUUUUAGUUGAUUUUUUUUCGUACGUAAUAUAAUACGAAAAAGUAUUUACUUAUUUAUAUAUGUGUGUUGGGGCAAGAAGUGUAACCAAGCUAGCCCGGCAAGUCAUCUAUGGCUAUGCAACUGUCUCUUCCUCUCAUUCUAGGCUUACGAUGACACGUAAAAAAUCCCAAAUAUCACUAAUAUGAUAU…	((((((((.((..((((((((((((((..(((((((((.((.........)))))))...........((.(((((..((((((.(((((.(((((..((((....(((((..(((((.(((((((((((((((((((((....((.(((((((((((............))))))).)))).))((((((...((..((((.(((((((.....(((.(((.((((((((((..........)))))))))).))).)))........)))))).).))))..))...)))))).)))))))..)))))))))))))).)))))..))))).)))).)))))..))))).))))))..))))).))........))))....)))).)))).))))))…
ath-miR169d	ath-mir169d	UGAGCCAAGGAUGACUUGCCG	GUAUCAUAGAGUCUUGCAUGGAAAAAUUAAAGAAUGAGAUUGAGCCAAGGAUGACUUGCCGAUGUUAUCAACAAAUCUUAACUGAUUUUGGUGUCCGGCAAGUUGACCUUGGCUCUGUUUCCUUCUUUUCUUUUCAAUGUCAAACUCUAGAUAU	(((((.((((((.((((((.(((((...((((((.(((((.(((((((((..(((((((((....((((((..((((......))))))))))..)))))))))..))))))))).))))).))))))..))))).))).))))))))))))))
ath-miR169e	ath-mir169e	UGAGCCAAGGAUGACUUGCCG	UGAUGAUGAUGAUGAGUCACUAAUUAAUUGUAUCAUAGAGUCUUGCAUGGAAAAAUAGAAAAUGAGAUUGAGCCAAGGAUGACUUGCCGAUUUUCUCAACGAAUCUUACUGAUUAUGGUAUCCGGCAAGUUGACUUUGGCUCUGUUUCCUUCCCUUCUUUUCGAUGUCAAACUCUAGAUACCUAACCACAUAUCAUAUAUAUCAUCAUCAUUCAUCA	(((((((((((((((..............(((((.((((((.((((((.(((((..((..((.(((((.(((((((((..(((((((((..(...(((...((((.....)))).))).)..)))))))))..))))))))).))))).))..))..))))).))).))))))))))))))........((((...)))).))))))))).))))))
ath-miR169f-5p	ath-mir169f	UGAGCCAAGGAUGACUUGCCG	GGGUCUUGCAUGAAGGAAUAACGAAUGGAAUUGAGCCAAGGAUGACUUGCCGGUUUAAACCCAACCGGUUUAUGACCAUUGAUUUGGUCUCAUUCACAAUCUGUUGAUUCGUGUCUGGCAAGUUGACCUUGGCUCUGCUUCGUUCUCUAUUCUUCCAUGUUAGAUUC	((((((.(((((.(((((((..(((((((...(((((((((..((((((((((..((((((.....)))))).(((((......))))).....(((((((....)))).))).))))))))))..)))))))))...)))))))..))))))).))))).))))))
ath-miR169g-3p	ath-mir169g	UCCGGCAAGUUGACCUUGGCU	UGCCUAUAAAUACCUUCAUCACGAGUAUGACAAGAUCACAAGACAAGAAAAGAAAGGUAGAGAAAACAUGAUAAUGAUGAUUACGAUGAUGAGAGUCUCUAGUUGUAUCAGAGGGUCUUGCAUGGAAGAAUAGAGAAUGAGGUUGAGCCAAGGAUGACUUGCCGGGUUUUUUUACCAAUGAAUCUAAUUAACUGAUUCUGGUGUCCGGCAAGUUGACCUUGGCUCUGUUUCCUUCUCUUCUUUUGGAUGUCAGACUCCAAGAUAUCUAUCAUCAUGAAUCGUGAUCAAACUUUGUAAUUUCAUUGAAAUGUGUUUUUCUUGAUGCGAAUUUUUUGGCUUACGGUUUUUCGAUUUGAAUGAUCAGAUUUUUGUUUUUGCA	(((..(((((...((((((..(((((.(((.((((((..(((.(((((((........(((((((((((..(((((((((((((((((((((.((.........(((((...((((((.((((((((((..((((((.((((..(((((((((..(((((((((((......(((((..(((((.........)))))))))))))))))))))..)))))))))..)))).))))))))))))..)))).))))))...))))))).))))))....)))))))))............))))))..)))).))))))).........))))))).)))..)))))))))))))).))))..))...)))))....)))
ath-miR169g-5p	ath-mir169g	UGAGCCAAGGAUGACUUGCCG	UGCCUAUAAAUACCUUCAUCACGAGUAUGACAAGAUCACAAGACAAGAAAAGAAAGGUAGAGAAAACAUGAUAAUGAUGAUUACGAUGAUGAGAGUCUCUAGUUGUAUCAGAGGGUCUUGCAUGGAAGAAUAGAGAAUGAGGUUGAGCCAAGGAUGACUUGCCGGGUUUUUUUACCAAUGAAUCUAAUUAACUGAUUCUGGUGUCCGGCAAGUUGACCUUGGCUCUGUUUCCUUCUCUUCUUUUGGAUGUCAGACUCCAAGAUAUCUAUCAUCAUGAAUCGUGAUCAAACUUUGUAAUUUCAUUGAAAUGUGUUUUUCUUGAUGCGAAUUUUUUGGCUUACGGUUUUUCGAUUUGAAUGAUCAGAUUUUUGUUUUUGCA	(((..(((((...((((((..(((((.(((.((((((..(((.(((((((........(((((((((((..(((((((((((((((((((((.((.........(((((...((((((.((((((((((..((((((.((((..(((((((((..(((((((((((......(((((..(((((.........)))))))))))))))))))))..)))))))))..)))).))))))))))))..)))).))))))...))))))).))))))....)))))))))............))))))..)))).))))))).........))))))).)))..)))))))))))))).))))..))...)))))....)))
ath-miR169h	ath-mir169h	UAGCCAAGGAUGACUUGCCUG	UCAUAUAAGAGAAAAUGGUGACAUGAAGAAUGAGAACUUGUGUGGUAGCCAAGGAUGACUUGCCUGCGUUUUAGACCAUAUAUAUCAAAGACUCACUCGAUCGAUAGUCUUAGAGUUGGUUGGUCGUCAGGCAGUCUCCUUGGCUAUUCAAACAAUUCUCAUUCUCUUCAUUCACAUUUCUCUUUUUUGG	.((...((((((((...((((.((((((((((((((.((((.(((((((((((((.((((.(((((.......(((((..((..((.((((((...((....)).)))))).))..))..)))))..))))))))))))))))))).))).)))))))))))..))))))))))).))))))))...)).
ath-miR169i	ath-mir169i	UAGCCAAGGAUGACUUGCCUG	GAAGGAGAUGUCAAAGAUGAAUAGAAGAAUCAUAUUUGGUAGCCAAGGAUGACUUGCCUGACUCUUUGUGUAAAAUGUUUAGUGUCUUGUUUGAAGUCACUAUAAGUUGUAUCAAGCAAUGACCAUUUUGCUUAUAAAAAAGAUAUCAGGCAGUCUCCUUGGCUAUCCUUAUAUGUUCUUCUCUUUCAUCUCAGACAUUCACCUUC	(((((.((((((..(((((((.(((((((.(((((..((((((((((((.((((.((((((.(((((..((((((((......(((((((((((....(((...)))....)))))))).))))))))))).......)))))..)))))))))))))))))))).))..))))))))))))..)))))))..))))))..)))))
ath-miR169j	ath-mir169j	UAGCCAAGGAUGACUUGCCUG	GAGUAUAAUGAGGAAGAGAGGUCUAACAUGGCGAAAAGAGUCAUGUUUAGUAGCCAAGGAUGACUUGCCUGAUCUUUUUCACCUCCAUGAUUCAAUUUGUAAUUCAUGGGUUUUGGAUUAUUAUACAUUCAAAAGUAUAAUAAUUUGAAAUCAUGUUGAAUCUUGCGGGUUAGGUUUCAGGCAGUCUCCUUGGCUAUCUUGACAUGCUUUUUUCAUUCACG	....................(((......)))((((((((.((((((.((((((((((((.((((.((((((....(((.((((.((.((((((((............((((((((((((((((((........))))))))))))))))))..)))))))).)).)))).)))..)))))))))))))))))))).)).)))))))))))))).......
ath-miR169k	ath-mir169k	UAGCCAAGGAUGACUUGCCUG	UUAGAAGGAGAUGUCAAAGAUGAAUAGGAGAACAAUAUUUGGUAGCCAAGGAUGACUUGCCUGCUUCUCUGAACAAAAUGGUCGAUGUCAUGUUUUGAAGUGACUAUAAGUUAUACCAAGAAAUGACCAUUUUGUUUAUAAAUAGACAUCAGGCAGUCUCCUUGGCUAUCCUUAUAUGUUCUUCUUUCUCAACUCAGAUAUUUACCUUCAUCC	...((((((((((((..((.(((..(((((((((.(((..((((((((((((.((((.(((((..(((.(((((((((((((((........(((((..((((((...))))))..)))))..))))))))))))))).....)))...))))))))))))))))))).))..))))))))))))...))).))..))))))).)))))....
ath-miR169l	ath-mir169l	UAGCCAAGGAUGACUUGCCUG	AUGAAGAAGAGAGGUCUAAUAUGGCGAAAAGAGUCAUGUUUAAUAGCCAAGGAUGACUUGCCUGAUCUUUUUCACCUCCAUGAUUCAAUUUUAAGUUCGUGGAUUUUGGAUUAUUAUGCGUUUAAAAGGUAUAAUAAUUUGAGAUCAUGUUGAAUCUUGCGGGUUAGGUUUCAGGCAGUCUCUUUGGCUAUCUUGACAUGCUUUCUUCAUC	.....(((((((((((.((((((((.......))))))))..(((((((((((.((((.((((((....(((.((((.((.((((((((............((((((((((((((((((.((...)).))))))))))))))))))..)))))))).)).)))).)))..)))))))))))))))))))))...)))...))))))))...
ath-miR169m	ath-mir169m	UAGCCAAGGAUGACUUGCCUG	UAGAAGGAGAAGUCAAAGAUGAAUAGAAGAAUCAUAUUUGGUAGCCAAGGAUGACUUGCCUGUUUCUUUGAGUAAAAUGGGUUAGUGUCAUGUUUGACAAGUGACUAUAAGUUAUAUCAAGCAAUGACCAUUUUACUCAUCAAAAGACAUCAGGCAGUCUCCUUGGCUAUCCUUAUAUGUUCUUCUCUCUCAUCUCAGACGUUUACCUUCAU	..((((((((.(((..((((((..(((((((.(((((..((((((((((((.((((.(((((..((((((((((((((((.......((((((((((...((((((...)))))).)))))).))))))))))))))))....))))...))))))))))))))))))).))..))))))))))))...))))))..))).))).)))))..
ath-miR169n	ath-mir169n	UAGCCAAGGAUGACUUGCCUG	GAUGAAGAAGAGAGGUCUAACAUGGCGGAAAGCGUCAUGUUUAGUAGCCAAGGAUGACUUGCCUGAUCUUUUUCGCCUCCACGAUUCAAUUUCAAAUUCAUGCAUUUUGGAUUAUUAUACCUUUUAAAGUAUAAUAGGUCAAAUAUCAUGUUGAAUCUUGCGGGUUAGGUUUCAGGCAGUCUCUUUGGCUAUCUUGACAUGCUUUUUCCAUCCAU	((((((((((....(((.(((((((((.....)))))))))..(((((((((((.((((.((((((....(((.((((.((.(((((((.........((((...(((((.(((((((((........))))))))).)))))...))))))))))).)).)))).)))..)))))))))))))))))))))...)))...)))))).))))...
ath-miR170-3p	ath-mir170	UGAUUGAGCCGUGUCAAUAUC	CGAGAGAGUCCCUCUGAUAUUGGCCUGGUUCACUCAGAUUCUCUUUUACUAACUCAUCUGAUUGAGCCGUGUCAAUAUCUCAGUCCUCUCUCG	((((((((...((..(((((((((.(((((((.((((((................)))))).))))))).)))))))))..))..))))))))
ath-miR171a-3p	ath-mir171a	UGAUUGAGCCGCGCCAAUAUC	AUGAGAGAGUCCCUUUGAUAUUGGCCUGGUUCACUCAGAUCUUACCUGACCACACACGUAGAUAUACAUUAUUCUCUCUAGAUUAUCUGAUUGAGCCGCGCCAAUAUCUCAGUACUCUCUCGU	((((((((((..((..(((((((((.(((((((.((((((..(..............(((....)))..............)..)))))).))))))).)))))))))..)).))))))))))
ath-miR171b-3p	ath-mir171b	UUGAGCCGUGCCAAUAUCACG	UGCAAGGUAACGCGAGAUAUUAGUGCGGUUCAAUCAAAUAGUCGUCCUCUUAACUCAUGGAGAACGGUGUUGUUCGAUUGAGCCGUGCCAAUAUCACGCGGUAAACCAAAAAUGGCA	.....(((..((((.((((((.(((((((((((((.(((((((((.((((........)))).))))..))))).))))))))))))).)))))).))))....)))..........
ath-miR171c-3p	ath-mir171c	UUGAGCCGUGCCAAUAUCACG	UGAGCGCACUAUCGGACAUCAAAUACGAGAUAUUGGUGCGGUUCAAUCAGAAAACCGUACUCUUUUGUUUUAAAGAUCGGUUUAUUUGAUUGAGCCGUGCCAAUAUCACGCGUUUA	(((((((....(((...........)))(((((((((((((((((((((((((((((...(((((......))))).)))))).)))))))))))))))))))))))..)))))))
ath-miR172a	ath-mir172a	AGAAUCUUGAUGAUGCUGCAU	UGCUGUGGCAUCAUCAAGAUUCACAUCUGUUGAUGGACGGUGGUGAUUCACUCUCCACAAAGUUCUCUAUGAAAAUGAGAAUCUUGAUGAUGCUGCAUCGGC	((.(((((((((((((((((((.(((...(((.((((.(((((....))))).)))))))..(((.....))).))).))))))))))))))))))).))..
ath-miR172b-3p	ath-mir172b	AGAAUCUUGAUGAUGCUGCAU	AGGCGCAGCACCAUUAAGAUUCACAUGGAAAUUGAUAAAUACCCUAAAUUAGGGUUUUGAUAUGUAUAUGAGAAUCUUGAUGAUGCUGCAUCAAC	.((.((((((.(((((((((((.((((.....((.((((.((((((...)))))))))).))....)))).))))))))))).)))))).))...
ath-miR172b-5p	ath-mir172b	GCAGCACCAUUAAGAUUCAC	AGGCGCAGCACCAUUAAGAUUCACAUGGAAAUUGAUAAAUACCCUAAAUUAGGGUUUUGAUAUGUAUAUGAGAAUCUUGAUGAUGCUGCAUCAAC	.((.((((((.(((((((((((.((((.....((.((((.((((((...)))))))))).))....)))).))))))))))).)))))).))...
ath-miR172c	ath-mir172c	AGAAUCUUGAUGAUGCUGCAG	AGCUACUGUUCGCUGUUGGAGCAUCAUCAAGAUUCACAAAUCAUCAAGUAUUCGUGUAAAUAAACCCAUUUAUGAUUAGAUUUUUGAUGUAUGUAUGAGAAUCUUGAUGAUGCUGCAGCUGCAAUCAGUGGCU	((((((((...((.((((.(((((((((((((((((((...(((((((.(((..(((((((......)))))))....))).)))))))..)))....)))))))))))))))).)))).))...))))))))
ath-miR172d-3p	ath-mir172d	AGAAUCUUGAUGAUGCUGCAG	AGUCAUUGUUUGCUAUUGCAACAUCUUCAAGAUUCAGAAAUCAGAUUCUCUUAUGGGUUUUCUUUUGAGCCUUUAUUUUUUGGUUUGAGAAUCUUGAUGAUGCUGCAGCGGCAAUUAAAUGGCU	(((((((..(((((.(((((.((((.(((((((((..((((((((......((.((((((......)))))).))...))))))))..))))))))).)))).))))).)))))...)))))))
ath-miR172e-3p	ath-mir172e	GGAAUCUUGAUGAUGCUGCAU	GUAGUCGCAGAUGCAGCACCAUUAAGAUUCACAAGAGAUGUGGUUCCCUUUGCUUUCGCCUCUCGAUCCGCAGAAAAGGGUUCCUUAUCGAGUGGGAAUCUUGAUGAUGCUGCAUCAGCAAAUAC	(((...((.(((((((((.(((((((((((.((...((((.((..((((((((..(((.....)))...)))...)))))..)).))))...)).))))))))))).))))))))).))...)))
ath-miR173-3p	ath-mir173	UGAUUCUCUGUGUAAGCGAAA	UAAGUACUUUCGCUUGCAGAGAGAAAUCACAGUGGUCAAAAAAGUUGUAGUUUUCUUAAAGUCUCUUUCCUCUGUGAUUCUCUGUGUAAGCGAAAGAGCUUG	(((((.((((((((((((.((((((.((((((.((.......(.((..((....))..)).)......)).)))))))))))).)))))))))))).)))))
ath-miR173-5p	ath-mir173	UUCGCUUGCAGAGAGAAAUCAC	UAAGUACUUUCGCUUGCAGAGAGAAAUCACAGUGGUCAAAAAAGUUGUAGUUUUCUUAAAGUCUCUUUCCUCUGUGAUUCUCUGUGUAAGCGAAAGAGCUUG	(((((.((((((((((((.((((((.((((((.((.......(.((..((....))..)).)......)).)))))))))))).)))))))))))).)))))
ath-miR1886.1	ath-mir1886	UGAGAGAAGUGAGAUGAAAUC	GAGUGAGAGAAGUGAGAUGAAAUCUUUGAUUGGAAAUUUCAUGUAGACGAUGCUAUCACCCCAUAUGACCAAAAGAAAUUCCCAAUUAAAGAUUUCAUCUUACUUCCCUCAUG	..(((((.(((((((((((((((((((((((((.((((((.........(((.........)))..........)))))).))))))))))))))))))))))))).))))).
ath-miR1886.2	ath-mir1886	UGAGAUGAAAUCUUUGAUUGG	GAGUGAGAGAAGUGAGAUGAAAUCUUUGAUUGGAAAUUUCAUGUAGACGAUGCUAUCACCCCAUAUGACCAAAAGAAAUUCCCAAUUAAAGAUUUCAUCUUACUUCCCUCAUG	..(((((.(((((((((((((((((((((((((.((((((.........(((.........)))..........)))))).))))))))))))))))))))))))).))))).
ath-miR1886.3	ath-mir1886	AAUUAAAGAUUUCAUCUUACU	GAGUGAGAGAAGUGAGAUGAAAUCUUUGAUUGGAAAUUUCAUGUAGACGAUGCUAUCACCCCAUAUGACCAAAAGAAAUUCCCAAUUAAAGAUUUCAUCUUACUUCCCUCAUG	..(((((.(((((((((((((((((((((((((.((((((.........(((.........)))..........)))))).))))))))))))))))))))))))).))))).
ath-miR1887	ath-mir1887	UACUAAGUAGAGUCUAAGAGA	UUGUUCACUUAGAUUGUUCUUAGUAUGAGGUGUUCUCGUACUAAGUAGAGUCUAAGAGAACAA	.(((((.((((((((.(.(((((((((((.....))))))))))).).)))))))).))))).
ath-miR1888a	ath-mir1888a	UAAGUUAAGAUUUGUGAAGAA	CCAAAUUUUUAAGUUAAGAUUUGUGAAGAAAGAGCUUUUAUAUAAGAGUUUUUAGGCUUAUAUUUAAAUUUUUUCUUCAUAAAUCUUAGCUAAGAUUUGG	(((((((((..(((((((((((((((((((((((.((..(((((((..(....)..)))))))..)).))))))))))))))))))))))))))))))))
ath-miR1888b	ath-mir1888b	UUAGGCUAAGAUUUGUGAAGA	UAUUGGUGGUAUCUUACCCAAAUUCUUAGGCUAAGAUUUGUGAAGAAAAGGCUCUUAUAUAAGAGCUUUUACUCUUAUAUUUAAGUUUUUUCUUCCCAAAUCUUAGAUUAAGAUUUGGCUAAGAUACCACUAAUA	((((((((((((((((.((((((.((((..((((((((((.((((((((((((...(((((((((......)))))))))...)))))))))))).))))))))))..)))))))))).))))))))))))))))
ath-miR2111a-3p	ath-mir2111a	GUCCUCGGGAUGCGGAUUACC	CGAUGAUGAGUAUUGGUGAGGACCGGGUAAUCUGCAUCCUGAGGUUUAAAGCUUAAUUUACGCAGGAAAUUUGUAUACGCAUAUACGUAUGUGUAUUAGUAUACCUUUUAGUCCUCGGGAUGCGGAUUACCUCGUUCUUACUUACAAUACACGUACUCG	(((..(((.((((((((((((((.((((((((((((((((((((.(((((((.........)).........((((((..((((((....))))))..))))))..))))).)))))))))))))))))))).))))))))...)))))).)))..)))
ath-miR2111a-5p	ath-mir2111a	UAAUCUGCAUCCUGAGGUUUA	CGAUGAUGAGUAUUGGUGAGGACCGGGUAAUCUGCAUCCUGAGGUUUAAAGCUUAAUUUACGCAGGAAAUUUGUAUACGCAUAUACGUAUGUGUAUUAGUAUACCUUUUAGUCCUCGGGAUGCGGAUUACCUCGUUCUUACUUACAAUACACGUACUCG	(((..(((.((((((((((((((.((((((((((((((((((((.(((((((.........)).........((((((..((((((....))))))..))))))..))))).)))))))))))))))))))).))))))))...)))))).)))..)))
ath-miR2111b-3p	ath-mir2111b	AUCCUCGGGAUACAGUUUACC	CAACAACACGAAGAAGAAGAUGAAGGUACUUGAUGAUGAACGGGUAAUCUGCAUCCUGAGGUUUAAAACCAAUUAAGCAUAUACAUAUGCGAAUGUAUAGUUUUUAAUCCUCGGGAUACAGUUUACCUCUUCCUUACUCAAGAAAACACUUAGCUUUAACGGUUUUG	....(((.((..((((......(((((.((((((((.(((.((((((.(((.(((((((((.((((((........((.(((((((......))))))))))))))).))))))))).))).)))))).))).))).)))))...)).)))..))))..)))))...
ath-miR2111b-5p	ath-mir2111b	UAAUCUGCAUCCUGAGGUUUA	CAACAACACGAAGAAGAAGAUGAAGGUACUUGAUGAUGAACGGGUAAUCUGCAUCCUGAGGUUUAAAACCAAUUAAGCAUAUACAUAUGCGAAUGUAUAGUUUUUAAUCCUCGGGAUACAGUUUACCUCUUCCUUACUCAAGAAAACACUUAGCUUUAACGGUUUUG	....(((.((..((((......(((((.((((((((.(((.((((((.(((.(((((((((.((((((........((.(((((((......))))))))))))))).))))))))).))).)))))).))).))).)))))...)).)))..))))..)))))...
ath-miR2112-3p	ath-mir2112	CUUUAUAUCCGCAUUUGCGCA	GUAUGAAAUGAUGCGCAAAUGCGGAUAUCAAUGUAAAUCAGGACAACAAACCAAUAGAGGUGCUCAGCGAAAACAACAAAAUGUGAAAAGGGUUUAUCAGAAACAUUGGGGUCAUGAUAUACCUUUAUAUCCGCAUUUGCGCAUCAUCUCUGAC	((..((.(((((((((((((((((((((.((.(((.((((.(((..(((.......((...((((.......(((......))).....))))...)).......)))..))).)))).))).)).))))))))))))))))))))).))..))
ath-miR2112-5p	ath-mir2112	CGCAAAUGCGGAUAUCAAUGU	GUAUGAAAUGAUGCGCAAAUGCGGAUAUCAAUGUAAAUCAGGACAACAAACCAAUAGAGGUGCUCAGCGAAAACAACAAAAUGUGAAAAGGGUUUAUCAGAAACAUUGGGGUCAUGAUAUACCUUUAUAUCCGCAUUUGCGCAUCAUCUCUGAC	((..((.(((((((((((((((((((((.((.(((.((((.(((..(((.......((...((((.......(((......))).....))))...)).......)))..))).)))).))).)).))))))))))))))))))))).))..))
ath-miR2933a	ath-mir2933a	GAAAUCGGAGAGGAAAUUCGCC	GAAAUUCGUUGGCGAUUUUGAGUGAAAUCGGAGAGGGAAUUCGUCGGCGAUUUUGAGUGAAAUCGGAGAGGAAAUUCGCCGGCGAUUUUGAGUGAAAUCGGAGAGGAAAAUC	....(((.((..((((((((...(((((((..(.(.((((((.((..(((((((....)))))))..)).).))))).))..)))))))...))))))))..)).)))....
ath-miR2933b	ath-mir2933b	GAAAUCGGAGAGGAAAUUCGCC	GAAAUUCGUUGGCGAUUUUGAGUGAAAUCGGAGAGGGAAUUCGUCGGUGAUUUUGAGUGAAAUCGGAGAGGAAAUUCGCCGGCGAUUUUGAGUGAAAUCGGAGAGGAAAAUC	....(((.((..((((((((...(((((((..(.(.((((((.((..(((((((....)))))))..)).).))))).))..)))))))...))))))))..)).)))....
ath-miR2934-3p	ath-mir2934	CAUCCAAGGUGUUUGUAGAAA	UUUAUAACCUCUUUCUGCAAACGCCUUGGAUUUUCUUUUGGCUUCAUGUUGUUCAUUAGAAUAAUAGCCUUUUCAUCUUAUUUAAAGAACAUCCAAGGUGUUUGUAGAAAAAGGUUUCAAA	.....(((((.((((((((((((((((((((.((((((.((((....(((((((....)))))))))))..............)))))).)))))))))))))))))))).))))).....
ath-miR2934-5p	ath-mir2934	UCUUUCUGCAAACGCCUUGGA	UUUAUAACCUCUUUCUGCAAACGCCUUGGAUUUUCUUUUGGCUUCAUGUUGUUCAUUAGAAUAAUAGCCUUUUCAUCUUAUUUAAAGAACAUCCAAGGUGUUUGUAGAAAAAGGUUUCAAA	.....(((((.((((((((((((((((((((.((((((.((((....(((((((....)))))))))))..............)))))).)))))))))))))))))))).))))).....
ath-miR2936	ath-mir2936	CUUGAGAGAGAGAACACAGACG	CCAUUUUCGAAAGCCUUGAGAGAGAGAACACAGACGAUACCAACUUUCUUCAAUCUCGUUGCCGCAGUAUAAUUAUCUCAUUCCUCGGAUAUAUCUCUCCUUCUGCGGCGGCGACAAGAAGCUACAAGAAUAAAAAGUCUGUUUUCUCUCUUUUCAAGAAACCACUUACUUCGAAAAUGG	(((((((((((...((((((((((((((.((((((........(((.((((....((((((((((((..............((....)).............))))))))))))...))))....)))........)))))).))))))).)))))))...........)))))))))))
ath-miR2937	ath-mir2937	AUAAGAGCUGUUGAAGGAGUC	CAUUUUCCGUUAGUAACCUAUUGGCCAUUUGAUAACUCCAACAAGGACUAAUCAAACGAGAACCAUUUGAUGAUGUUAAUGGUGAAACACAAGACCCAUCAGCAAACUCUCCUCCAAUGGUCACACCACUACAAAACAUUAGAUCCUUUAAUGACUCCAACAAAACUCUUAUGAUGUGGGUGCUAGUGAGGCCAGUACCGUAGUUAAUAUUGAUGUGUUUUUGGUCUGACUGUCUACAAAAGAAAUCCACAUCAUAAGAGCUGUUGAAGGAGUCAUUAAAAGAUCUAAUGGUUUGAUCAUUAGAGGAGGGUUUGUUGAUGGGUCGUGUGUUGCAUCAUUAAUAUCAUCAAAUGGUUCUCGUUUAAUUCGUAUUUGUUGUAGUCAUCAAAUAGCCAAUAU…	((((((((((..(((((.(((((((.(((((((.(((.(((((((.((.(((.(((((((((((((((((((((((((((((((.((((((.((((((((((((((((((((((.((((((((.((((..........(((((((.((((((((((((((((...((((((((((((((((..((((.(((((((.((((((((....))).))).))..))))))).))))(((.....))).)))))))))))))))).))))...)))))))))))).))))))))))).)))))))).)))))))))))))))))))))).)))))).))))))))))))))))))))))))))))))).))).)).))))))).))).))))))).))))))).…
ath-miR2938	ath-mir2938	GAUCUUUUGAGAGGGUUCCAG	AAAAACUGGACCCCUCUUAAUUAGAUCUCUAAUUUGUUUUCUUUCUUCUCCAAAAUUUGACAAAGAAAAGAAUUGAUCUUUUGAGAGGGUUCCAGUUUUU	((((((((((.(((((((((..(((((......((.((((((((..((..........)).)))))))).))..))))).))))))))).))))))))))
ath-miR2939	ath-mir2939	UAACGCACAACACUAAGCCAU	GUUGUCACCGUUAGUCUUUCACUACGAUGACUUAUUGUUGUGUUACCAAAGAAAACAUAAGGCUUGUGUUGUCUUUGGUAACGCACAACACUAAGCCAUCGCAGUUACAGACAACAAAAUGGCAC	..(((((..(((.((((...(((.(((((.((((.(((((((((((((((((.(((((((...))))))).)))))))))..)))))))).)))).))))).)))...)))))))....))))).
ath-miR319a	ath-mir319a	UUGGACUGAAGGGAGCUCCCU	AGAGAGAGCUUCCUUGAGUCCAUUCACAGGUCGUGAUAUGAUUCAAUUAGCUUCCGACUCAUUCAUCCAAAUACCGAGUCGCCAAAAUUCAAACUAGACUCGUUAAAUGAAUGAAUGAUGCGGUAGACAAAUUGGAUCAUUGAUUCUCUUUGAUUGGACUGAAGGGAGCUCCCUCU	((((.((((((((((.((((((.(((.(((..((.(.(((((((((((.(((.(((..((((((((.((..((.((((((................)))))).))..)).))))))))..))).)).).)))))))))))).))..))).))).)))))).)))))))))).))))
ath-miR319b	ath-mir319b	UUGGACUGAAGGGAGCUCCCU	AGAGAGCUUUCUUCGGUCCACUCAUGGAGUAAUAUGUGAGAUUUAAUUGACUCUCGACUCAUUCAUCCAAAUACCAAAUGAAAGAAUUUGUUCUCAUAUGGUAAAUGAAUGAAUGAUGCGAGAGACAAAUUGAGUCUUCACUUCUCUAUGCUUGGACUGAAGGGAGCUCCCU	((.(((((((((((((((((..(((((((......(((((((((((((..((((((..((((((((.((..(((((.((((..(((....))))))).)))))..)).))))))))..))))))...))))))))).))))..)))))))..))))))))))))))))).))
ath-miR319c	ath-mir319c	UUGGACUGAAGGGAGCUCCUU	UAGAUAUAGAAGGAGAUUCUUUCAGUCCAGUCAUGGAUAGAAAAAGAAGAGGGUAGAAAUAUCUGCCGACUCAUCCAUCCAAACACUCGUGGUAGAGAAACGAUAAAUUUAAACCGCAGUGACUGUGUGAAUGAUGCGGGAGAUAUUUUUGAUCCUUCUUUAUCUGUGUUUGGACUGAAGGGAGCUCCUUCUUUUUCUA	((((...((((((((.((((((((((((((.((((((((....((((((.((.(((((((((((.(((..((((.(((.((..((((.(((((..(((.........)))..)))))))))..)).))).))))..))).))))))))))).)))))))))))))))).)))))))))))))).))))))))...))))
ath-miR3434-3p	ath-mir3434	UCAGAGUAUCAGCCAUGUGA	AAAUUCCUUAUAUUGCAGAUAACACCUUAAGGAAGGUUUGUUUUUGUUUUACAGGUUAACUGUGGUGGUAAAUUUUAUCACUUGGCUGAUUCUAUUAUUUUGAGCAAGGCUUCCUAAAGUCAGAUCAUUGGUCUCUCUCUCAAGUAACUUAGGUUUGAAAAAGCAGCUUCUCCAGUCAGCAUCUUACCCUUCUCACUACUCAGCAAAUCCACAAAUAGAAACGAGUCGUUGCUUCGGAAGCCUUGUUCAAAAUCAGAGUAUCAGCCAUGUGAUAAAAUUAACAACCAGAGUUAACAUAUAAAACUAAAACAAUCCUUCCUUAAGUUGUUGUUGCUUAAUUUGGGAAUUU	((((((((......(((.((((((.(((((((((((.(((((((.((((((...(((((((.((((.((.(((((((((((.((((((((.((...((((((((((((((((((.....(((((((...(((..((......))..)))..)))))))..(((((((..(((...((........................................))...)))..))))))).))))))))))))))))))...)).)))))))).))))))))))).)).)))).)))))))...)))))).))))))).))))))))))).))))))))).......))))))))
ath-miR3434-5p	ath-mir3434	ACUUGGCUGAUUCUAUUAUU	AAAUUCCUUAUAUUGCAGAUAACACCUUAAGGAAGGUUUGUUUUUGUUUUACAGGUUAACUGUGGUGGUAAAUUUUAUCACUUGGCUGAUUCUAUUAUUUUGAGCAAGGCUUCCUAAAGUCAGAUCAUUGGUCUCUCUCUCAAGUAACUUAGGUUUGAAAAAGCAGCUUCUCCAGUCAGCAUCUUACCCUUCUCACUACUCAGCAAAUCCACAAAUAGAAACGAGUCGUUGCUUCGGAAGCCUUGUUCAAAAUCAGAGUAUCAGCCAUGUGAUAAAAUUAACAACCAGAGUUAACAUAUAAAACUAAAACAAUCCUUCCUUAAGUUGUUGUUGCUUAAUUUGGGAAUUU	((((((((......(((.((((((.(((((((((((.(((((((.((((((...(((((((.((((.((.(((((((((((.((((((((.((...((((((((((((((((((.....(((((((...(((..((......))..)))..)))))))..(((((((..(((...((........................................))...)))..))))))).))))))))))))))))))...)).)))))))).))))))))))).)).)))).)))))))...)))))).))))))).))))))))))).))))))))).......))))))))
ath-miR3440b-3p	ath-mir3440b	UGGAUUGGUCAAGGGAAGCGU	UCUGGUAUUUUGCUCAAGUAUGGUUUUCUUGGCCCAUCCACUUCUAAUGUGUUUUGUAACUAAUGCAAAAUGUGCAUUAGAAGUGGAUUGGUCAAGGGAAGCGUACUUGUGCAAAAUGCGGCAGU	.((((((((((((.((((((((.(((((((((((.(((((((((((((((((((((((.....))))))))..))))))))))))))).))))))))))).)))))))).)))))))))..))).
ath-miR3440b-5p	ath-mir3440b	UUUUCUUGGCCCAUCCACUUC	UCUGGUAUUUUGCUCAAGUAUGGUUUUCUUGGCCCAUCCACUUCUAAUGUGUUUUGUAACUAAUGCAAAAUGUGCAUUAGAAGUGGAUUGGUCAAGGGAAGCGUACUUGUGCAAAAUGCGGCAGU	.((((((((((((.((((((((.(((((((((((.(((((((((((((((((((((((.....))))))))..))))))))))))))).))))))))))).)))))))).)))))))))..))).
ath-miR390a-5p	ath-mir390a	AAGCUCAGGAGGGAUAGCGCC	GUAGAGAAGAAUCUGUAAAGCUCAGGAGGGAUAGCGCCAUGAUGAUCACAUUCGUUAUCUAUUUUUUGGCGCUAUCCAUCCUGAGUUUCAUUGGCUCUUCUUACUAC	((((((((((.((.((.((((((((((.(((((((((((((((((......)))))).........))))))))))).)))))))))).)).)).))))))..))))
ath-miR390b-5p	ath-mir390b	AAGCUCAGGAGGGAUAGCGCC	GAGAAAUAGCUAUAAAGCUCAGGAGGGAUAGCGCCAUGGCUCACCAGUGCUGUAUGUUUUGUAUAUGCGUACAUGUAUAUCUGUUGGCGCUAUCCAUCCUGAGUUCCAUAGCUUCUUCUU	(((((..((((((..(((((((((.((((((((((((((....)))(((((((((((.........))))))).))))......))))))))))).)))))))))..))))))..)))))
ath-miR391-5p	ath-mir391	UUCGCAGGAGAGAUAGCGCCA	UAGAGUGAUUACACAUACAAGUGGUCUUGCUUCUUCUAUGGUUUUAAAACUGCAAAUAAAGAUUUGCUUCGCAGGAGAGAUAGCGCCAUCACCUCUUCUAAGAAGUUAACUAGUGGUGACGGUAUCUCUCCUACGUAGCAAUCCUUAUAUAUGCAUCUUAAUACGGAGAGAUCAAGGUAUUUCAGUUGUUCAAUAAUCACCCUCUA	(((((((((((.....((((.((((((((..(((.((.(.((.((((...((((.((((((..(((((.((.((((((((((.((.((((((..((((...)))).......)))))).)).)))))))))).)).)))))..))).))).))))..)))).)).)))))).)))))....))).))))....)))))))..))))
ath-miR3932a	ath-mir3932a	AACUUUGUGAUGACAACGAAG	UGCUCUUCUAUGUCUUCAUCGUCAUCACAAAUUUCUUCAAACUUAAAUAUCUUAAGGACCUUCAACGGACUUGAUAAUAGAGAUUAACGAACUUUGUGAUGACAACGAAGAUACAGAGGAUCA	((.((((((.(((((((...(((((((((((.(((......(((...((((..(((..((......)).)))))))...)))......))).)))))))))))...))))))).)))))).))
ath-miR3932b-3p	ath-mir3932b	AACUUUGUGAUGACAACGAAG	AGUGUUUGACGUGCUCGAUCUGCUCCUUUAUGUCUUCAUUGUCAUCACAAAUUUCUUCAAACUUAAAUAUCUUAAGGACCUUCACCGGACUUGAUAAUAGAGAUUAACGAACUUUGUGAUGACAACGAAGACACAGCUGAUCAAAUCAAG	................((((.(((......(((((((.(((((((((((((.(((......(((...((((..(((..((......)).)))))))...)))......))).))))))))))))).))))))).))).))))........
ath-miR3933	ath-mir3933	AGAAGCAAAAUGACGACUCGG	CUUAGAAGAAGCAAAAUGACGACUCGGACAACAAUAAUACAAAACUAAUACUUAUUGUUGUCGGAGUCGUCAUUUUGCAUCUUCUAAG	(((((((((.(((((((((((((((.(((((((((((..............))))))))))).))))))))))))))).)))))))))
ath-miR393a-5p	ath-mir393a	UCCAAAGGGAUCGCAUUGAUCC	AGAGGAAGGAUCCAAAGGGAUCGCAUUGAUCCUAAUUAAGGUGAAUUCUCCCCAUAUUUUCUUUAUAAUUGGCAAAUAAAUCACAAAAAUUUGCUUGGUUUUGGAUCAUGCUAUCUCUUUGGAUUCAUCCUUC	.(((((.((((((((((((((.((((.(((((.(((((((((((.......(((.(((........))))))........)))).........)))))))..))))))))).)))))))))))))).))))).
ath-miR393b-3p	ath-mir393b	AUCAUGCGAUCUCUUUGGAUU	AGAGAAAGGAUCCAAAGGGAUCGCAUUGAUCCUAAUUAAGCUGAUUUAUUCCCCAAUAAUUGUUUUUUUUUUCCUUCUCAAUCGAAAGAUGGAAGAAAAACAAAUUCCAAACAUUUUGCUUACUUUUCCGGAUCAUGCGAUCUCUUUGGAUUCAUUCUUU	.(((((.(((((((((((((((((((.(((((.((.(((((....(((((....)))))(((((((((..((((.(((........))).)))))))))))))..............)))))..))...)))))))))))))))))))))))).))))).
ath-miR393b-5p	ath-mir393b	UCCAAAGGGAUCGCAUUGAUCC	AGAGAAAGGAUCCAAAGGGAUCGCAUUGAUCCUAAUUAAGCUGAUUUAUUCCCCAAUAAUUGUUUUUUUUUUCCUUCUCAAUCGAAAGAUGGAAGAAAAACAAAUUCCAAACAUUUUGCUUACUUUUCCGGAUCAUGCGAUCUCUUUGGAUUCAUUCUUU	.(((((.(((((((((((((((((((.(((((.((.(((((....(((((....)))))(((((((((..((((.(((........))).)))))))))))))..............)))))..))...)))))))))))))))))))))))).))))).
ath-miR394a	ath-mir394a	UUGGCAUUCUGUCCACCUCC	CUUACAGUCAUCUUUGGCAUUCUGUCCACCUCCUUCUAUACAUAUAUGCAUGUGUAUAUAUAUAUGCGUUUCGUGUGAAAGAAGGAGGUGGGUAUACUGCCAAUAGAGAUCUGUUAG	((.((((((.(((((((((...(((((((((((((((.(((((..((((((((((....))))))))))...)))))..)))))))))))))))...)))))).))))).)))).))
ath-miR394b-5p	ath-mir394b	UUGGCAUUCUGUCCACCUCC	CUUACAGAGAUCUUUGGCAUUCUGUCCACCUCCUCUCUCUAUAUUUAUGUGUAAUAAGUGUACGUAUCUACGGUGUGUUUCGUAAGAGGAGGUGGGCAUACUGCCAAUAGAGAUCUGUUAG	((.(((((..(((((((((...((((((((((((((...(((((((((.....)))))))))......(((((......)))))))))))))))))))...)))))).)))..))))).))
ath-miR395a	ath-mir395a	CUGAAGUGUUUGGGGGAACUC	AUGUCUCCUAGAGUUCCUCUGAGCACUUCAUUGGGGAUACAAUUUUUCUAAAUGAUUAUCCACUGAAGUGUUUGGGGGAACUCCCGGACCCAU	(((..(((..((((((((((((((((((((.((((......((((....)))).....)))).))))))))))))))))))))..)))..)))
ath-miR395b	ath-mir395b	CUGAAGUGUUUGGGGGGACUC	AUGUCCCCAUGAGUUCCCUUUAACGCUUCAUUGUUAAAUACUCAAAGCCACAUUGGUUUGUAUACAACACUGAAGUGUUUGGGGGGACUCUUGGUGUCAU	(((.(.(((.((((((((((.(((((((((.((((..((((...((((((...))))))))))..)))).))))))))).)))))))))).))).).)))
ath-miR395c	ath-mir395c	CUGAAGUGUUUGGGGGGACUC	AUGUCCACAUGAGUUCCCUUUAACGCUUCAUUGUUGAAUACUCAAAGCCACAUUGGUUUGUAUAUAACACUGAAGUGUUUGGGGGGACUCUUGGUGUCAU	(((.(..((.((((((((((.(((((((((.(((((.((((...((((((...)))))))))).))))).))))))))).)))))))))).))..).)))
ath-miR395d	ath-mir395d	CUGAAGUGUUUGGGGGAACUC	AUGUCCUCUAGAGUUCUCCUGAACACUUCAUUGGAAAUUUGUUAUUCAGUAAGCUAACAGUUAAUUCCACUGAAGUGUUUGGGGGAACUCCCGAUGUCAU	(((.(.((..((((((((((((((((((((.(((((..((((((..........))))))....))))).))))))))))))))))))))..)).).)))
ath-miR395e	ath-mir395e	CUGAAGUGUUUGGGGGAACUC	AUGUUUUCUAGAGUUCCUCUGAGCACUUCAUUGGAGAUACAAUUUUUUAUAAAAUAGUUUUCUACUGAAGUGUUUGGGGGAACUCCCGGGCUGAU	..........((((((((((((((((((((.((((((.((.(((((....))))).)))))))).))))))))))))))))))))..........
ath-miR395f	ath-mir395f	CUGAAGUGUUUGGGGGGACUC	AUGUCCCCUUGAGUUCCCUUAAACGCUUCAUUGUUCAUACUUUGUUAUCAUCUAUCGAUCGAUCAAUCAAUCUGAUGAACACUGAAGUGUUUGGGGGGACUCUAGGUGACAU	(((((.(((.((((((((((((((((((((.(((((((...(((((((((((....))).))).)).)))....))))))).)))))))))))))))))))).))).)))))
ath-miR396a-3p	ath-mir396a	GUUCAAUAAAGCUGUGGGAAG	CUCUGUAUUCUUCCACAGCUUUCUUGAACUGCAAAACUUCUUCAGAUUUUUUUUUUUUUCUUUUGAUAUCUCUUACGCAUAAAAUAGUGAUUUUCUUCAUAUCUCUGCUCGAUUGAUUUGCGGUUCAAUAAAGCUGUGGGAAGAUACAGAC	.((((((((.((((((((((((.((((((((((((.(.((..((((............((....))....................((((......))))...))))...))..).)))))))))))).)))))))))))).)))))))).
ath-miR396a-5p	ath-mir396a	UUCCACAGCUUUCUUGAACUG	CUCUGUAUUCUUCCACAGCUUUCUUGAACUGCAAAACUUCUUCAGAUUUUUUUUUUUUUCUUUUGAUAUCUCUUACGCAUAAAAUAGUGAUUUUCUUCAUAUCUCUGCUCGAUUGAUUUGCGGUUCAAUAAAGCUGUGGGAAGAUACAGAC	.((((((((.((((((((((((.((((((((((((.(.((..((((............((....))....................((((......))))...))))...))..).)))))))))))).)))))))))))).)))))))).
ath-miR396b-5p	ath-mir396b	UUCCACAGCUUUCUUGAACUU	GGUCAUACUUUUCCACAGCUUUCUUGAACUUUCUUUUUCAUUUCCAUUGUUUUUUUCUUAAACAAAAGUAAGAAGAAAAAAAACUUUAAGAUUAAGCAUUUUGGAAGCUCAAGAAAGCUGUGGGAAAACAUGACA	.(((((..(((((((((((((((((((.(((((((..((..........(((((((((((........)))))))))))..........))..))).......)))).)))))))))))))))))))..))))).
ath-miR397a	ath-mir397a	UCAUUGAGUGCAGCGUUGAUG	UGAAUGAACAUCAUUGAGUGCAGCGUUGAUGUAAUUUCGUUUUGUUUUUCAUUGUUGAAUGGAUUAAAAGAAUUUAUACCAGCGUUGCGCUCAAUUAUGUUUUUCUA	.(((.((((((.((((((((((((((((.(((((.(((.(((((...((((((....)))))).)))))))).))))).)))))))))))))))).)))))))))..
ath-miR397b	ath-mir397b	UCAUUGAGUGCAUCGUUGAUG	UGAAUGAACAUCAUUGAGUGCAUCGUUGAUGUAAUUUUACUUAUUUUAUUCCAUUGUUGAAUUAAUUAAAGAAGUAUAUAUCAGCGUUGCAUUCAAUUAUGUUUUUCUA	.(((.((((((.((((((((((.((((((((((....(((((.(((((....(((....)))....)))))))))))))))))))).)))))))))).)))))))))..
ath-miR398a-3p	ath-mir398a	UGUGUUCUCAGGUCACCCCUU	UGAAAUUUCAAAGGAGUGGCAUGUGAACACAUAUCCUAUGGUUUCUUCAAAUUUCCAUUGAAACCAUUGAGUUUUGUGUUCUCAGGUCACCCCUUUGAAUCUCCC	......((((((((.(((((.((.(((((((..((..((((((((..............)))))))).))....))))))).)).))))).))))))))......
ath-miR398a-5p	ath-mir398a	AAGGAGUGGCAUGUGAACACA	UGAAAUUUCAAAGGAGUGGCAUGUGAACACAUAUCCUAUGGUUUCUUCAAAUUUCCAUUGAAACCAUUGAGUUUUGUGUUCUCAGGUCACCCCUUUGAAUCUCCC	......((((((((.(((((.((.(((((((..((..((((((((..............)))))))).))....))))))).)).))))).))))))))......
ath-miR398b-3p	ath-mir398b	UGUGUUCUCAGGUCACCCCUG	UGGAUCUCGACAGGGUUGAUAUGAGAACACACGAGUAAUCAACGGCUGUAAUGACGCUACGUCAUUGUUACAGCUCUCGUUUUCAUGUGUUCUCAGGUCACCCCUGCUGAGCUCUU	.(((.((((.(((((.((((.((((((((((.(((.(((....(((((((((((((...))))))...)))))))...)))))).)))))))))).)))).))))).)))).))).
ath-miR398c-3p	ath-mir398c	UGUGUUCUCAGGUCACCCCUG	UGGAUCUCGACAGGGUUGAUAUGAGAACACACGAGCAAUCAACGGCUAUAACGACGCUACGUCAUUGUUACAGCUCUCGUUUCAUGUGUUCUCAGGUCACCCCUGCUGAGCUCUU	.(((.((((.(((((.((((.((((((((((((((........((((.((((((((...))))...)))).))))))))).....))))))))).)))).))))).)))).))).
ath-miR399a	ath-mir399a	UGCCAAAGGAGAUUUGCCCUG	AAAUGCAUUACAGGGUAAGAUCUCUAUUGGCAGGAAACCAUUACUUAGAUCUUUGCAUCUCUUUAUGCAUUGCUUUUAAUUAGUGAGUUAUCUGCCAAAGGAGAUUUGCCCUGUAAUUCUUCU	......(((((((((((.(((((((.((((((((.((((((((.(((((.(..(((((......)))))..)..))))).))))).))).)))))))).))))))))))))))))))......
ath-miR399b	ath-mir399b	UGCCAAAGGAGAGUUGCCCUG	UCACUAGUUUUAGGGCGCCUCUCCAUUGGCAGGUCCUUUACUUCCAAAUAUACACAUACAUAUAUGAAUAUCGAAAAUUUCCGAUGAUCGAUUUAUAAAUGACCUGCCAAAGGAGAGUUGCCCUGAAACUGGUUC	..(((((((((((((((.((((((.((((((((((.((((.......(((((........)))))((.(((((........))))).))......)))).)))))))))).)))))).)))))))))))))))..
ath-miR399c-3p	ath-mir399c	UGCCAAAGGAGAGUUGCCCUG	GGAGCAGUAAUAGGGCAUCUUUCUAUUGGCAGGCGACUUGGCUAUUUGUAUCUUUUGUGUUCUUGACUAUUGGCUAUGUCACUUGCCAAAGGAGAGUUGCCCUGUCACUGCUUC	((((((((.((((((((.((((((.((((((((.(((.((((((...((................))...)))))).))).)))))))).)))))).)))))))).))))))))
ath-miR399d	ath-mir399d	UGCCAAAGGAGAUUUGCCCCG	GGUUGGAUUACUGGGCGAAUACUCCUAUGGCAGAUCGCAUUGGCUAGAUAUGCAAGUAAAAUGCUUCUCUGCCAAAGGAGAUUUGCCCCGCAAUUCAUCC	((.((((((.(.((((((((.(((((.(((((((..(((((.(((.(.....).)))..)))))...))))))).))))))))))))).).)))))).))
ath-miR399e	ath-mir399e	UGCCAAAGGAGAUUUGCCUCG	GAAAGCAUUACAGGGCGAAUCCUCUAUUGGCAGUGGAAGUUGAUGACCCUUAUAUGUUAUUUUCUCAUCAUUUUCCUCUGCCAAAGGAGAUUUGCCUCGCAAUGCUUCA	(((.(((((.(.(((((((((.(((.(((((((.(((((.((((((..................)))))).))))).))))))).)))))))))))).).)))))))).
ath-miR399f	ath-mir399f	UGCCAAAGGAGAUUUGCCCGG	AUAUGCAUUACAGGGCAAGAUCACCAUUGGCAGAGAUCUAUUACUUCAUUCUUGCAUCAUAUGCAUAAAUGUUUGUGGUGAGCUCUCUGCCAAAGGAGAUUUGCCCGGUAAUUCUCUU	......(((((.(((((.((((.((.((((((((((.(((((((..((((..(((((...)))))..))))...))))).)).)))))))))).)).))))))))).)))))......
ath-miR400	ath-mir400	UAUGAGAGUAUUAUAAGUCAC	UGAGGAUUGUUUAUGAGAGUAUUAUAAGUCACUACAUUUGGUAAGCAAAGUGUUGUUUCUCAAACGAAGUGACUUAUGAUAAUCUCAUGAAUGGAUUUUGCA	..((((((.(((((((((.((((((((((((((.(.(((((.((((((....)))))).))))).).)))))))))))))).)))))))))..))))))...
ath-miR401	ath-mir401	CGAAACUGGUGUCGACCGACA	UAUAUAGACCCUAAAAACGUCCAGGGACUAAUAAUGCAAAUAUGGAAAUCUUCUGGGGCAAACUUGAGCUUCUGAAAACUUGAAAGCGUUUAGGGUUUUUGCUGGGCCGAAACUGGUGUCGACCGACACCAAGAGUGUGUCGCUCGACACUCAUCGCUGAUUCCUGAACCAAAAUCGUUCUUAGUUUCCUUUUCCUUAGUUUUUGCUCCAAAAUGUCUCCUUAUCUCCAUUGUUGUCCCAUUGCAUAGAA	......(((.........)))..(((((.(((((((...(((.(((.((.((.(((((((((.(((((.....(.(((((.((.((((.((..(((((....(.(((.((....((((((((.(((((((....).)))))).))))))))..))))).).....)))))..)).)))).))))))).).....)))))..))))))))).)).)).))).)))...))))))))))))...........
ath-miR402	ath-mir402	UUCGAGGCCUAUUAAACCUCUG	CGUGGUAGAUAAGUUUGAGUUGCAUAGUGGCAGUCUUCCUUUGUUUGUUAACCCAUAUUUUCAUGAUUCGAGGCCUAUUAAACCUCUGUUACAUCUGCUUUUUGAAAAGUUGUCAUUUUUCUGAAAUCUUCUUGCCUCAAUUUCCAACAGCAGAUUCAUCUUUCAUUGGAUGAUCCGUUAGUUUUUGAUAGAAAAAAUGAGGUGGGAAGAAAUUAAGACUGACUUCGAAAUAGCCUUUAAAAUAGGGGUUUAUAGACCUCGAAUCAUAUCAAACGAGUCUGCUACUAUGCUACUGAAAACUUUAUCAAA	..(((((((....(((.(((.((((((((((((.(((.....(((((...............(((((((((((.((((.(((((((((((......((((((((((.....((((....(((....(((((((((((((.((((.((((((.(((.(((((......)))))))).))).))).......))))...))))))))))))).....))).))))))))))).)))......))))))))))))))).)))))))))))..)))))))).)))))))))))).))).)))..)))))))..
ath-miR403-3p	ath-mir403	UUAGAUUCACGCACAAACUCG	UUGUCAUUAGAAGAGUCGUAUUACAUGUUUUGUGCUUGAAUCUAAUUCAACAGGCUUUAUGUAAGAGAUUCUUUAACAAUUCCUAUAAUCUUUGUUGUUGGAUUAGAUUCACGCACAAACUCGUAAUCUGUCUUU	...........((((.((.(((((..((((.((((.(((((((((((((((((((.....)).(((((((................))))))).))))))))))))))))).))))))))..))))).)).))))
ath-miR404	ath-mir404	AUUAACGCUGGCGGUUGCGGCAGC	UAGCAUGUUCGUUUCAUUAACGCUGGCGGUUGCGGCAGCGGCUGCGGUAGCGGUGGCGGCAAACACUACCGCAGGUUGUUGUUCGUUUUGUUGCCGCAGACGCUGCCGCAGCCGCUGCCGCAACCGCAGGUUUCUUUGUUCGUUUCGACG	.....................(((.(((((((((((((((((((((((((((...(((((((.((..((.((((....))))..))..)))))))))...))))))))))))))))))))))))))).)))...................
ath-miR405a	ath-mir405a	AUGAGUUGGGUCUAACCCAUAACU	UCAAAAUGGGUAACCCAACCCAACCCAACUCAUAAUCAAAUGAGUUUAUGAUUAAAUGAGUUAUGGGUUGACCCAACUCAUUUUGUUAAAUGAGUUGGGUCUAACCCAUAACUCAUUUCAUUUGAUGGGUUGAGUUGUUAAAUGGGUUAACCAUUUA	...((((((.(((((((...((((.(((((((...((((((((...........(((((((((((((((((((((((((((((....)))))))))))))).)))))))))))))))))))))))))))))).)))).....))))))).)))))).
ath-miR405b	ath-mir405b	AUGAGUUGGGUCUAACCCAUAACU	UUAACCCAUUUAACAAUUCAACCCAUCAAAUGAAAUGAGUUAUGGGUUAGACCCAACUCAUUUAACAAAAUGAGUUGGGUCUAACCCAUAACUCAUUUAAUUAUAAACUCAUUUGAUUAUGAGU	...............(((((....(((((((((((((((((((((((((((((((((((((((....))))))))))))))))))))))))))))))...........)))))))))..)))))
ath-miR405d	ath-mir405d	AUGAGUUGGGUCUAACCCAUAACU	ACCCAUCAAAUGAAAUGAGUUAUGGGUUGACCCAACUCAUUUUGUUAAAUGAGUUGGGUCUAACCCAUAACUCAUUUAAUCAUAAA	.........(((((((((((((((((((((((((((((((((....)))))))))))))).)))))))))))))))...))))...
ath-miR406	ath-mir406	UAGAAUGCUAUUGUAAUCCAG	UAAAGUCUUAAUUUUUAGUUAUCACGAUUUAGCACAUAUCAAUCUAUAGAUUUGAUUUUUCUUUUAUUAGUUCUUAAAUUUUGAUUUGAGACAGUAACUAUUCAAAUAGAAUGCUAUUGUAAUCCAGAAUCCGAAAGAAACGAAUCAAAAAAAAAAAAAACGAGUCUUCAUAGUAAAAAUCGAUUAACUAAAAAGGAUGG	....((((...((((((((((...((((((.............(((((((((((.(((((.((((.((.((((.....(((((((((((.((((((..(((((.....))))).))))))..))..)))).))))).....)))).)).)))).))))).)))))))..))))...))))))..))))))))))))))..
ath-miR407	ath-mir407	UUUAAAUCAUAUACUUUUGGU	UGGGAAAAAUGUUAAAAAAAUCGCCAACUUUUAAAAAUGGGACAAAAAAAUCGCCAACUCCUGAAAUGUCAUUUAAAUCAUAUACUUUUGGUUGACUUUUCCAGAAAGAUAAUAAAGCAAAGAUUCGUAAUCAACAAAACUUUGCUCUGUUAUCUUUCUAAAGAACUCAAUCAAAAGUAUGUGAUUAAAACGACAUUUCAGGAGUUGGUGAUUUUUCAUCCCAUUUUUCAAAGUUGGCAAUUUUUUUGACAUUUUUUCCAAUG	(((((((((((((((((((((.(((((((((.((((((((((...(((((((((((((((((((((((((.(((.((((((((((((((((((((.((((..((((((((((((.(((((((.((.((.....)).)).))))))).))))))))))))..)))).)))))))))))))))))))).))).)))))))))))))))))))))))))..)))))))))).))))))))).)))))))))))))))))))))...
ath-miR408-3p	ath-mir408	AUGCACUGCCUCUUCCCUGGC	AAGGUUAGAUUGGUAUUGCAAUGAAAGAAGACAAAGCGGUAAUGAGAGAGAGACAGGGAACAAGCAGAGCAUGGAUUGAGUUUACUAAAACAUUAAACGACUCUGUUUUGUCUCUACCCAUGCACUGCCUCUUCCCUGGCUCCCUCUUUUUUUCUCUAUAUUUCUCUCUCUCCUUUCAUUUCACAGCUUUCAAUGGAAUUUUAUUGCUACUGCUAACG	...(((((...((((..(((((((((......(((((.((((((((((((((((((((((...((((.((((((...(((...((.((((((...........)))))))))))...)))))).))))...)))))))..........................))))))))...)))))..)).)))))........))))))))))))).))))).
ath-miR408-5p	ath-mir408	ACAGGGAACAAGCAGAGCAUG	AAGGUUAGAUUGGUAUUGCAAUGAAAGAAGACAAAGCGGUAAUGAGAGAGAGACAGGGAACAAGCAGAGCAUGGAUUGAGUUUACUAAAACAUUAAACGACUCUGUUUUGUCUCUACCCAUGCACUGCCUCUUCCCUGGCUCCCUCUUUUUUUCUCUAUAUUUCUCUCUCUCCUUUCAUUUCACAGCUUUCAAUGGAAUUUUAUUGCUACUGCUAACG	...(((((...((((..(((((((((......(((((.((((((((((((((((((((((...((((.((((((...(((...((.((((((...........)))))))))))...)))))).))))...)))))))..........................))))))))...)))))..)).)))))........))))))))))))).))))).
ath-miR413	ath-mir413	AUAGUUUCUCUUGUUCUGCAC	GAUCCAUAGUUUCUCUUGUUCUGCACAUCCACUAACUUCAGGAACCAUGUCCCAGUUUCAGGUUAGAUCAAGUGGGAAAACAAAUGGAAGAUUGUGGCUAUGCAGAAACUGGAACUAUUCGUC	(((..((((((((.....(((((((...((((...((((..........(((((.((((......))..)).))))).........))))...))))...)))))))...))))))))..)))
ath-miR414	ath-mir414	UCAUCUUCAUCAUCAUCGUCA	UCAUCAUUAUCAUCAUCAUCAUAUUCAUCUUCAUCAUCAUCGUCAUCAUCAUCAUCAUCAUCGUAUGAGAAGAUAGAGAAGAGUGAGAGUAUGAGAUUUGAGUUGAGA	...(((...(((..(((.((((((((.(((((.((.(((((.((.(((((............).)))))).))).)))).))).))))))))))))).)))..)))..
ath-miR415	ath-mir415	AACAGAGCAGAAACAGAACAU	AGAACAGAGCAGAAACAGAACAUAUAUUCUCUGUCUUUUUUUGUGGCAAAAGUAAAUGGCGAGAAGACAACUCUUUUACCAUCGAAUGUUCUUGGUUUUAGCUCUUCUCU	(((..(((((.((((((((((((........((((.........)))).......((((..((((((....)))))).))))...)))))))..))))).)))))..)))
ath-miR416	ath-mir416	GGUUCGUACGUACACUGUUCA	CGAAACUGAACCCGGUUUGUACGUAUGGACCGCGUCGUUGGAAUCCAAAAGAACCAGGUUCGUACGUACACUGUUCAUCG	(((...(((((..(((..(((((((((((((...((.((((...))))..))....))))))))))))))))))))))))
ath-miR417	ath-mir417	GAAGGUAGUGAAUUUGUUCGA	AAAUAUAUUCAAAAGUGGUCAAAACACGUCACUAUUUCCUUUAUGUUUUCCCCUUAUUGAUGGAAAUGGUUAAACAUGAAGGUAGUGAAUUUGUUCGAAUAAUAUGUUGAUAUAUUU	((((((((.(((..(((.....((((..((((((...(((((((((((.((((........))....))..)))))))))))))))))...)))).......))).)))))))))))
ath-miR418	ath-mir418	UAAUGUGAUGAUGAACUGACC	UUUAAAUUUAGAAUCUAGCGUAAAAAGAAAAUCCGAAUCAGGAACUCUAAUGUGAUGAUGAACUGACCUUAGA	(((((..((((.(((..((((....(((...(((......)))..))).))))...)))...))))..)))))
ath-miR419	ath-mir419	UUAUGAAUGCUGAGGAUGUUG	AAAUUAUGAAUGCUGAGGAUGUUGUUAUUACGAGCAAUGAGAUGUCUUUUUUUAAAAAAAAAAAUUUGGUUGCUUGCUUGCAAGAGGACAUCUUAGCAUCAAAUUU	(((((.(((.(((((((.(((((.((....((((((((.((((...(((((....)))))...)))).)))))))).......)).))))))))))))))))))))
ath-miR420	ath-mir420	UAAACUAAUCACGGAAAUGCA	UUCUAAACUAAUCACGGAAAUGCAAAAAUUGGAUACUACACUAUCAACUUUUUUCUUUUGUUCUCUUUAUCUCGUGAAUUUCCAUUUAAUGAGUUUAGUU	..(((((((......((((((.((.....((((....(((..................)))....)))).....)).))))))........)))))))..
ath-miR4221	ath-mir4221	UUUUCCUCUGUUGAAUUCUUGC	UAGUAUAUCCGUUUCACAGUUUUUCCUCUGUUGAAUUCUUGCACUAGCUUUCAUAUGGGCCAUAUUAAGUUACAUGUGGGUGGGUGCCGUAACAGUGCAGCAACCAUUCUGCUAGCUUGUGCAAGAGUUUAAAAGUGGUGAAACUUU	.................((((((.((.((.((((((((((((((.((((..((.((((.((((((........))))))...(.((((......).))).)..))))..))..)))).)))))))))))))).)).)).))))))..
ath-miR4227	ath-mir4227	UCACUGGUACCAAUCAUUCCA	GUUCACACGACAACACAAUUUCACUGGUACCAAUCAUUCCAACAAAUUAUAACUCGGUCUCAGGGAUUGUAUAUUUUGUUGGAUUGAUUGGUAACAUGAAAUUUUGAAUUUUUGAAUUUUU	(((((........((.(((((((.((.(((((((((.(((((((((.((((...((((((...)))))))))).))))))))).))))))))).))))))))).))......)))))....
ath-miR4228-5p	ath-mir4228	AUAGCCUUGAACGCCGUCGUU	CGGCGUGUUGUUUUAACCUAAUAGCCUUGAACGCCGUCGUUUCGUCUCCGACGACAUUCACACGCGCACACUUCCACCCUUACCAUCUAUCCGUCUCACACGUGCGUCGGAUGCGAAACGGUGGUGUUCAGGGAUUUUUUAGGUUGCCGGAUUUUACC	(((((..........((((((...(((((((((((((((((((((.(((((((.(((......(((.........................))).......)))))))))).))))))))))))))))))))).....))))))))))).........
ath-miR4239	ath-mir4239	UUUGUUAUUUUCGCAUGCUCC	UCUUGUUUGCACAUUUUGUCUUUGUUAUUUUCGCAUGCUCCUUUGAAACUUUUUGUGCAUGGAUGUGAAACUCUUCACUGGAGCAUACGGCGAUAACGAAAACAAGGUGUGCAUAUAAACUUU	..((((.((((((((((((.(((((((((.(((.(((((((..((((...((((..(((....)))))))...))))..))))))).))).))))))))).)))))))))))).)))).....
ath-miR4240	ath-mir4240	UGACUAGACCCGUAACAUUAC	CUUUCGUAGCCAUGAAGUUAAUGGCUAGAGUGACUAGACCCGUAACAUUACCAUAUAUCAUUUGAACUGAAAUUUGUUUGUUCUGAGGAUUAUUUUUCAAGAUAUCAAAACGAAGAUAAGUGGCUGCACAAACUUUUUUUAGCGAAUAUAUCGUUAUGUUAUCGGGUCUAGCACUCUAUCCACUGAUUUCAUGACCACGAGCCUC	..(((((.(.((((((((((.(((.(((((((.(((((((((((((((.((.((((((...(((..((((((...((((((((((((((....))))).)))((((........)))).........))))))...))))))))))))))).)).)))))).)))))))))))))))).))).)))))))))).).)))))....
ath-miR4243	ath-mir4243	UUGAAAUUGUAGAUUUCGUAC	AAAGAACCGUGAAUUACAGUUGAAAUUGUAGAUUUCGUACAUGACAAUAAUUUGCUCGAGCAUCACUUUCAUGAUUUUGUGGUCUGUGUUGCCGUAUUUGAGAGCAUACAUUUCAUGUUCGAAAUCUACGAUUUUAACUCUAAUUUUUGGAUGGUUCUUUAUUUCAAUUACAGAGGGAU	((((((((((((((((.((((((((((((((((((((.((((((.(((....(((((..(((.(((..((((......))))...))).))).........)))))...))))))))).)))))))))))))))))))).))))))....))))))))))...................
ath-miR4245	ath-mir4245	ACAAAGUUUUAUACUGACAAU	GAAUUGUCAGUAUAAAUCUUUGAUCUGAUACUCUAUUAGUUAGUAUGUGAAUUUCUUUUUAACAAUUUUCUUAUUCAUGCGAGAGCUAUCAAUAAGUAUUAGAACAAAGUUUUAUACUGACAAUUCAAUCUUACCUGAUUUUCAAAA	((((((((((((((((.(((((.(((((((((....(((((.....((((((....................)))))).....)))))......))))))))).))))).))))))))))))))))((((......)))).......
ath-miR426	ath-mir426	UUUUGGAAAUUUGUCCUUACG	GAGGGGGGACAAUUUUUGGAAAUUUGUCCUUACGGGUAGUACUAGAAUACUUGUCCACAUGACGAUUUGAAAUAACCGAAGGACAUAUGAGGAAAAAAUAAAAUUAAACUC	(((........((((((....((.(((((((.(((.((....((((....(((((.....)))))))))...)).)))))))))).)).....)))))).........)))
ath-miR447a.2-3p	ath-mir447a	UAUGGAAGAAAUUGUAGUAUU	CAUUCUUAAUAUAUAAUACUACUUUUUCAUCCAUUAAACCCCUUACAAUGUCGAGUAAACGAAGCAUCUGUCCCCUGGUAUUGUCUUCGAGCUUGGUGUUUUUUUCUAGCCAACUCCAAGUUCUCGAGUUGAUCAUUGUUUGUAUUCUUGAGACAUUAUUUGGGGACGAGAUGUUUUGUUGACUCGAUAUAAGAAGGGGCUUUAUGGAAGAAAUUGUAGUAUUAUAUAUCGAGAGUG	(((((((.((((((((((((((..((((.(((((.((.((((((...(((((((((.((((((((((((((((((.((((.((((...((((((((.(((...........))).))))))))(((((.....((.....))....))))))))).)))).)))))).)))))))))))).)))))))))...)))))).)).))))).))))..)))))))))))))).)))))))
ath-miR447a-3p	ath-mir447a	UUGGGGACGAGAUGUUUUGUUG	CAUUCUUAAUAUAUAAUACUACUUUUUCAUCCAUUAAACCCCUUACAAUGUCGAGUAAACGAAGCAUCUGUCCCCUGGUAUUGUCUUCGAGCUUGGUGUUUUUUUCUAGCCAACUCCAAGUUCUCGAGUUGAUCAUUGUUUGUAUUCUUGAGACAUUAUUUGGGGACGAGAUGUUUUGUUGACUCGAUAUAAGAAGGGGCUUUAUGGAAGAAAUUGUAGUAUUAUAUAUCGAGAGUG	(((((((.((((((((((((((..((((.(((((.((.((((((...(((((((((.((((((((((((((((((.((((.((((...((((((((.(((...........))).))))))))(((((.....((.....))....))))))))).)))).)))))).)))))))))))).)))))))))...)))))).)).))))).))))..)))))))))))))).)))))))
ath-miR447b	ath-mir447b	UUGGGGACGAGAUGUUUUGUUG	CAUUCUUAAUAUACAAUACUACUUUUUCAUCCAUUAAUCCCCUUACAAUGUCGAGUAAACGAAGCAUCUGUCCCCUGGUAUUGUCUUCGAGCUUGGUGUGUUUUUCUAGCCAGCCCCAAGUUCUCGAGUUGAUCAUUGUUUGUAUUCUGACACAUUAUUUGGGGACGAGAUGUUUUGUUGACUCGAUAUAAGAAGGGGCUUUAUGGAAGAAAUUGUAGUAUUAUAUAUUGAGAAUG	(((((((((((((.((((((((..((((.(((((.((.((((((...(((((((((.((((((((((((((((((.((((.(((.(((((((((((.(((((.....)))..)).)))))..)))))).........(((........)))))).)))).)))))).)))))))))))).)))))))))...)))))).)).))))).))))..)))))))).)))))))))))))
ath-miR447c-3p	ath-mir447c	UUGGGGACGACAUCUUUUGUUG	CAUUCUUAAUAUACAAUACUUCUUUUUCAUGCAUUAAGCCCCUUACAAUGUCGAGUAAACAAAGCAUGUGUCCGCUAAUAUUGUCUUCGAGCUUGGUAUUUUUGUAUUCUGAUACGGUAUUUGGGGACGACAUCUUUUGUUGACUCGAUAUAAGAAGGGGGUUUGUGGAAGAAAUUGUAGUAUUAUAUAUCAAGAAUG	(((((((.(((((.((((((.(..((((.(.(((.((.((((((...(((((((((.(((((((.((((((((.(.((((((((..((.((...(((((....))))))))).)))))))).).)))).)))).))))))).)))))))))...)))))).)).))).).))))..).)))))).))))).)))))))
ath-miR447c-5p	ath-mir447c	CCCCUUACAAUGUCGAGUAAA	CAUUCUUAAUAUACAAUACUUCUUUUUCAUGCAUUAAGCCCCUUACAAUGUCGAGUAAACAAAGCAUGUGUCCGCUAAUAUUGUCUUCGAGCUUGGUAUUUUUGUAUUCUGAUACGGUAUUUGGGGACGACAUCUUUUGUUGACUCGAUAUAAGAAGGGGGUUUGUGGAAGAAAUUGUAGUAUUAUAUAUCAAGAAUG	(((((((.(((((.((((((.(..((((.(.(((.((.((((((...(((((((((.(((((((.((((((((.(.((((((((..((.((...(((((....))))))))).)))))))).).)))).)))).))))))).)))))))))...)))))).)).))).).))))..).)))))).))))).)))))))
ath-miR472-3p	ath-mir472	UUUUUCCUACUCCGCCCAUACC	UCUGUAUGUAUGUAUGGUCGAAGUAGGCAAAAUCUCACCUUUCUAGCAGAUCAACAAUGAAUUUUGUGGAAUAGAUGUUGGAUUUGUAAGGUUUUGGUGUUUGCAAGUGUUGAGAUGCGCAAGAUUUGAGUAAGAUUUUUCCUACUCCGCCCAUACCAUACAUACACC	..(((((((((((((((.((.((((((.(((((((((((..(((.(((((((((((.(..((((....))))..))))).))))))).)))....))))....(((((.(((.......))).)))))....))))))).)))))).)).))))).))))))))))..
ath-miR472-5p	ath-mir472	AUGGUCGAAGUAGGCAAAAUC	UCUGUAUGUAUGUAUGGUCGAAGUAGGCAAAAUCUCACCUUUCUAGCAGAUCAACAAUGAAUUUUGUGGAAUAGAUGUUGGAUUUGUAAGGUUUUGGUGUUUGCAAGUGUUGAGAUGCGCAAGAUUUGAGUAAGAUUUUUCCUACUCCGCCCAUACCAUACAUACACC	..(((((((((((((((.((.((((((.(((((((((((..(((.(((((((((((.(..((((....))))..))))).))))))).)))....))))....(((((.(((.......))).)))))....))))))).)))))).)).))))).))))))))))..
ath-miR5012	ath-mir5012	UUUUACUGCUACUUGUGUUCC	AUAAUGAUUGGUGAGUUUGAUGAAAAUGGACUGUGGAGGAAAACAAAUAGCAGUCAAACACCGAUUAGAACACCACUUACGUACGUCUUCUAAUCGAUAUUUUACUGCUACUUGUGUUCCUCAAGAGUACUUCAAACUCACAUCAUUAU	((((((((..((((((((((.......(((((.(.((((((.((((.(((((((.(((...(((((((((.((.((....))..)).)))))))))...))).))))))).)))).)))))).).))).))))))))))))))))))))
ath-miR5013	ath-mir5013	UUUGUGACAUCUAGGUGCUUU	GGAUCUGUUCAUAACGAAGUUGUUGGGCGAUACAUCAUUUAGUAGACAAGGUUUGUGACAUCUAGGUGCUUUUUUUUUUCUUCUAUAAACAAGAGCACCUAGAUAUCAUAAACCUUGUCUACUAAAUGACAUCUAGGUGCUUGUUGUGCUUACAGUUCU	(((.((((.((((((.((((..(((((.(.....((((((((((((((((((((((((.((((((((((((((.(((.........))).)))))))))))))).))))))))))))))))))))))))).)))))..))))))))))...)))).)))
ath-miR5014a-3p	ath-mir5014a	UUGUACAAAUUUAAGUGUACG	AUUUUUUACUAUUUGAUUCGUACACUUAGUUUUGUACAACAUUUUUAGUGUACAAAUAAAUAAAUGUACACAGCGUACACUUACAUCUGUACACUAAAAGUGUUGUACAAAUUUAAGUGUACGAAUCAAACUAUGAAAAGU	((((((((...((((((((((((((((((.((((((((((((((((((((((((.((...(((.(((((.....))))).))).)).)))))))))))))))))))))))).))))))))))))))))))...))))))))
ath-miR5014a-5p	ath-mir5014a	ACACUUAGUUUUGUACAACAU	AUUUUUUACUAUUUGAUUCGUACACUUAGUUUUGUACAACAUUUUUAGUGUACAAAUAAAUAAAUGUACACAGCGUACACUUACAUCUGUACACUAAAAGUGUUGUACAAAUUUAAGUGUACGAAUCAAACUAUGAAAAGU	((((((((...((((((((((((((((((.((((((((((((((((((((((((.((...(((.(((((.....))))).))).)).)))))))))))))))))))))))).))))))))))))))))))...))))))))
ath-miR5014b	ath-mir5014b	AUUUGUACACCUAGAUCUGUA	UAGUCACUUUUCACUGUUUGAUUUGUACACCUAGAUCUGUACAACACUUUUAUUGUACAGAUGUAAGUGUACGUUGUGUAUUUUUAUAUACAUUUGUACACUAAAAAUGUUGUACAGAUCUAAGUGUACAAAUCAAACAGU	............((((((((((((((((((.(((((((((((((((.(((((.((((((((((((.((((((.....))))....)).)))))))))))).))))).))))))))))))))).))))))))))))))))))
ath-miR5015	ath-mir5015	UUGGUGUUAUGUGUAGUCUUC	UUGUUGUUGUUGUUGUUAUUAUGUUUUGCUUUCGUUAAUGUCAUGUGUUCUGUUGUUGUUGGUGUUAUGUGUAGUCUUCCAUGUGAAAUAUCACAUAGAAGACUAAACAUAACAUCAACAACACCAAAACACAUGGCAUUAACGAAAGCAAAUGGAAGACAAUGGAAUUUUAG	.........((((((((.((....(((((((((((((((((((((((((.((.(((((((((((((((((.((((((((.((((((....)))))).)))))))).))))))))))))))))).)).)))))))))))))))))))))))))..)).))))))))........
ath-miR5016	ath-mir5016	UUCUUGUGGAUUCCUUGGAAA	GGAGAUUUUGUUCCCUGAGUUUCAGUCUACAAAGAAUCCAUAACGAUGACUUCGUUUUUCGGUCGUUAAAUUAGGUAAAUAUUUUUGACCAUAUCGAAAUACAAAGUCAUCCACAUUUAGAUGUGGUCAAAAAUAUCUACCUGAUUAAUGGACGGAAUGACAAAGUCAUUCUUGUGGAUUCCUUGGAAAUUGAAUGUCAAGGAACAGAUGUUCU	((((..((((((((.(((..((((((...(((.((((((((((.((((((((.(((.(((.(((....(((((((((.(((((((((((((((((.((((..............)))).))))))))))))))))).)))))))))....))).))).))).)))))))).)))))))))).)))...))))))..))).))))))))..))))
ath-miR5017-3p	ath-mir5017	UUAUACCAAAUUAAUAGCAAA	GGUUUGCUUAACACGGCCUUAAAACUAAUAUAGUACUUUUUAUCUUCUUGAAAAUUUGUUACUAAUUUGGAAUGAAUUAGCUAAAUGGCUAAGCUAAUUUAUACCAAAUUAAUAGCAAAGUUUGAAGAACAUGAACAAUGUACAAUACUAGUGUUAAAGCCUAUGCAAAGCAUGAGCC	(((((((((..((.(((.((((.((((.(((.((((..(((((.(((((.(((.(((((((.((((((((.(((((((((((.........))))))))))).)))))))).))))))).))).))))).)))))....)))).))).)))).)))).)))..))..)))))..))))
ath-miR5018	ath-mir5018	UUAAAGCUCCACCAUGAGUCCAAU	UAUGACAACUUCCACCAAUUGGUAUGUCCCUUAAAGCUCCACCAUGAGUCCAAUAUCUACGACAGUUCUUGUAGAAGUAGUGCGGUUGAGUCUCACUGUACUAGUUGUAAUAAAAAAAAACUUUUUGAUGUCAAGAUGUGAUUCUGAUAACACUAAGUUUUGUUAUUAUAACACCUACAAUAAGACUCAACCUCGCUACUUCUGCUAGAAUUGUCAUAGAUAUUAGACUCGUAGUGGAGUUUUAAGAAAAGUACCAAUUGAUGGAAGUUGUCGUA	((((((((((((((.((((((((((....(((((((((((((.(((((((.((((((((.(((((((((.((((((((((((.((((((((((...((((...((((((((((...(((((((..((.(((((.((......))))))).))..))))))).))))))))))...))))...)))))))))).)))))))))))).))))))))).)))))))).))))))).)))))))))))))....)))))))))).))))))))))))))
ath-miR5019	ath-mir5019	UGUUGGGAAAGAAAAACUCUU	UUCUGAUGUAACAGCGACAGUUUGUCUUUUCCAACAACUGAUAGAACCACGUUUUCCUCUUUCGUUUAAGAGUUUUAAUCGUGAAGAUAUUGCAGCUCUAUCAGUUGUUGGGAAAGAAAAACUCUUAGUUUUACAUCAGGA	(((((((((((.(((...(((((.(((((((((((((((((((((.(((((.((..(((((......)))))....)).))))...........).))))))))))))))))))))).)))))....))))))))))))))
ath-miR5020a	ath-mir5020a	UGGAAGAAGGUGAGACUUGCA	AAAUAAAGCAAAUCUAAGUGAGAGAUAAUUAUGAGUGAUGGCCAUGGCAUGGAAGAAGGUGAGACUUGCAUGAAUCGUGAAUCAAAACCUCCAUGAUUAUCACUGCAAGUCGUACCUUUUUCCUAGCCAUGAUAAUCACUGAGUAUUAAAUCUUAGAUCUUGUACUAUUU	(((((..(((((((((....(((..((((..(.((((((...((((((..(((((((((((.(((((((((((((((((............))))))..))).)))))))).)))))))))))..))))))...)))))).)..))))..)))))))).))))..)))))
ath-miR5020b	ath-mir5020b	AUGGCAUGAAAGAAGGUGAGA	UGAGAGAUAAUUAUGAGUGAUGGUCAUGGCAUGAAAGAAGGUGAGAAUUGCAUCGUGAAUCAAAACCUCCACAAGUUGGAUAUCUUGAUUUUCUGAUCAACGCAAUUCUUACUUUCUUUCUUGCUCCUAUCAUCACUGAGUAUUUUAAUCA	...((...(((..(.(((((((((...((((.(((((((((((((((((((((((.(((((((....((((.....))))....)))))))..))))....))))))))))))))))))).))))...))))))))).)..)))....)).
ath-miR5020c	ath-mir5020c	UGGCAUGGAAGAAGGUGAGAC	GAGUGAUGGCCAUGGCAUGGAAGAAGGUGAGACUUGCCUGAAUCGUGAAUCAAAACCUCCAUGAUUAUCACUACAAGUCGUACCUUUUUCCUAGCCAUGAUAAUCACUG	.((((((...((((((..(((((((((((.((((((..(((((((((............))))))..)))...)))))).)))))))))))..))))))...)))))).
ath-miR5021	ath-mir5021	UGAGAAGAAGAAGAAGAAAA	GUAGUGAUGAUGAAUUUGAGAUUUGGGAGAGGGAGAGGAUUGAGAAGAAGAAGAAGAAAAGAGUGAUUUGAGAGUUCAUGGGUCUUGAAAGAUUUUAGUGACUUUCGUUAUCUUCCUUGUUGUUGUUCUUCUUCUCUAAUAAGUUCUUCAAUGGAGUUUUGUCGUCUCUAU	((((.((((((......(((((((.(..((((((....((((((((((((((.((.(((((...(((.(((((((.(((((((((....))))))..))))))))))..)))...))).)).)).))))))))))).)))...))))))..).))))))))))))).))))
ath-miR5022	ath-mir5022	GUCAUGGGGUAUGAUCGAAUG	GUAUAAACUAGAAAACUGUCAUGGGGUAUGAUCGAAUGUUUGUGUACUCAUUUUUCGUGGAUAUGAAGAUAUGCAACAUUUGAUCAUUCUCCAUGAUAGUAUUCUAGUUCGAUAUAU	((((.((((((((.((((((((((((.(((((((((((((.(((((.....(((((((....))))))))))))))))))))))))).)))))))))))).))))))))..))))..
ath-miR5023	ath-mir5023	AUUGGUAGUGGAUAAGGGGGC	AUGUUGCAUAUCCUUUGCCAAUUUUGUAAAUUGGUAGUGGAUAAGGGGGCAAAUUUGAUUUUUCAAAUUUGUUAGCAGAAUUUGCCUCCUUAUCUUUUGCCGAUUCACAAAGUUGCCACUUAAAAAUGUAAGCGU	(((((((((......((.(((((((((.(((((((((.((((((((((((((((((.......((....))......)))))))))))))))))).))))))))).))))))))).)).......)))).)))))
ath-miR5024-3p	ath-mir5024	CCGUAUCUUGGCCUUGUCAUU	GGAUAUUGAACCGAAGAUCGACGGUUGAGAUGACAAGGCCAAGAUAUAACAAAAAGAUAUUAUUCUAGAAGAUAAAUGUUAAUAUUGAAGUUUAGAAAGUUUAACAUUUAUCUUUUAGAAUAAUAUUUUCUUGCCGUAUCUUGGCCUUGUCAUUUCAACCGUUGAUCUCUGUCGAUCUCU	(((.(((((.(.((.((((((((((((((((((((((((((((((((..(((.(((((((((((((((((((((((((((((..((..........))..))))))))))))))))))))))))))))).)))..)))))))))))))))))))))))))))))))))).)))))).)))
ath-miR5024-5p	ath-mir5024	AUGACAAGGCCAAGAUAUAACA	GGAUAUUGAACCGAAGAUCGACGGUUGAGAUGACAAGGCCAAGAUAUAACAAAAAGAUAUUAUUCUAGAAGAUAAAUGUUAAUAUUGAAGUUUAGAAAGUUUAACAUUUAUCUUUUAGAAUAAUAUUUUCUUGCCGUAUCUUGGCCUUGUCAUUUCAACCGUUGAUCUCUGUCGAUCUCU	(((.(((((.(.((.((((((((((((((((((((((((((((((((..(((.(((((((((((((((((((((((((((((..((..........))..))))))))))))))))))))))))))))).)))..)))))))))))))))))))))))))))))))))).)))))).)))
ath-miR5025	ath-mir5025	ACUGUAUAUAUGUAAGUGACA	GGCUCGUUAGAAAAAGCUACUUACUGUAUAUAUGUAAGUGACAUAAUCUUUAAAAAAUAUGUAGAGGAAGAAGGAUGCUAUCUCCAAAGAUUAUGUCACUUACAUAUAUACAGUAAGUAACUUUGCAUCCAGAACGUUAUAUUAACAACUUUGUC	....((((.((.((((.((((((((((((((((((((((((((((((((((..............(((.((((....)).))))))))))))))))))))))))))))))))))))))).))))...))...))))...................
ath-miR5026	ath-mir5026	ACUCAUAAGAUCGUGACACGU	AUAAAAAGAAAAUUAUAUUUACACGUGUCAAAAUCUGAGAUCGAUAAAUUUAACUCGUGGCACGACCCUGUGAGUUACUAACUUUGAAAACCAUAGCAUAGUUUUCAAAGUUAGUAACUCAUAAGAUCGUGACACGUGGUAAAUCUAUUGAUUUUAGAUUUUGAUAUGUGUAAAACAAAAUUUUCAUUUUUAU	((((((((((((((...(((((((((((((((((((((((((((((.(((((.(.((((.(((((.(.(((((((((((((((((((((((.........))))))))))))))))))))))).).))))).)))).).))))).)))))))))))))))))))))))))))))....))))))).)))))))
ath-miR5027	ath-mir5027	ACCGGUUGGAACUUGCCUUAA	UCAAUUUAGAUAUGUGAGAAAACCGGUUGGAACUUGCCUUAACCAAGAAAAGCUACAAAAUAUUUUUUUUCUGACAAAAAAAAGAAAAAGAAAAUCGAUUUUGUGGUUUUCUUGGUUAAGCCAGGUUCAAACCGAUUUACAUGCAUGUGUUGGAUGUGUGA	...(((((((((((((.(.(((.(((((.(((((((.((((((((((((((.(((((((((.((((((((((..........)))))))))).....))))))))))))))))))))))).))))))).))))).))).).))))))).))))))......
ath-miR5028	ath-mir5028	AAUUGGGUUUAUGCUAGAGUU	CGUCGUUGCCGUAACUCGUUCGCCUGAGGAUAAUGAUCAAUUGGGUUUAUGCUAGAGUUAAAUCGGGUCUUGAAAAGAGAAGGAAGUUGCAUGCGACUCCUUUAUCUCCUCAGCACCCUAUCCAACUCUAACUUCAACCCAAUCGAUCAUUUUUCUACAGAGCUAGAGUUUUAUUGAGAUG	((((........(((((....(((((((((.(((((((.((((((((...(.(((((((..((.((((.((((..(((((((((.((((....)))))))))).)))..)))).)))).))..))))))).)...)))))))).))))))).)))).))).))..))))).......))))
ath-miR5029	ath-mir5029	AAUGAGAGAGAACACUGCAAA	GAAUGAGAAUGAUGAUGCAUCUUAUGUAACGAUCGGGAAUGAGAGAGAACACUGCAAAUUAGAGAUCCAAAUUCAAUGGAUGGAGAGUAAUCGAUUCAGCUUGGAUCGUAAUUGGUAAGAGCAUUGAUAAGGGGUUAAUUUGCAGUGUUCUCUCUCAUUCCCGAUCGUUUGUGCGUUAUCAUGAUUUAUUU	(((((((.((((((((((((.......((((((((((((((((((((((((((((((((((...((((....(((((((((.((......)).)))).((((..((((....))))..)))))))))....)))))))))))))))))))))))))))))))))))))).))))))))))))..)))))))
ath-miR5595a	ath-mir5595a	ACAUAUGAUCUGCAUCUUUGC	AGGCUUUGAUAUUAACAUGGACAUAUGAUCUGCAUCUUUGCACUUGAAAAUGCAAAGAUGCAGAUCAUAUGUCCAUGUUAUCAAAAGCCUCAAGAAAUCUAUCAUUAUCUCUUGAAGAUGGCAGGUACAUAUAAACAGUUU	(((((((((((...((((((((((((((((((((((((((((........)))))))))))))))))))))))))))))))).)))))))......((((.(((((.((....)).))))).))))...............
ath-miR5628	ath-mir5628	GAAAUAGCGAAGAUAUGAUUA	GGAACGGUCGAGAUGACUAACCGAUAUUAUAGAAAUAGCGAAGAUAUGAUUAUAGAAGAAUCAACCAUCUUUUGGUUUCUUCUUGAUUUUUCUAUAAUCAUAUCUUCAUUAUUUUCAUAAUAUUGGUUAAUCAUCUCGACCGUUCG	.(((((((((((((((.(((((((((((((.(((((((.((((((((((((((((((((((((((((.....)))).......)))))))))))))))))))))))).))))))).))))))))))))).))))))))))))))).
ath-miR5629	ath-mir5629	UUAGGGUAGUUAACGGAAGUUA	UUAUUUUUAAUUUGGACGUUUAAUACCUCUAGUAUUUAAUUUGGAAGAAAAAUACCUUAAUUAAUUUUGGUUACCUAUCAAAAAGUUGGUAUAAUCGUACCUCCGAGUUAACUUCCGUCAACUACCCUAACGGAAACAUAUUCGUAUAAUCAAGAAAAGCGAUUGUACUUAUUUACAUAAUUAACAUGAGUUAAGUUUUAACCACAGUUAACAAUUCCGUUAGGGUAGUUAACGGAAGUUAACUCGAAGGUAAGAUUAUACCAACUUUUUAAAAAACGAAAGUUUUAAUAAGUAACCAAAAUUAACUAAGGUGUUUUUCUUCCAAAUUAAAUAGUAGAGGUAUUAAACG	................(((((((((((((((.(((((((((((((((((((((((((((.((((((((((((((.(((.(((((((((((((((((.(((((.(((((((((((((((.((((((((((((((((........((((((((.........))))))))............(((((.((.(((((...)))))))..)))))...)))))))))))))))).))))))))))))))).))))).)))))))))))))))))..(((((....))))).))).)))))))))))))).))))))))))))))))))))))))))).)))))))))))))))
ath-miR5630a	ath-mir5630a	GCUAAGAGCGGUUCUGAUGGA	CGUGGCUAAGAGCGGUUCUGAUGGAGGCGCUGGUUUUGCGUGUUCCAAACCACGAAUCGAUCUUAAGCUUCU	.(.((((((((.((((((((.((((.((((.......))))..))))...)).)))))).)))).)))).).
ath-miR5630b	ath-mir5630b	GCUAAGAGCGGUUCUGAUGGA	CGUGGCUAAGAGCGGUUCUGAUGGAGGCGCUGGUUUUGCGUGUUCCAAACCACGAAUCGAUCUUAAGCUUCU	.(.((((((((.((((((((.((((.((((.......))))..))))...)).)))))).)))).)))).).
ath-miR5631	ath-mir5631	UGGCAGGAAAGACAUAAUUUU	AAAAUUAUGUCCUUCCUGCCAUAUUAUAUUUAGGAAAAAAUAAUAUCGUAUUAUACAUAUAAACAGAAGCCUCUUAAAUAAUUUUUUCCUAAAUAUAUAAUAUGGCAGGAAAGACAUAAUUUU	(((((((((((.(((((((((((((((((((((((((((((.((((.(((...)))))))....(((....)))......))))))))))))..))))))))))))))))).)))))))))))
ath-miR5632-3p	ath-mir5632	UUGGAUUUAUAGUUGGAUAAG	UUGAUUCUCUUAUCCAACUGUAAAUCCGAAACCCUAAUAUUCCUUGUACCACAUUCCUAAUCAACUAGGCUUGAGCCCGAAAAACAAAAACAAAAAAAACAGUAGGAAUGUGGUUCAAGGAAAAUUAGUGUUUGGAUUUAUAGUUGGAUAAGAGAAUCAA	.((((((((((((((((((((((((((.((((.(((((.(((((((.((((((((((((........(((....))).(.....).................)))))))))))).))))))).))))).)))))))))))))))))))))))))))))).
ath-miR5632-5p	ath-mir5632	UUGAUUCUCUUAUCCAACUGU	UUGAUUCUCUUAUCCAACUGUAAAUCCGAAACCCUAAUAUUCCUUGUACCACAUUCCUAAUCAACUAGGCUUGAGCCCGAAAAACAAAAACAAAAAAAACAGUAGGAAUGUGGUUCAAGGAAAAUUAGUGUUUGGAUUUAUAGUUGGAUAAGAGAAUCAA	.((((((((((((((((((((((((((.((((.(((((.(((((((.((((((((((((........(((....))).(.....).................)))))))))))).))))))).))))).)))))))))))))))))))))))))))))).
ath-miR5633	ath-mir5633	UAUGAUCAUCAGAAAACAGUG	UCUACAAAUUCUUUGGUUUGAUAUGAAGGAAAGAUAUGAUCAUCAGAAAACAGUGAUUUUGUUUAAAGCUCGUUAUAUAUGAUUGGAUUCAUAUGAGAAUUCAAGUAUGUAAGCGAGUAUAACUCAGUCUUGUUUAAAUUAUUUUCAUAUUGAAAUUAUGUGGAGAGAAAAUCAUAUGCAAAUAAGUUAGAAAAUCAUGGAUCCACAUAAUUCCAAUUUGAAAGUGAUGAGCUCUAUUCAGUUAUAGACUUGAAGUCUUGUAAUCUCUUAUGAAUCUAAUCAUAGCGAGCUUUAGGUAAUAUCACAGUUUUCUAUGAUCAUACCUUUACUUUAAAUCAUUCCAAAGUAUUUGUGGA	(((((((((.((((((..((((.(((((..(((.(((((((((.(((((((.(((((.(((((((((((((((....((((((((((((((((.((((...((((....((((....(((((((.(((...((((..((((((((((.((((.(((((((((((.............((......))..............))))))))))).)))).))))))))))))))...))).)))))))..))))....))))...)))).))))))))))))))))))))))))))))))).))))).)))))))))))))))).)))..))))).))))..)))))).)))))))))
ath-miR5634	ath-mir5634	AGGGACUUUGUGAAUUUAGGG	UGAGGGACUUUGUGAAUUUAGGGAUUUUAUUAUAGCGGUGGCUGGCUGAUGAGCGACUUUGUGAAUUUAGGGUCUGUCUGUCAAUUUGGCGGGCUGUCCAUGGGCCAAGCGUCUUUCGCAGGUUUUUGGGCCCAAGCCUACUAAGUGCCAGGUCCAGCCCAUUAAGAUCCUAUAUCAAAGAUAGGGCACAAUUGUAGUAACCACCCUAAUUUCACAAAGUCUCUCA	((((((((((((((((.((((((...(((((((((..((((((((((.(((.(((((((((......))))))).((((((((...)))))))).)).))).)))).)))(((((.....(((...((((((...((((....)).))..)))))))))....)))))(((((.......))))).)))..)))))))))...)))))).))))))))))))))))
ath-miR5635a	ath-mir5635a	UGUUAAGGAGUGUUAACGGUG	AUUAAUUAACACCGAGAAAAAUGUUAUUUUAUACCUGAACUUUCAAAAAGUGGCCAAAUUAACCGUGAAUUUUUGAAAUGAUCGUUUUAUACCUCAACAAAAAGUUGACUUCUAAUUUAACCUAUAAGUUAUCGUUGACCCGGCCAAAUCGACUCACCAUUAACACUUCUUAACAGCUCUCCUAACAGCGUAACUAACAACUGUUUUUGUCCUUAAACCAACAAUAACGGCUGUUAGGCCAUGUUUUGUAACGGCUGUUAGGAACGCUGUUAAGGAGUGUUAACGGUGAGUAUAUUUGGCCGGGUCAACGACAAAUUAUAGGUCAAAUUAGAAGUCAACGAUAAAUUAUAGGUUAAAUUAGAAGUCAACUUUUUGUUGAGGUAUAAAACGACCAUUUCA…	......(((((..........)))))....((((((((((((((((((((((((((((((((((((((((((((((((((.((((((((((((((((((((((((((((((((((((((((((((((.(((((((((((((((((((((..(((((((.((((((((((((((((((..((((((((((....((((((.(((((.((((..........)))).))))).)))))).....(((....))).))))))))))..)))))))))))))))))).)))))))..))))))))))))))))(((.........)))...............))))).)))))))))))))))))))))))))))))))))))))))))))))).)))))))…
ath-miR5635b	ath-mir5635b	UGUUAAGGAGUGUUAACGGUG	AUCGUUGACCCGGUCAAAGCGACUCAUUGUUAACACUUCUUAACAGCUCUCCUAACAGCGUAACUAACAACUGUUUUCGUCCUUAAACCAACGAUAACGGCUGUUAGGCCAUGUUUUGUAAGGGCUGUUAGGAGCGCUGUUAAGGAGUGUUAACGGUGAGUCGAUUUGGCCUGGUCAACGAU	((((((((((.(((((((.((((((((((((((((((((((((((((.(((((((((((....((((((.(((((.((((..........)))).))))).)))))).((...........))))))))))))).)))))))))))))))))))))))))))).))))))).))))))))))
ath-miR5635c	ath-mir5635c	UGUUAAGGAGUGUUAACGGUG	UUGACCCAGCCAAAUCGACUCACCGUUAAAACUUCUUAACAGCUCUCCUAACAGCAUAACUAACAACUGUUUUCGUCCUUAAACCAACGAUAACAGCUGUUAGGCCAUGUUUUGUAACGGCUGUUAGGAGCGCUGUUAAGGAGUGUUAACGGUGAGUCGAUUUGGCCGGGUCAA	.((((((.(((((((((((((((((((((.(((((((((((((.(((((((((((....((((((.(((((.((((..........)))).))))).)))))).....(((....))).))))))))))).))))))))))))).))))))))))))))))))))).)))))).
ath-miR5635d	ath-mir5635d	UGUUAAGGAGUGUUAACGGUG	AGUUGACUUCUAAUUUAACCUAUAAGUUAUCGUUGACACGGCCAAAUCGACUCACCAUUAACACUUCUUAACAGCUCUCCUAACAGCGUAACUAACAACUGUUUUUGUCCUUAAACCAACGAUAACGGCUGUUAGGCCAUGUUUUGUAACGGCUGUUAGGAGCGCUGUUAAGGAGUGUUAACGGUGAGUCUAUUUGGCUGGGUCAACGAUAAAUUAUAUGUUAAAUUAGAAGUCAACA	.((((((((((((((((((.(((((.(((((((((((.(((((((((.((((((((.((((((((((((((((((.(((((((((((....((((((.(((((.((((..........)))).))))).)))))).....(((....))).))))))))))).)))))))))))))))))).)))))))).))))))))).))))))))))).))))).)))))))))))))))))).
ath-miR5636	ath-mir5636	CGUAGUUGCAGAGCUUGACGG	AGAUCGUAGUUGCAGAGCUUGACGGCGCUCAUGUUUACUCUUUUUGUUAAAUGACGUCAGGCUUAGCCGCUUAGGUUU	.((((..(((.((.((((((((((....((((....((.......))...)))))))))))))).)).)))..)))).
ath-miR5637	ath-mir5637	AAUGCGCAACUCUAUAUUUCC	AAGACCAUCUCCAAUGCGCAACUCUAUAUUUCCUCUAUUUUACAGUUGACUCUAUAAAAUAUAGUUGAUUUUACUGCAUUGUAUGCCUCUAAAAUAGAGGAAAAAUGUAGAGAUUGCUCUUUUAUUAGCUCAACUAUAUAUUCUCUAAACUCUAAAAUAGAGGAAAAUAUAGAGUUGGGCAUUUGAGAUGCUCUA	.(((.((((((.(((((.((((((((((((((((((((((((.((((......(((...(((((((((.....(((((((.....((((((...))))))...))))))).....(((........)))))))))))))))......)))).))))))))))).))))))))))))).))))).)))))).))).
ath-miR5638a	ath-mir5638a	AUACCAAAACUCUCUCACUUU	UCUUUGGAUGCGAGAAUGUGUUUGGGGACAAUUGGAGCAAAUUGACUCCCUUACGGUUAGUAUGAAGGUUUGAAAGUGAAAGAUUUUUGGUACGUUUCUAGAAAGUAAAUAAAUGAAUCCAAGUUUCAAGCACAUUGUCUUUACACUAGUGUGGCAGGCUGGCAGCCUACCAGAUAACCAUUUUGAUUGUUCAUAAAGUGUUACCUUCAUAUUUUGCAAAACCUCUUAUCCAAUUGCGAGUGCAAAGUAGAGUUGGAACAUUCCAUUUAACAAUCAUAAUGGUCAUCUGGUGGGCUCUAGAAUUCAUCAUUAUGCACACCAAAGUAAAGAUUGUGUGCUCGAAACUUGGAUUCAAUUACUUUUUCGUCAAAACAUACCAAAACUCUCUCACUUUUAAAA…	...(((((((.((((.((((((((((.((((((((((((.(((((.((((((((.(((((..((((..(((((((((((.(((.((((((((.(((((.(((((((((.....((((((((((((((.(((((((.((((((((....(((((.((..((((.((((((((((((.((((((.((((((((.....((((((.((..(.(((((((((....(((.((......)).))))))))))))..)..))))))))......)))))))).)))))).))))))))))))))))............)))))))....)))))))).))))))).)))))))))))))).))))))))).)...)))).)))))))).))).))))))))))).…
ath-miR5638b	ath-mir5638b	ACAGUGGUCAUCUGGUGGGCU	AACAAUGUUGUGGUCUUUCGAUGAGAGAAUGUGCUUGGGGACAAUUGGAGCAGUUUGACUCCCUUACGGUUAGUAUGACGGUUUGAAAGUGAAAGAACUUUGGUAUGUUUCUAGAAAGUAAAUAAAUGAAUCCAAGUUUCGAGCACACUGUCUUUACACUAGUGUGGCAGCCCACCAAAUAACCAUUGUGAUUGUUCAUAAAGUGUUACCUUCAUAUUUUGCAAAACCUCUUAACCAAUCACGAGUGCAAAGUAGAGUUUGAACAUUUCAUUUAACAAUCACAGUGGUCAUCUGGUGGGCUGUAGAAUUUAUCACUAUGCCCACCAAAGUAAAGAUGGUGUGCUCAAAACUUGGAUUCGAUUACUUUUUCGUCAAAACAUACCAAAGCUCUCUCACUUU…	...................(((((((((.((((.(((((.((((((((.((((.((((.((((((((.((((...(((.(((((((((((((.(((.((((((((((((((.(((((((((.....(((((((((((((.(((((((((((((((((....(((.((((((((((((.((.(((((((((((((((....(((((((...(((.(((((((((....(((............)))))))))))))))....))))))).....))))))))))))))).)).)))))))))((((.........))))))))))....))))))))))))))))).))))))))))))).))))))))).)...))))))))))))).))).)))).))…
ath-miR5639-5p	ath-mir5639	UAGUCCACUGUGGUCUAAGGC	AGUAGUCCACUGUGGUCUAAGGCUGAAAUGCGGUGACCAGACUAGAAAACAUGUCAAUGGUGGUCCUUGUGAAAGGGUUGACAAAGAAGUCUAGGGAGACGGUGACACGUCGGAUCUCUGGCCUAUGUGAGUGCUAAAACAAUUAUGGUAUUGGUUGCUUAAAGGUGUCAUAUUGCCACUACGACUUUGAGAAUGGUGAAUGGUUGUGGCAAUAUGACUUUAAGCAGCCAAUAAUAUAAUCUUUUUAGCACUGAUGGUGGCUAGAGAACCGGCAUGCCACUGUCUCCGUAGAUUUUUUUUGUCAACCCUUUUGCAAGUCCCACCAUUGAUCAAUUUUCCGAGCGGGUCACCGUAUUUUAGCCUCAGACCACGGUGGACUACU	((((((((((((((((((.(((((((((((((((((((.(.((.(((((...(((((((((((..((((((((((((((((((((((((((((.((((((((((.((.(((((.(((((((((..(((.((((((((((..((((((.(((((((((((((((...(((((((((((((.((....................)).)))))))))))))))))))))))))))).))))))..)))))))))).)))..))))))))).))))).)).)))))))))).)))).))))))))))))))))))))))))..)))))))))))...)))))..))).))))))))))))))))))).))))))))))))))))))
ath-miR5640	ath-mir5640	UGAGAGAAGGAAUUAGAUUCA	AAGGUGAGGAACAUGAACACCAGUUACAUUAUAAACUUUCCUGUGUUACAAACUUAUAUAUUUGAUGAGAGAAGGAAUUAGAUUCAUGAAAAUAUUAAUCAUUUUAAGGUUAGUAGUACUUAUUGGCUGUUCUUGCAAAACCAAUGGUAAAGUAUGUGAUGAAACCAUUAGAACUUUUUGAUUCAAGCAUCUGAGUGUUCUAUCAGAGGGUUAGAGCCAAUCUAAGUUAAGAACUAUAUUUGGGGUCUCAUCACAUUACCAUUGGUUUCAAAAGAACAGUGAGAAGUCCUAUUCACCGUAUACAGAUUGGUCUUUUCAGGAAUCUAACUCACUCUCUGAUCAACUAUCUAGCCUUGAAAUACAGGCAUGUUUUUCUGUACCUGGUGUUCAUGUUGGUCU…	..(((((((((((((((((((((.((((....((((...((((((((.(((..(((.(((.(((((.(((((..((.((((((((.((((((.(((((((.......(((.(((((.((((.((.(((((((((...((((((((((((....(((((((((.(((.....(((((((((((...(((((....)))))..)))))))))))....((((....((((...))))....))))))).)))))))))))))))))))))...))))))))).)))))).))))).))).......))))))).)))))).)))))))).))..))))).))))).))).)))..))).))))))))...))))...)))).))))))))))))))..)))…
ath-miR5641	ath-mir5641	UGGAAGAAGAUGAUAGAAUUA	ACGAAACAAUAAAAUCCCCAAUUCAAUUUUGAAAUCCCUAAUUCUAUCAUCUUCUUCACUCUUCUUCCAUAGCUAAUUGAAAUCCCAAAUUCUUCUAUCUUCCAUAUCUUCUUCUAUCAUUUUCUUUAAGUUUGAUUUCGAAAUCUCUAAUUUUAUCAUCUUCUUCCAUUGUUUGAUUUCGAAAUCCUAAUUCUUCCAUCUUCAUCCAUCUUUCUAGCUCCGUCGAUUACCAAGUAUCUCCUCCAUGUGAAUAUACUUAUACCAAAAGUGGUCCACGUGAGGAAGAAUCUUCACAGCUCAAUCCCAAACGUUCCUCGCAUGGUUGACGUCUUUGUUCCAUAGCUUCAUUAAGCAACCAUGGAUGAUAAAAGAUGAUAUGAAAGCUAUGGAAGUUUGAUU…	..((((((.((((((((((((((((((((((((((((((((((((((((((((((((..(((((...((........)).((((((.(((((.(((((((((...(((..(((((((..(((((....((((.((((((((((((.............................))))))))))))..))))....((((((((((((((((...((((..((.((..((.(((.((.((..((((((((..........((((....))))....(((((((....)))))))....................))))))))..)).))))).)))).)))))).....))).....))))))))....)))))....)))))..)))))))...))).…
ath-miR5642a	ath-mir5642a	UCUCGCGCUUGUACGGCUUU	CAUGGAUCCGCCUAGGCUGUCCCGAGUGUGAGCGAGGUGUGAGUGUCGCCCAUGGGCAUCGACACCUUGCGGCUAGGAACUGGAACGAGACGGGUAGCAAAGAUUUCGAGUAGCACUUCAUACUACCGUGGGUUUUUUAAACCUUCCCCUAGUUUUGUUGAUGUUAUUCCGAGAAUUAGCAAACCGUAACGAAGAUGUUCUUGGCAACCAUCUUUUGAUGGGAGUCCGGCUGUUCGAAAGCCGGCCAAGGGUGAUGAACGAAAUGUGAACCCUUGUCUCGCCUAGGUUGGAUGGGCGUGCUUCGUUGGAAAGCAUGGAUCCGCCUAGGCUGUCCCGAAGGUAUCUCGCGCUUGUACGGCUUUGGCUCGGAUUCG	...(((((((((.(((((((..((((((((((((((((((..(((((.......)))))..))))))))).(((((((((.....((..((((...((.((..(((((((((((((..((.((((....((((((...)))))).....))))..))..).))))))).))))).)).))...))))..)).....)))))))))..(((((....)))))..(.((((((.......)))))))(((((((.....((.....))..)))))))....((((((((.((((...((((((((....).))))))).))))))))))))...((....))....))))))))).))))))).)))..)))))).
ath-miR5642b	ath-mir5642b	UCUCGCGCUUGUACGGCUUU	CAUGGAUCCGCCUAGGCUGUCCCGAGUGUGAGCGAGGUGUGAGUGUCGCCCAUGGGCAUCGACACCUUGCGGCUAGGAACUGGAACGAGACGGGUAGCAAAGAUUUCGAGUAGCACUUCAUACUACCGUGGGUUUUUUAAACCUUCCGAGUUUUGUUGAUGUGUUUCCGAGAAUUAGCAAACCGUAACGAAGAUGUUCUUGGCAACCAUCUUUUGAUGGGAGUCCGGCUGUUCGAAAGCCGGCCAAGGGUGAUGAACGAAAUGUGAACCCUUGUCUCGCCUAGGUUGGAUGGGCGUGCUUCGUUGGAAAGCAUGGAUCCGCCUAGGCUGUCCCGAAGGUAUCUCGCGCUUGUACGGCUUUGGCUUGGAUUCG	...(((((((((.(((((((..((((((((((((((((((..(((((.......)))))..))))))))).(((((((((.....((..((((...((.((..(((((.(.(((((.(((((..((((.((((((...))))))..)).))..)).))).))))).)))))).)).))...))))..)).....)))))))))..(((((....)))))..(.((((((.......)))))))(((((((.....((.....))..)))))))....((((((((.((((...((((((((....).))))))).))))))))))))...((....))....))))))))).))))))).)))..)))))).
ath-miR5643a	ath-mir5643a	AGGCUUUUAAGAUCUGGUUGC	GUGUAGCCGUAAUCCGUAUGAGUCUUUGUCUUUGUAUCUUCUAACAAGGAUACAAUAUUUAGGCUUUUAAGAUCUGGUUGCGA	.((((((((..(((.....((((((......(((((((((......))))))))).....))))))....))).)))))))).
ath-miR5643b	ath-mir5643b	AGGCUUUUAAGAUCUGGUUGC	GUGUAGCCGAAGUCCGUAUGAGUCUUUGUCUUUGUAUCCUCUAACAAGGAUAUAAUACUUAGGCUUUUAAGAUCUGGUUGCGA	.((((((((..(((.....((((((..((..(((((((((......))))))))).))..))))))....))).)))))))).
ath-miR5644	ath-mir5644	GUGGGUUGCGGAUAACGGUA	UAGUGGGUUGCGGAUAACGGUAGCCGGUAGGCACAGAUCCGAUAUCCUAAAAUUUGGAAUACAUAAAUUAGGAUCCAUUAGAUCCGUCAACAUCUGCAAGUAAUUAUUUAUAUUACAUGCGGAUCCGACAUCCGCAACACUACGA	..(((((((((((((..(((..(((....)))((.((((.((((((((((....((.....))....)))))))..))).)))).))....(((((((.(((((.......))))).))))))))))..))))))))).))))..
ath-miR5645a	ath-mir5645a	AUUUGAGUCAUGUCGUUAAG	UUGUUGACUUUCGAAAUAAAUAACAAAGUUUUUGUUGACUUGUCAUUUGAGUCAUGUCGUUAAGUAGGUUAACAAAAAAAAUUUACGGCGUUAAUGUCUCCUUUAUCUCCUCUGUUAGAACAAAAAAACGUUGUUUAUUGCAGUUCGUUUUGUCUGUUGACACAAAUUUAAACCCUAAAUCCCCAAAUCGAUUUUAUUAUCUGCGAUUUUGAAGUCAAUGUGGGUCUGUGAUUUUGAGAUAAUAAAAUCGAUUUGGAGAUUUAGGGUUUAUAUUUGUUUCAAGAGACAAAACAACGUUGUUUUGUCUCUUCAAUAAACGACGUUGUUUUGUUCUAACAGAUCAAAUAAACAUUAACACCGUAAAAAAAUUCUCUUAACCUAUUUAACGAUAUGACUCAA…	.((((((((((((((((((((.((((((((((((((((((((((((((((((((((((((((((((((((((.........(((((((.((((((((.....((((....(((((((((((((((.((((((((((((((..(((.(((((((((.((((.((((((.(((((((((((((.((((((((((((((((((((.(((..((..((((......)).))..))..))))))))))))))))))))))).))))))))))))).)))))).)))).))))))))))))...............)))))))))))))).)))))))))))))))....)))))))))))).))))))).........))))))))))))))))))))))))))…
ath-miR5645b	ath-mir5645b	AUUUGAGUCAUGUCGUUAAG	CGACAAAUAAAUCGUAAACGUUUUGUUGACUUUUGAAAUAAAUGACAAAGUUUUUGUUGACUUGUCAUUUGAGUCAUGUCGUUAAGUAGGUUAACAUAAAAAAUUUAAGACGUUAAUGUCUCGUUUAUCUCCUCCGUAAAAACAAAACAACGUUGUUUAUUGAAGCUCGUUUUGUCUGUUGAAACAAAUUUAAACCCUAAAUCCUCAAAUCGAUUUCAUUAUUUAUGAUUUUGAGGCCAAGGUGGGUCUGUGAUUUUGAGAUAAUGAUAUCGAUUUGGAGAUUUAAGGUUUAUAUUUGUUUCAAGAGACAAAACGACGUCGUUUUGUCUCUUCAAUAAACAACGUUGUUUUGUUCUAACAGAUCAAAUAAACAAGACAUUAACACCGUAAAAAAAUUCU…	.(((((((((((((((((..((((((((((((((((((((((((((((((((((((((((((((((((((((((((((((((((((((((((((((.......((((.(..((((((((((.((((((....((.((...(((((((((((((((((((((((((...(((((((((.(((((((((((.((((((.((((((.((((((((((.(((((((((..((((...(((((......)))))..))))...))))))))).)))))))))).)))))).)))))).))))))))))).)))))))))((((......)))).)))))))))))))))))))))))))...)).))....)))))).))))))))))..).)))).......)…
ath-miR5645c	ath-mir5645c	AACCUAUUUAACGACAUGACU	CCCAUUUGAGUCAUGUUGUUAAAUAGGUUAAUAGAAUUUUUUACGACGUUAAUGUUCCGUUUAUCUGCUCUGUUAGAACAAAACAAUGUCGUUUAUUACAGAGACAAACGACGUCGUUUUAUCUGUUGAAACAAAUUUUAAACCCUAAAUCCCCAAAUCGAUUUCAUUAUCUCAAAUCCUAUAGAGGCCGAAUCGAUUUGAAUCCCAUCUGGUGAGGAGACAAACAAUGUUCCUCAGCCCAAAUCAAAUCGAAAAAAAAAAAGAAAAAACGGAAGAAGGAAGUUGAAGUAGAUGACAUCGUUUUGUUUUAAUAGAGAAAAUAAACGAGACAUUAACGCCGUAAAAUAUUUUUGAUAACCUAUUUAACGACAUGACUGAAAUGGC	.((((((.((((((((((((((((((((((..(((((.(((((((.((((((((((.(((((((...(((((((((((((((((.(((((((((((((((((...(((((....)))))..))))).................(((...(((.(((((((((((.....((((..........))))..))))))))))).........((((((((((.((.....)))))))))..))).............................)))...))).......)))))))))))).)))))))))))))))))...))))))).)))))))))).))))))).)))))...)))))))))))))))))))))).)))))).
ath-miR5645d	ath-mir5645d	AUUUGAGUCAUGUCGUUAAG	UUUCGAAAUAAAUGACAAAGUUUUUGUUGACUUGUCAUUUGAGUCAUGUCGUUAAGUAGGUUGACAUAAUUUUUUUACGGCGUUAAUGUCUCGUUUAUCUCCUCUGUUAGAACAAAACAACGUUGUUUAUUGCAGCUCGUUUUCUCUAUUGAAACAAAUUUAAACCUUAAAUUCCCAAAUCGAUUUUAUUAUCUGCGAUUUUGAGGUCAAUGUGGGUAUGUGAUUUUGAGAUAAUGAAAUCGAUUUAGGGGUUUAUAUUUAUUUCAAGAGACAAAACAACGUCGUUUUAAAAAAAAAAGAAAAAAAAAAAAAAAAAAAACAACGUCGUUUUGUCUUUUCAAUAAACGACGUUGUUUUGUUCUAAUAGAUUAAAUAAACAAGACAUUAACGCCGUAAAAA…	.(((((((((((.(((((((((((((((((((((((((((((((((((.((((((((((((((((..((((((((((((((((((((((((.((((((....((((((((((((((((((((((((((((((................((((((.((((.((((((.......((.((((((((((((((((((.(((..(((.(.(((...))).)...)))..))))))))))))))))))))).)))))))).)))).))))))((((((((((.((((.(((((...........................))))).)))).))))))))))..))))))))))))))))))))))))))))))....)))))).))))))))))))))))))))…
ath-miR5645e	ath-mir5645e	AUUUGAGUCAUGUCGUUAAG	UAAAUGACAAAGUUUAUGUUGACUUUUCAUUUGAGUCAUGUCGUUAAGUAGGUUAAUAUAAUUAUUUCCCGGCGUUAAGUUCUCGUUUAUCUCCUCUAUUAGAACAAAACAACAUUGUUUAUUGCAUCUCGUUUUGUCUGUUGAAACAAAUUUAAACCCUAAAUCCCCAAAUCGAUUUCAUUAUCUGCGAUUUUGAGGUCAGGUGGGUUUGUGAUUUUGAGAUAAUGAAAUCGAUAUAGGGAUUUAAGGUUUAUAUUUGUUUCAAGAGACAAAACGACGUCGUUUUGUGUCUUCAAUAAACGACAUUGUUUGUUCUAACAGAUCAAAUAAACAAGUCAUUAAAGCCGUAAAAAAAAUUAUAUUAACCUAUUUAACGAUAGGACUCAAAUGGCAAGUCAA…	(((((((((((((((.(((((((((.(((((((((((.(((((((((((((((((((((((((.(((..((((.((((...((.((((((....(((.((((((((((.(((...(((.....)))..(((((((((((.(((((((((((.((((((.((((((((...((((((((((((((((.......((((((((.(......).))))))))))))))))))))))))...)))))))).)))))).))))))))))).))))))))))).(((((((..((....))..))))))).))))))))))))).)))....)))))).))...)))).))))..)))..))))))))))))))))))))))))).))))))))))).)))))))…
ath-miR5645f	ath-mir5645f	AUUUGAGUCAUGUCGUUAAG	CGGAAGACAAAUAAAUCGUAUAGUUUUUGUUGUUUUUCAAAAUAAAUGACAAAGUUUUUGUUGAGUUGUCAUUUGAGUCAUGUCGUUAAGUAGGUUAACAGAAUUUUUUUACGGCGUUAAUGUCUCGUUUAUCUCCUAUGUUAGAACAAAACAACGUUCUUCAUUGCAGCUCGUUUUGUCUGUUGAAACAAAUUUAAACCCUAAAUCCCUAAAUCGAUUUCAUUAUCUGCGAUUUUGAGGUCAAUGUGGGUCUCUGAUUUUGAGAUAAUGAAAUCAAUUUGGGAAAUUAGGGUUUAUAUUUGUUUCAAAAGACAAAACAACGUCGUUUCGUCUCUGCAAUAAACGACGUUGUUUUGUUCUAACAAAGUAAAUAAACAAGACAUUAACGCCGUAAAAAAA…	((((((((((((((((((...(((((((((((.(((((.(((((((((((((.(((((((((((.((((((((((((..(((((((((((((((((((.((((((((((((((((((((((((((.((((((...((.((((((((((((((((((((.((.(((((((...(((((((((.(((((((((((.((((((((((...(((((((.(((((((((((((.(((..((((((((......)))))).))..)))))))))))))))).)))))))...)))))))))).))))))))))).))))))))).(((......)))..))))))).)).)))))))))))))))))))).))...)))))).))))))))))))))))))))))…
ath-miR5646	ath-mir5646	GUUCGAGGCACGUUGGGAGG	CAUCACCAACGAGCUAUUGGCCCAAUACUAAAUCUCCGUGGAGGUGAUAGGUUCGAGGCACGUUGGGAGG	..((.((((((.(((.((((.((........(((((....)))))....)).))))))).))))))))..
ath-miR5647	ath-mir5647	UCAAGUUUGAUGACGAUUCCA	AUUAAAUCCUCAAGAACCAUACAGCUUGAUAUGAGAGUCUUCAAACCUGAGUCGCCAACAAACUUAACCCCCUUUAAAUAUAUACAAAAGGUAAAGAAACCAAUUUUGAUUUCGGAUGAUAAAAGACAACACAAUGGAGAUUUAAAUCCACCAAAGUCGCACAAAAAUAGAACAAGAUAGGCAUCUUAACUCUCUAACGUUUUUUAGAGUCUUUGGAACCUUAGUUAUGAUGCCUUUCUCGCUCUAUACAUGUUCGAAUUUGGUGAAUUUGACUCUCUAAUGUGUUGUAUUUGAUAAUCCAAAUUCAAAAUCGGUUUCUAUACCUUGUGUCAAUGCUAUGUAUUUAGAGAAGGUCAAGUUUGAUGACGAUUCCAUUUUGGAGACUCUCUAAUUAAGUUG…	.(((((((((((((((....((((((((((..(((((((((((((...((((((.((.(((((((.(((..(((((((((((((((.((((((.(((((((.(((((((.((.((((....(((.((((((((.((((((.((((((.(((((((.(((.(((...(((((.(.(((.(((((((.(((((((((((......)))))).............))))).))))))).))).).)))))...))).))).))))))).)))))).)))))).)))))))).)))....)))).)).))))))).))))))).)))))).))).......))))))))))))..))).))))))).)).))))))...)))))))))))))..)))))))))…
ath-miR5648-3p	ath-mir5648	AUCUGAAGAAAAUAGCGGCAU	CUUCAUCAUCACUAGACUCAUGUUUUCUAACCUUUCUCAUUCCGUUAUGAAUCAUAGGUUGAAAGAUGGUAUGAUCUGUAGGGUCUCUUGGCAUUAAAACAUUGAUUAAAAGGUGUUUGCCUCUAUUUGCUUCAGAUUGUCUUUUUAAUGUUUGGAAAUAUUUGGCUUGACUCUGUAUGAAAAAAAAGUCAAGUUUCAAUCAAGUGAAUAUAUUGGAAAUUUAUAGCUUCCAAGUUUCUUUUUAAAGAUGGUUUUAAUCGAUAUAUAUUUGGAAGCUAUAUAUUCCUCUAAUUCACUUAAUUGAAACUUAAUUUUUUUUUCCAAAACAAAGUCAAGCCAAAUAUUCCAAACAUUGAAGCAACAAUCUGAAGAAAAUAGCGGCAUACGCCCUUUAGUUAG…	.....(((((((((((((((((((((.((((((((..((((((.....(((..((((.(((((((.(((..(((((((((.((((((((((((((..(((((((((((((.(((((.((((.((((((.(((((((((((..(((((((((((((((.((((((((((((((.(((..(((((((((((.((((((((((.((((((((.((..((((...((((((((((((((......((((((....)))))).........))))))))))))))..))))..)))))))))).)))))))))).)))))))))))....))).)))))))))))))))))))))))))))))..))))))))))).)))))).)))).))))).))))))...…
ath-miR5648-5p	ath-mir5648	UUUGGAAAUAUUUGGCUUGACU	CUUCAUCAUCACUAGACUCAUGUUUUCUAACCUUUCUCAUUCCGUUAUGAAUCAUAGGUUGAAAGAUGGUAUGAUCUGUAGGGUCUCUUGGCAUUAAAACAUUGAUUAAAAGGUGUUUGCCUCUAUUUGCUUCAGAUUGUCUUUUUAAUGUUUGGAAAUAUUUGGCUUGACUCUGUAUGAAAAAAAAGUCAAGUUUCAAUCAAGUGAAUAUAUUGGAAAUUUAUAGCUUCCAAGUUUCUUUUUAAAGAUGGUUUUAAUCGAUAUAUAUUUGGAAGCUAUAUAUUCCUCUAAUUCACUUAAUUGAAACUUAAUUUUUUUUUCCAAAACAAAGUCAAGCCAAAUAUUCCAAACAUUGAAGCAACAAUCUGAAGAAAAUAGCGGCAUACGCCCUUUAGUUAG…	.....(((((((((((((((((((((.((((((((..((((((.....(((..((((.(((((((.(((..(((((((((.((((((((((((((..(((((((((((((.(((((.((((.((((((.(((((((((((..(((((((((((((((.((((((((((((((.(((..(((((((((((.((((((((((.((((((((.((..((((...((((((((((((((......((((((....)))))).........))))))))))))))..))))..)))))))))).)))))))))).)))))))))))....))).)))))))))))))))))))))))))))))..))))))))))).)))))).)))).))))).))))))...…
ath-miR5649a	ath-mir5649a	AUUGAAUAUGUUGGUUACUAU	UUCAUAUUAUAGUAACCAACAUAUUCAAUACUUUCAAAUGAAGAAAAAUAAUUGGCAUCUUCAUUUGAAAGUAUUGAAUAUGUUGGUUACUAUAAUAUGAA	.(((((((((((((((((((((((((((((((((((((((((((.............))))))))))))))))))))))))))))))))))))))))))).
ath-miR5649b	ath-mir5649b	AUUGAAUAUGUUGGUUACUAU	UUCAUAUUAUAGUAACCAACAUAUUCAAUACUUUCAAAUGAAGAUGCCAAUUAUUUUUCUUCAUUUGAAAGUAUUGAAUAUGUUGGUUACUAUAAUAUGAA	.(((((((((((((((((((((((((((((((((((((((((((.............))))))))))))))))))))))))))))))))))))))))))).
ath-miR5650	ath-mir5650	UUGUUUUGGAUCUUAGAUACA	AUUUGUUUUGGAUCUUAGAUACACAUAUAGUUUGCUUUUCCUUUAUAAACAAACUAUAUGUGUAUCUAAGAUUCAAAACAAAC	.(((((((((((((((((((((((((((((((((.(((........)))))))))))))))))))))))))))))))))))).
ath-miR5651	ath-mir5651	UUGUGCGGUUCAAAUAGUAAC	UGGCUCCGAAUGGAGACGUGCAGUUCAACUGCGGAUAAAGUGUUGUGCGGUUCAAAUAGUAACAAAAAUAUAUACAUACAUAUAUAUGUAAAGAAUUUCGUUACUAUUUGAAUCGUACUGCACUGUACGGUUCGGUCACCAUUCGAAGCCUAUAUCACUACC	.((((.(((((((.(((..(((((...)))))((((..(((((.(((((((((((((((((((.(((.....((((((......)))))).....))).))))))))))))))))))).))))).....)))).))).))))))).))))............
ath-miR5652	ath-mir5652	UUGAAUGUGAAUGAAUCGGGC	CAUGAAUUAGAGUGUUGAAUGUGAAUGAAUCGGGCUGAUAUCCCAUUUCCACCAUCUGACCAACAAGAGAUACGGCAUCUGAAAUCCUAUUCCCGUGACAGAAACCAUUGAGCAGAGAGUUAAGCGUGACAAUAUCGGGCUCAUAGCCGAGUUUCAUCAUCUUGGCAAGAACAGCUAAAGCAAGAGAGAGCUGAGAGCGUCGGCAGAAACAGUUGAUGAGAAUACUGUAUGUGUAAAGAUUAUGUGAAAUUCCCAAAUUUUGCAUCUGCUCGCCGAGAGAGAUGACAAGAUCGAACUUGUUCAUCUUAGCAAUGGCACUCAACAGUUUACUGAACUCAACAAUCGAAGGGAAAGGACGAGACUUGACCAUGUCACCGAACAGAUUAACCGCAUCAUCUA…	.((((.(((.((....((((((..((((((.(((((((................(((........)))(((.(((.(((((...((((.(((((.((((((((((..(((((...(..((((((.(((((((..(((((((...))))(((((((((.(((((.(((...((((((..(((........))).))..(((((((.......)))))))......))))...))).)))))...)))))))))....(((((((((((.(((.....)))))))).)))))))))..))).))))))))))..)....)))))..)))).)))..........)))..)))))))))...(((........)))......)))))...))).))).....…
ath-miR5653	ath-mir5653	UGGGUUGAGUUGAGUUGAGUUGGC	CCCAAUAACUCAUUUGACCCAUCAACUCAUUUGAGUCAAAAAAUUUAACUCAUUAGGGUUCAUGGGUUGAGUUGAGUUGAGUUGGC	.(((((((((((((((((((((.(((((...(((((.(((...))).)))))...))))).)))))))))).))))))..))))).
ath-miR5654-3p	ath-mir5654	UGGAAGAUGCUUUGGGAUUUAUU	AAAUAAAUCCCAACAUCUUCCACCUUACCGGCCUUGAACAUUGAUAGCUGUUAAAAUGGAAGAUGCUUUGGGAUUUAUUU	((((((((((((((((((((((..(((.((((..(........)..)))).)))..)))))))))..)))))))))))))
ath-miR5654-5p	ath-mir5654	AUAAAUCCCAACAUCUUCCA	AAAUAAAUCCCAACAUCUUCCACCUUACCGGCCUUGAACAUUGAUAGCUGUUAAAAUGGAAGAUGCUUUGGGAUUUAUUU	((((((((((((((((((((((..(((.((((..(........)..)))).)))..)))))))))..)))))))))))))
ath-miR5655	ath-mir5655	AAGUAGACACAUAAGAAGGAG	ACAUCAAGUAAGGGUUGGUGGUGGUGGAGGAGGAGGAGAACAUACGAAGGGUACUGUGGCGGCAUCUCUGGGGAAGAGUAAGAAGUAGACACAUAAGAAGGAGAAAAACGAAAGAGGUUAUACAAAAAGAACUAGAGAGAGGAUAGAUUUAAUUAAUUACCAGAGAAAGUUUGCGGAGAGAGGUCUUGGAAGAGAGGCGGAGAAGCAGAGAUGACAUAGCUAAUAGCUUCGCUUGGUUGCUCUGUGUGUUUCUUCUCUAAAGGGUUUUCGAGUUAGUCAAGAUCUAAUUAAGACCAAAGUGCUUGCCACAAGAAAAAGGAGAAGUAGGGUUCUCAAUUAUUACUAGAGAGAUGUCUCUUUCUCUUUAUUUUUUCCACGUUUCUCUCGUUUUUCUCCUUC…	(((((((((((((((((((((((((((((((((((((((((((((((((((((((((((((((((((((((((((((((((((((((((((((((((((((((((((((((..((((........((((((.((((((((.(.(((((((..((........))..)))))))).((((((.(((((((((((((.(((.(((.((((((.(((...((((...))))))))))...)))))).))).))))))))......((((((..((((((.......))))))))))))......((((...))))......(((((......))))).............))))).)))))))))))))))))))).......)))))))))))))))))))…
ath-miR5656	ath-mir5656	ACUGAAGUAGAGAUUGGGUUU	AUCUUUCUUGACAAAUCAUAACAACUUUGGUUAAAAGGUUUCGAAAACUCAACCUCUUCUUCAGUCUCUCUCUUUCCAAAAGGGAAAGACUGAAGUAGAGAUUGGGUUUCCGAUACCUUUUGGCCCAUGUCGUUAUGAUUUGUCGAGGAAGGU	((((((((((((((((((((((.((...(((((((((((.(((.((((((((.((((.(((((((((.(((((((...))))))).))))))))).)))).)))))))).))).)))))))))))...)).))))))))))))))))))))))
ath-miR5657	ath-mir5657	UGGACAAGGUUAGAUUUGGUG	CCAAAUACGAGUCGAACUCUUGUCCUGAAGUGUAGAGGCCUAAACCAGUACACAACCAACUGGACAAGGUUAGAUUUGGUGGAAA	(((....((((((.(((.(((((((((..(((((..((......))..)))))...))...)))))))))).)))))).)))...
ath-miR5658	ath-mir5658	AUGAUGAUGAUGAUGAUGAAA	AGAUGAUGAUGAUGAUGAUGAAACAGAAUCAGUAAGAAGCUUCUUCUUCUUAGGAGGAGGAGGAAGAUUGGUUUCAUCAUCAUCACCAGUUGAA	......((.(((((((((((((((..((((.........((((((((((....))))))))))..)))).))))))))))))))).))......
ath-miR5659	ath-mir5659	CGAUGAAGGUCUUUGGAACGGUA	UAUCUUUCAAAGACCUUCAUUGUUCUUGAAAUUCGACGAUGAAGGUCUUUGGAACGGUA	((((((((((((((((((((((((..........)))))))))))))))))))).))))
ath-miR5660	ath-mir5660	CAGGUGGUUAGUGCAAUGGAA	UUUGACAUAAUAGUUUUCUGGUAACUUUCAGACCAAGGCCAAACCGAAUUGUCAGGUGGUUAGUGCAAUGGAAAGCUGGCAAACCGUAUGAGUAUACCAUCUUGUAGUACUCUUUACCAGCUUUCCAAUGCACUAACGAUCUGACAAUUCCGUUCAGCCGUUUUUGUCGGAAAGUUACCGGAAAACUAUUAUGUU	...((((((((((((((((((((((((((.(((...(((..(((.((((((((((((.(((((((((.(((((((((((.(((......((((((((......)).))))))))).))))))))))).))))))))).)))))))))))).)))..)))......))).))))))))))))))))))))))))))
ath-miR5661	ath-mir5661	AGAGGUACAUCAUGUAGUCUG	UAAGAGGUACAUCAUGUAGUCUGAAAUGGUUUUGCUGUACUCUUUGCUUCUGACAUUUCUUGCUGCAUUGUCUACUUCUGU	..(((((((.((.(((((((..((((((.....((..........))......))))))..))))))).)).)))))))..
ath-miR5662	ath-mir5662	AGAGGUGACCAUUGGAGAUG	CAUUUUUAAUAGUGAUCUUUAUAUUUUCCUCUAUUUAUAGAGGUGACUCUAUUUUAAAGGCAUUAUGUUCAAAUGGUCACCUCUAAAAUAGAGUUUUCUCUAUAAUAGAGGAAGAAAUAGAAAUAUUUACUUUUUGUCUCUAUAAAUAGAGAUCUCUACAAUUCAUCUCUAAUUUUUCUUCUAUUUUUGAGGAAACUCUAUUUUAGAGGUGACCAUUGGAGCACAAUGCUUCUAAAAUAGAGGCACCUCUAAAAUAGAGAAAAUUAUAGAGGUGACCAUUGGAGAUG	((((((((((.((.(((((((((.(((.((((((((.((((((((.((((((((((.(((((((.(((((.(((((((((((((((((((((((((((((...(((((((((((((.((((..............(((((((....)))))))..............)))).)))))))))))))...))))))))))))))))))))))))))))).))))).))))))).)))))))))).)))))))))))))))).))).))))))))).)).))))))))))
ath-miR5663-5p	ath-mir5663	AGCUAAGGAUUUGCAUUCUCA	UUAUAGCUAAGGAUUUGCAUUCUCAUGAUUGAAUUCUAGUAUAUAGUAACAUUAUAGAAGAAAGUCUAUAAACACUAAACUCAAUCAUGAGAAUGCAAAUCCUUAGCUAUAU	.(((((((((((((((((((((((((((((((.((.((((.....((....(((((((......))))))))))))))).))))))))))))))))))))))))))))))).
ath-miR5664	ath-mir5664	AUAGUCAAUUUUAUCGGUCUG	UUGUCGUCUAUGAUGAAUAUAGUCAAUUUUAUCGGUCUGCAAUAGGCAAAUAAAACAUGCAAUUACUUUGGUCACGGACAAAUUAUUUUUAUGGCUAUUGAGACCAUCUUUAAGUAAUAAAUAAAAAAUACGAUUAUCCACGAACAAAGUAAUCAUCUGUUUUAUUUGCCUAUUGUAGACCGAUAAAAGUGACUAUAUAUAUCAUAGACGACAU	.((((((((((((((.(((((((((.(((((((((((((((((((((((((((((((....(((((((((.((..(((.....(((((((((((((....)).))))................)))))))......)))..)).)))))))))....))))))))))))))))))))))))))))))).))))))))).)))))))))))))).
ath-miR5665	ath-mir5665	UUGGUGGACAAGAUCUGGGAU	CUUGUUUUCGAUUUCAUCAUUUUUCUCUAUUAUUAUGAAUUCCACAUCUUGUCUACCAAUUGUUUUCAUUUAAAGAUUUUGAUUCUUAUUUAGAUUUUUCACAAUCUAUUUUGGUUCACAGAUUAGUUAAGCAUUAUUGUCUUCACCUACACGUUUAUAAUUGCAUAUAAUUUUAUUUAAAUAAUAUGUUAUAUCAGAGACAAGUUCAUAUCGAAUGAGUAAUAAAAUCAGAUCAGGAACAAAUUCAGAUCGAAUGGUAGACAAGAUAAUAUGAUAUAACUUGAUUUUUUGGUUAUUUUGCAAUAGAAAGAAAAAAAUCAAUAAAUCGGGUCGGAGAAGACAAUAAUGCUCAACUAAUCUGUAGACCAAAAUAGAUGGUGAAAAAUCUAAAUAAAAUUC…	.(((((((.((((((((((((((((...((((((((((((((((.((((((((((((((((((((((((((((.(.((((((...(((((((((((((((((.(((((((((((((.(((((((((((.(((((((((((((((.((...............((((((.((((.....)))).))))))(((((((...((..((((.....))))..))......((((((((..(((....))).))))...)))).............)))))))(((((((((.((((((.((((...........)))).)))))).))))))))).)).))))))))))))))).))))))))))).))))))))))))).)))))))))))))))))...))…
ath-miR5666	ath-mir5666	AUGGGACAUCGAGCAUUUAAU	AUUAAAUGCUCGAUAUUCCAUGUUGAAACCUUAUCAGGUAAAAAUGAAGGACCUGACAAAGUUUCACCAUGGGACAUCGAGCAUUUAAU	((((((((((((((.(((((((.((((((.((.((((((...........)))))).)).)))))).))))))).))))))))))))))
ath-miR5995b	ath-mir5995b	ACAUAUGAUCUGCAUCUUUGC	AAACUGUUUAUAUGUACCUGCCAUCUUCAAGAGAUAAUGAUAGAUUUCUUGAGGCUUUUGAUAACAUGGACAUAUGAUCUGCAUCUUUGCAUUUUCAAGUGCAAAGAUGCAGAUCAUAUGUCCAUGUUAAUAUCAAAGCCU	..........................(((((((((........)))))))))((((((.((((((((((((((((((((((((((((((((((....))))))))))))))))))))))))))))))...)))))))))).
ath-miR5996	ath-mir5996	UGACAUCCAGAUAGAAGCUUUG	GUACUAAUUUUUCGAGCACAUGACAUCCAGAUAGAAGCUUUGUUAAACGUCAUCAAAGUCAAGAUUUGGUAUAAACGUUUAACAAACUUCUAUUUGGAUGUCAUGUGCUCGAAGAGUUAGAACUA	((.((((((((((((((((((((((((((((((((((.((((((((((((.((((((.......))))))....)))))))))))))))))))))))))))))))))))))))))))))).))..
ath-miR5997	ath-mir5997	UGAAACCAAGUAGCUAAAUAG	ACCCAUUCUCUAGAUCUCAACAGGUUGUUCCUCCUUCUUCCUAUUUAGUUACUUGGUUUCAAUUGUCUCUUUUUUACAUAUGCUUACCUAGGCUUGAAACAAUUGAAACCAAGUAGCUAAAUAGAAAGAAGGAGGAGGAAACCU	.....................(((((.((((((((((((.((((((((((((((((((((((((((.((............((((....))))..)).)))))))))))))))))))))))))).))))))))))))..)))))
ath-miR5998a	ath-mir5998a	ACAGUUUGUGUUUUGUUUUGU	UGAACUUAAGGAGAAAACAAAUUGGAACAGUUUGUGUUUUGUUUUGUGUUUUGUUGGAUUCGUUACUCUCCACCGUCGCCGCCAUGUACAAUUCUCAAACUCUGACUUCUUGGAGGCAAUUCUUCCAAUUUGUUCCAACAUCACAAAACAAAACACAAACUGUUCCAAUUUGUUUUCUCACAAAAUGAGAAGUUGAC	..(((((...((((((((((((((((((((((((((((((((((((((...(((((((...((.((........)).))...............(((.....)))....(((((((.....))))))).....))))))).))))))))))))))))))))))))))))))))))))))..........)))))...
ath-miR5998b	ath-mir5998b	ACAGUUUGUGUUUUGUUUUGU	CUCAUUUUGUGAGAAAACAAAUUGGAACAGUUUGUGUUUUGUUUUGUGAUGUUGGAACAAAUUGGAAGAAUUGCCUCCAAGAAGUCAGAGUUUGAGAAUUGUACAUGGCGGCGACGGUGGAGAGUAACGAAUCCAACAAAACACAAAACAAAACACAAACUGUUCCAAUUUGUUUUCUCCUUAAGUUCACAAUCGUA	...((((...((((((((((((((((((((((((((((((((((((((.(((((((.....((.(.....(((((((((....(((...(((..............)))...)))..))))).))))).)))))))))...))))))))))))))))))))))))))))))))))))))...))))...........
ath-miR5999	ath-mir5999	UCUUCACUAUUAGACGGACAA	AAUAGAGGUUCAAUUUAAUUUCUUCACUAUUAGACGGACAAAGUGAAUAUAUAAAUAUAUCUUGAUGUACAUAUCAUUUUUGUGACAUUAUUGAUAUGUACAUGAAGAUAUAUUUAUAUAUUCAAUUGGUCCGACUUGGUCCGUCUAAUAGUGAGGAAAUUAAAUCAAAUCUCUGCUUUGAAUUUUGACUU	..((((((((..(((((((((((((((((((((((((((.(((((((((((((((((((((((.((((((((((((.(..((...))..).)))))))))))).)))))))))))))))))))..........)))).)))))))))))))))))))))))))))..))))))))................
ath-miR771	ath-mir771	UGAGCCUCUGUGGUAGCCCUCA	UAAAUUCGUCAUGAGCCUCUGUGGUAGCCCUCACAAUGAUCUCAAUAGAGUGCAUGCCACGAUCUUGUAAAGACGUAGAUGAGGGCUCCUCAGGUGUUCAUGUCGAAUGUUAG	...(((((.(((((((.((((.((.((((((((..(((..(((....)))..)))...(((.((((...)))))))...)))))))))).)))).))))))).))))).....
ath-miR773a	ath-mir773a	UUUGCUUCCAGCUUUUGUCUC	AGGAGGCAAUAGCUUGAGCAAAUAAUUGAUUGCAGAAGUCCAUCGACUAAAGCUGUCACCUGUUUGCUUCCAGCUUUUGUCUCCU	(((((((((.((((.(((((((((..((((.((...((((....))))...)).))))..)))))))))..)))).)))))))))
ath-miR773b-3p	ath-mir773b	UUUGAUUCCAGCUUUUGUCUC	GGUUGAAGGUGGCAAUAACCUCAAAUAUAUCAGAGGGUGUAGAUACUCAACGACUAUAGGAGGCAAUAACUUGAGCAAACAAUUGAUUGCAGAAAUCCAUCGACUAAAGCUGUCACCUGUUUGAUUCCAGCUUUUGUCUCCUUACCUGUUGAGUGUCUAAACUCUCUGGUACGUUCAUAGUUGUUGCUGCCUUUCGCU	(((.(((((((((((((((....(((.(((((((((((.(((((((((((((.....(((((((((...((.(((((((((..((((.((.....((....)).....)).))))..)))))).))).))...)))))))))....))))))))))))).))))))))))).)))....))))))))))))))).)))
ath-miR773b-5p	ath-mir773b	GGCAAUAACUUGAGCAAACA	GGUUGAAGGUGGCAAUAACCUCAAAUAUAUCAGAGGGUGUAGAUACUCAACGACUAUAGGAGGCAAUAACUUGAGCAAACAAUUGAUUGCAGAAAUCCAUCGACUAAAGCUGUCACCUGUUUGAUUCCAGCUUUUGUCUCCUUACCUGUUGAGUGUCUAAACUCUCUGGUACGUUCAUAGUUGUUGCUGCCUUUCGCU	(((.(((((((((((((((....(((.(((((((((((.(((((((((((((.....(((((((((...((.(((((((((..((((.((.....((....)).....)).))))..)))))).))).))...)))))))))....))))))))))))).))))))))))).)))....))))))))))))))).)))
ath-miR774a	ath-mir774a	UUGGUUACCCAUAUGGCCAUC	UCAUUUCAGAUGGCUGUUUGGGUAACUAAUAUUUAAGAUUUUGGUCAAUUUAAGUUACCAAUUUAUAUAUUGGUUACCCAUAUGGCCAUCUCAAAUUU	..((((.((((((((((.((((((((((((((.((((...(((((.(((....)))))))))))).)))))))))))))).)))))))))).))))..
ath-miR774b-3p	ath-mir774b	CAUCCAUAUUUUCAUCUCGAA	GAGUGUUGAUUAUAUGGAUUCAUUUGAGAUGAAGAUAUGGGUGAUGAUCAAUGCUUACGAUUUUGGUCAAUUUAUGUUAGCAAUUUAAUUCUUUUUCAUCCAUAUUUUCAUCUCGAAUUUAAUCUUUAAAAAAGCGUUU	....(((........(((((.((((((((((((((((((((((((((((((...........)))))))..........................)))))))))))))))))))))))..))))).......)))....
ath-miR774b-5p	ath-mir774b	UGAGAUGAAGAUAUGGGUGAU	GAGUGUUGAUUAUAUGGAUUCAUUUGAGAUGAAGAUAUGGGUGAUGAUCAAUGCUUACGAUUUUGGUCAAUUUAUGUUAGCAAUUUAAUUCUUUUUCAUCCAUAUUUUCAUCUCGAAUUUAAUCUUUAAAAAAGCGUUU	....(((........(((((.((((((((((((((((((((((((((((((...........)))))))..........................)))))))))))))))))))))))..))))).......)))....
ath-miR775	ath-mir775	UUCGAUGUCUAGCAGUGCCA	UUUAAACGUUGCACUACGUGACAUUGAAACUGUCUUUCAACAUUCCAAUAUUUCAACUUUCGAAUACCCAAUAUUUGGUUUGUUCAAAGACAUUUUCGAUGUCUAGCAGUGCCAAUGUUUAAA	.((((((((((((((.(..((((((((((.(((((((.((((..((((..........................))))..)))).))))))).))))))))))..).)))).)))))))))).
ath-miR776	ath-mir776	UCUAAGUCUUCUAUUGAUGUU	UUGGGAUUAUAGCCACGAACUCAAUAGAAUUCUUAAGAUCAUGUGAAAACGUUGACAAGAUCGUCUACGAUUUUCCAAGAUUCUAAGUCUUCUAUUGAUGUUCAUGGCUUUAACCUGA	(((((.(((.(((((.(((((((((((((..((((.((((.((.((((((((.(((......))).))).))))))).)))).))))..))))))))).)))).))))).))))))))
ath-miR777	ath-mir777	UACGCAUUGAGUUUCGUUGCUU	AGAGAGCAACAAAAUCAGUGUGUAUUUGUUAAGACAAAUGUUUAUAUAAGUCGUCCAUGCGUUGUACAUUUAAUCUUAACUAAUACGCAUUGAGUUUCGUUGCUUUCU	(((((((((((((.((((((((((((.(((((((.((((((....((((..(((....)))))))))))))..))))))).)))))))))))).))).))))))))))
ath-miR778	ath-mir778	UGGCUUGGUUUAUGUACACCG	CCGCCUUGGCUUGGUUUAUGUACACCGAGUAUGUUCAGCUCCAUCCUAUACAGAUUUUGGGACAUGUGCCUAGGGUUGAGGUUUCAUAUAUAGAAAGAACUGAACAAACUCGGUGUACAUAGACCAAACCAAGGCGGU	(((((((((.((((((((((((((((((((.((((((((((.((((((..((.((........)).))..)))))).))).((((.......))))...))))))).)))))))))))))))))))).))))))))).
ath-miR779.1	ath-mir779	UUCUGCUAUGUUGCUGCUCAU	AAUGAGAGUAAUAUAGUUGAAUCUUCGAAAGUAUUUCAAGAAGUCAGCUGAGCUUUCUCGUCAUCACUUAUUAGUAAAUAUAGUCUCUAUAUUUUUGAUGAGUGAUGAUUGGAAAUUUCGUUGACUCAUUACUCUUGAUGAUUCUGCUAUGUUGCUGCUCAUU	(((((((((((((((((.(((((.((((.((((.....(..(((((((.(((.(((((.(((((((((((((((.((((((((...))))))))))))))))))))))).))))).))))))))))..))))).)))).))))).))))))))))).))))))
ath-miR779.2	ath-mir779	UGAUUGGAAAUUUCGUUGACU	AAUGAGAGUAAUAUAGUUGAAUCUUCGAAAGUAUUUCAAGAAGUCAGCUGAGCUUUCUCGUCAUCACUUAUUAGUAAAUAUAGUCUCUAUAUUUUUGAUGAGUGAUGAUUGGAAAUUUCGUUGACUCAUUACUCUUGAUGAUUCUGCUAUGUUGCUGCUCAUU	(((((((((((((((((.(((((.((((.((((.....(..(((((((.(((.(((((.(((((((((((((((.((((((((...))))))))))))))))))))))).))))).))))))))))..))))).)))).))))).))))))))))).))))))
ath-miR780.1	ath-mir780	UCUAGCAGCUGUUGAGCAGGU	CAAGAUAUCAGAUAUUUCACGAAGAUAUCUGCAUAACAGCUACGAGGAAAUUGUGAUUUUAUCGUUUCACAAACAUCAACAGCUCCAUGGAUCGUUAUGGACGGAUAAAUCACAAUCACUAUCCUUUUUCUAGCAGCUGUUGAGCAGGUUUCUUCGUGAAUAUCUGGCAUUUUG	((((((.(((((((((.((((((((.((((((.((((((((.(.(((((((((((((((.(((..((((..((((((..((......))))).))).))))..)))))))))))))..........))))).).)))))))).)))))).))))))))))))))))).))))))
ath-miR780.2	ath-mir780	UUCUUCGUGAAUAUCUGGCAU	CAAGAUAUCAGAUAUUUCACGAAGAUAUCUGCAUAACAGCUACGAGGAAAUUGUGAUUUUAUCGUUUCACAAACAUCAACAGCUCCAUGGAUCGUUAUGGACGGAUAAAUCACAAUCACUAUCCUUUUUCUAGCAGCUGUUGAGCAGGUUUCUUCGUGAAUAUCUGGCAUUUUG	((((((.(((((((((.((((((((.((((((.((((((((.(.(((((((((((((((.(((..((((..((((((..((......))))).))).))))..)))))))))))))..........))))).).)))))))).)))))).))))))))))))))))).))))))
ath-miR781a	ath-mir781a	UUAGAGUUUUCUGGAUACUUA	UCAAAUUAGAGUUUUCUGGAUACUUAUUAGUUACUAACAAAGAGAGGGCUUCUUCGAUAUUAACUUUUAAGUAUCCAGAAAACUCUAAAUUUGA	((((((((((((((((((((((((((..(((((.((.(.(((((.....))))).).)).)))))..))))))))))))))))))).)))))))
ath-miR781b	ath-mir781b	UUAGAGUUUUCUGGAUACUUA	AUUUAGAGUUUUCUGGAUACUUAAAAGUUAAUAUCGAAGAAGCCCUCUCUUUGUUAGUAACUAAUAAGUAUCCAGAAAACUCUAAUU	..(((((((((((((((((((((..(((((.((.((((((.......)))))).)).)))))..)))))))))))))))))))))..
ath-miR782	ath-mir782	ACAAACACCUUGGAUGUUCUU	AACCUUUUUCUACAAACACCUUGGAUGUUCUUUAAAUAAGAUGAAAAGGCUAUUAUUCUAAUGAACAACAUGAAGCCAAAAGAAAAUCCAAGGCGUUUGCAGAAAGAGGUU	(((((((((((.(((((.((((((((.((((((..............((((.((((((....)).....)))))))).)))))).)))))))).))))).)))))))))))
ath-miR8121	ath-mir8121	AAAGUAUAAUGGUUUAGUGGUUUG	AUAAAUCCUUAAAGUAUAAUGGUUUAGUGGUUUGAGUUGUCCUACUAAUUGUUCAAGGUAACGAGUUCGAUCAACAGACCUUAAAAAUUAGUUAAAUGUAAGUAAAUCAAACUAUUACAUCAUUAUAGUUUUUAGGUAAAU	......(((.(((.(((((((((.(((((((((((........(((((((....(((((...((......)).....)))))...)))))))..............))))))))))).))))))))).)))..))).....
ath-miR8165	ath-mir8165	AAUGGAGGCAAGUGUGAAGGA	GAUUGCUAUAAAGUGUAAAAUAAUUAUCGUUCAAACUUGUACUAUAUGAUUUGGUGUUUUGUCUUUAAACUCAUCUAAAAGUAAAACUAUAAAUUAAUGGAGGCAAGUGUGAAGGAGAUUUCACACGAUGUACAAUU	(((((.((((..((((.....((((.((.((((.((((((.((((.(((((((..((((((.((((...........))))))))))..)))))))))))..)))))).)))).))))))..))))..)))))))))
ath-miR8166	ath-mir8166	AGAGAGUGUAGAAAGUUUCUCA	AAUAAAAAUAAUGAAAAUGAAGGAGAGAGUGUAGAAAGUUUCUCACUUGAGAUACUUUUUACAACCCAUCAUGACAAUUUUCAUUUUAUU	.........(((((((((....((..(..((((((((((.((((....)))).))))))))))..)..))......))))))))).....
ath-miR8167a	ath-mir8167a	AGAUGUGGAGAUCGUGGGGAUG	CAUCUUUGAGAUUUUACACAGUAGUCAUGGAGUUUUUGGAAGAGAGAAAGUGGAGAUGUGGAGAUCGUGGGGAUG	((((((((.((((((.((((....((((....(((((.....)))))..))))...)))))))))).))))))))
ath-miR8167b	ath-mir8167b	AGAUGUGGAGAUCGUGGGGAUG	CAUCUUUGAGAUUUUACACAGUAGUCAUGGAGUUUUUGGAAGAGAGAAAGUGGAGAUGUGGAGAUCGUGGGGAUG	((((((((.((((((.((((....((((....(((((.....)))))..))))...)))))))))).))))))))
ath-miR8167c	ath-mir8167c	AGAUGUGGAGAUCGUGGGGAUG	CAUCUUUGAGAUUUUACACAGUAGUCAUGGAGUUUUUGGAAGAGAGAAAGUGGAGAUGUGGAGAUCGUGGGGAUG	((((((((.((((((.((((....((((....(((((.....)))))..))))...)))))))))).))))))))
ath-miR8167d	ath-mir8167d	AGAUGUGGAGAUCGUGGGGAUG	CAUCUUUGAGAUUUUACACAGUAGUCAUGGAGUUUUUGGAAGAGAGAAAGUGGAGAUGUGGAGAUCGUGGGGAUG	((((((((.((((((.((((....((((....(((((.....)))))..))))...)))))))))).))))))))
ath-miR8167e	ath-mir8167e	AGAUGUGGAGAUCGUGGGGAUG	CAUCUUUGAGAUUUUACACAGUAGUCAUGGAGUUUUUGGAAGAGAGAAAGUGGAGAUGUGGAGAUCGUGGGGAUG	((((((((.((((((.((((....((((....(((((.....)))))..))))...)))))))))).))))))))
ath-miR8167f	ath-mir8167f	AGAUGUGGAGAUCGUGGGGAUG	CAUCUUUGAGAUUUUACACAGUAGUCAUGGAGUUUUUGGAAGAGAGAAAGUGGAGAUGUGGAGAUCGUGGGGAUG	((((((((.((((((.((((....((((....(((((.....)))))..))))...)))))))))).))))))))
ath-miR8168	ath-mir8168	AGGUGCUGAGUGUGCUAGUGC	CGGUUUAUGUUGUAUACCAUACUUCCUUAUUACCUUGUUCAGGCCCGAUUCUUGGGAGGUGCUGAGUGUGCUAGUGCACCG	((((.(((...((((((((((((((((.(((.(((.....)))...)))....)))))))).)).))))))..))).))))
ath-miR8169	ath-mir8169	AUAGACAGAGUCACUCACAGA	AUAUCUUCUGGAGAACGAAAAUCUGGAGGUGAGAUCAUUGCUGAUUUGAAUUGUAAAUUUUUUAUGAAAAUUUUGUGGUAAUCAAAUCUAAUGGCGAAAAUUCAUAGACAGAGUCACUCACAGAGAUAU	((((((.((((((...((...((((...(((((....((((((((((((((((.((((((((...))))))))..))))..)))))))....)))))...)))))...)))).)).))).)))))))))
ath-miR8170-3p	ath-mir8170	UUGCUUAAAGAUUUUCUAUGU	CAGCUUAAAAGAUGAUGUGAGUGACAGACAUGAUGACAAGCCUUUGGUCAACCCUUUCUCCAUAGCAAAUCGAUAAGCAAUGCAAUGAAAGAAGCUUAAACAAUGGAUCUUCUCAUGCCAUUGCUUAAAGAUUUUCUAUGUGGAAAGGAUGCCUACCAACUUUUCAGACUAUUUUUCUCACAUCUUUACUG	.............((((((((............(((.(((...(((((....(((((((.(((((.(((((..(((((((((..((((((((..(.........)..)))).))))..)))))))))..))))).))))).)))))))......)))))))).)))..........)))))))).......
ath-miR8170-5p	ath-mir8170	AUAGCAAAUCGAUAAGCAAUG	CAGCUUAAAAGAUGAUGUGAGUGACAGACAUGAUGACAAGCCUUUGGUCAACCCUUUCUCCAUAGCAAAUCGAUAAGCAAUGCAAUGAAAGAAGCUUAAACAAUGGAUCUUCUCAUGCCAUUGCUUAAAGAUUUUCUAUGUGGAAAGGAUGCCUACCAACUUUUCAGACUAUUUUUCUCACAUCUUUACUG	.............((((((((............(((.(((...(((((....(((((((.(((((.(((((..(((((((((..((((((((..(.........)..)))).))))..)))))))))..))))).))))).)))))))......)))))))).)))..........)))))))).......
ath-miR8171	ath-mir8171	AUAGGUGGGCCAGUGGUAGGA	GCGGAAUCAUGAAACCACUUAUAGGUGGGCCAGUGGUAGGAAGGAUUUCGGGCUGAGGGUGAAAUUCCCAAUAAUCCCGGGUUCGAAUCCCCACGGCUGCAAACACCUUAAGUGGCCACCGC	((((.....((...(((((((.(((((...((((.((.((..(((((.((((((..((((.............))))..))))))))))))))).))))....)))))))))))).))))))
ath-miR8172	ath-mir8172	AUGGAUCAUCUAGAUGGAGAU	AUCCAAAAAGUUACUAGGCCUUGUUUGUUUCUCCAUCCAUAUGGAUCAUCUAGAUGGAGAUGAAAAAUGAUGUUUGUUUUUUACAAAUUAACAGAUCAUUUAGAUGAAUCAUUUGGAUGUUCCAUGUGAAUGACUUUGUAAAUUUAGGCUAAUUUGUGAAACUCAUUUGGAU	(((((((.((((((..(((((.(((((......(((.((((((((.(((((((((((.......(((((((((((((.....))))))......))))))).......))))))))))).)))))))).)))......)))))..))))).....)))..)))..)))))))
ath-miR8173	ath-mir8173	AUGUGCUGAUUCGAGGUGGGA	UUCUUUUACCUCAAUCAGCAUCACUAAUCUUCAUAGUUGUUACCAACGAGCUGUUGGCCCAAUGGUAAAUCUCCUAGGUAGAUGUGCUGAUUCGAGGUGGGAGGG	.((((((((((((((((((((.....((((...(((...((((((..(.(((...))).)..)))))).....)))...))))))))))))).))))))))))).
ath-miR8174	ath-mir8174	AUGUGUAUAGGGAAGCUAAUC	CGGCCCAUCCGUUGUCUUUCCUGGUACGCAUGUGCCAUGGCUUUCUCGUAAGGGACUGGAUUGUCCGUAUUUCUCAUGUGUAUAGGGAAGCUAAUCGUCUUGUAGAUGGGUUG	((((((((((((((.((((((((.((((((((.(..(((((..(((.((.....)).)))..).))))....).)))))))))))))))).))).)).......)))))))))
ath-miR8175	ath-mir8175	GAUCCCCGGCAACGGCGCCA	CUUAAGGCAAUUUGACCUAUAUCAAAUUUGGCACCGUUGCCGGGGAUCGACCCGGGUCACCCGCGUGACAGGCGGGAAUACUUACCACUUAGUACAACGACCCAAUAUAGUGGUAAGUAUUCUCGCAUGUCACUCGGGUUCGAUCCCCGGCAACGGCGCCAAAUUUGAUAUAGCUCAAAUCGCCUUAAG	((((((((.((((((.((((((((((((((((.(((((((((((((((((........(((((.((((((.((((((((((((((((((...................)))))))))))))))))).)))))).)))))))))))))))))))))).)))))))))))))))).)))))).))))))))
ath-miR8176	ath-mir8176	GGCCGGUGGUCGCGAGAGGGA	UAGAUUGAAUAAGAAGCUAUCUGGCCGGUGGUCGCGAGAGGGAUUUAGAUCUCUCCGGUCGAUUCAUCUGCUUACCGAGUUUCUUACAUUUUCUUUUUG	.(((.....(((((((((....(((.(((((((((..(((((((....)))))))..).))).))))).))).....))))))))).....))).....
ath-miR8177	ath-mir8177	GUGUGAUGAUGUGUCAUUUAUA	GUGUGAUGAUGUGUCAUUUAUACGGAGAGAGUUAACCAACUUUCAUAUAUAUGAUUUGGCUUAGUUCCCAAAUUAUAAUGAAUUACAUAGUUCAUAU	((((((...(((((.((((((.....(((((((....))))))).....((((((((((........)))))))))))))))).)))))..))))))
ath-miR8178	ath-mir8178	UAACAGAGUAAUUGUACAGUG	UAUUGGAGUACAUAGGCCAGUUUAGAUUAAUUCUAUUUGUUCGGUUUAGUAUUGGUUAGAUCUUAUACCACACUUGUAUAUAACAGAGUAAUUGUACAGUGUAAUCAUUAGAACUUUCUCAUUCAUCUUAAUGAUUACACUGUACAAUUACUCUGUUAUAUACAAGUGUGGUAUAAGAUCUAACCAAUACUAAACCGAACAAAUAGAAUUAAUCUAAACCGGCCUAUGUACUCCAAUA	((((((((((((((((((.(((((((((((((((((((((((((((((((((((((((((((((((((((((((((((((((((((((((((((((((((((((((((((((.............)).))))))))))))))))))))))))))))))))))))))))))))))))))))))))))))))))))))))))))))))))))))))))))).))))))))))))))))))
ath-miR8179	ath-mir8179	UGACUGCAUUAACUUGAUCGU	CACCGAAUCAUAUUGACUGCAUUAACUUGAUCGUUGGUUGUUAAGAUGGAUAUUUGUCUUAACAACCAACGAUCAAGUUAAUGCAGCCAAUCUGAUCUUCUUAUUAAGGUG	((((..((((.((((.(((((((((((((((((((((((((((((((((....))))))))))))))))))))))))))))))))).)))).))))...........))))
ath-miR8180	ath-mir8180	UGCGGUGCGGGAGAAGUGC	AGUAACGAAAUUCUUUACAUAUACAUGUGUAUGUAAAUAUUUUUGUUACUAUUUGAACCGCACCGCAUUUUAUCCGCAGUUGAAUCGCACGUCUCCACUCGGAACCAAUGAGUCUGAAUGAUGACUGCGUUUUGCGGUGCGGGAGAAGUGCGGUGCAGUUCAAAUAGUAACGAAAAUACAUAGAUACAUAUGUAUAUAUAGAGAUUUUGAUACU	((((.((((((.(((((.((((((((((((((.((..(((((((((((((((((((((.((((((((((((.((((((.(((((.((((.(((..((.(((((.(......)))))).))..))))))).)))).).)))))).)))))))))))).)))))))))))))))))))))..)).)))))))))))))).))))))))))).))))
ath-miR8181	ath-mir8181	UGGGGGUGGGGGGGUGACAG	UGGGGGUGGGGGGGUGACAGAGACAUUCUUCAUUCGUAUGCUCAUGAUGACGUCAGCACGGGUUCAUGGUUUGUGGGUCUUGAUGUUAAGCAUGUAGAUGAAGGAAAGUUUUGCUGUUCUGCGUGGUCCUCA	(((((((.(.(.((.(((((((((.(((((((((..((((((.....((((((((....((((((((.....))))))))))))))))))))))..)))))))))..))))..))))))).).).)))))))
ath-miR8182	ath-mir8182	UUGUGUUGCGUUUCUGUUGAUU	UUAUCUUCAUACUUUUGUGUUGCGUUUCUGUUGAUUCUCCUUUUAUGUAUCCUCUCGGCUCUCUCGUUAAUCUUUUAUUACAUAAACUCGUGCAUCAACAUAAACACAAAACAGAAGCAUGAAGAUGA	((((((((((.(((((((.(((.((((.(((((((.(....((((((((.............................)))))))).....).))))))).)))).))).))))))).))))))))))
ath-miR8183	ath-mir8183	UUUAGUUGACGGAAUUGUGGC	AGAAGUUAGGGUUUUAGUUGACGGAAUUGUGGCGGGAUCUACAAUUCUUCUUCUUCUUCUUCUGAAAAGAAACCCAAAGAUCCCUCCAUAAUUCCCUCCACUAAAACCCUAACUUCU	((((((((((((((((((.((.((((((((((.(((((((.......(((((.(((.......))))))))......))))))).)))))))))).)).))))))))))))))))))
ath-miR8184	ath-mir8184	UUUGGUCUGAUUACGAAUGUA	GUUGACCAUCAAUACAUUCGUAAUCAGACCAAAUCCAAGAGCUAUACGGAUUGUUGCCAUGUGUAUAGCUCUUGGAUUUGGUCUGAUUACGAAUGUAUUGAUGGUUGAC	((((((((((((((((((((((((((((((((((((((((((((((((.((.......)).))))))))))))))))))))))))))))))))))))))))))))))))
ath-miR822-5p	ath-mir822	UGCGGGAAGCAUUUGCACAUG	CGACCUUAAGUAUAAGUAGAUAUAUGGGGAUGUAACGCAUGUUGUUUUCUGCGGGAAGCAUUUGCACAUGUUUCGUGGAGAAUGAAAUCACAUUCCAUACAUGAAUAAUAAUUACCUUUUAGAUAGAACAUCGUACUGCUUGAAAAAACAUGUUAAUGUCAUAAACUUUAUGAUGAAAACACCUAUAAAAAGCGUUUUUUCAAGCAUGUGCUAUCUAUGAAGGUAAUUACUAUUCAUGUAUAAAAUAUGAUUUUAUCCUCCAUAAAACAUGUGCAAAUGCUUUCUACAGGAAACAAUAUACGUUGCAUCCCCAUCUACUUACACUUAAGGUCGUUGU	(((((((((((.((((((((....(((((((((((((.(((((((((((((.(((((((((((((((((((((.((((((.(((((((((.(((..(((((((((((.((((((((((((((((((.(((......(((((((((((((.((((...(((((((...)))))))...))))............)))))))))))))))).))))))).))))))))))).)))))))))))..))).))))))))).)))))).))))))))))))))))))))).))))))))))))).))))))))))))))))))))).)))))))))))....
ath-miR823	ath-mir823	UGGGUGGUGAUCAUAUAAGAU	AAUUUCAGAGAUACUAAUCCAAGAGAUGGCGGAUACGUUUUACAAUCACGAAUCUUGUAUGAUCACUAACCAUUGGAACAAUAAGAGUAUAUAAUGAGUAUAUCACCAUUUAGUUCUAGUGGGUGGUGAUCAUAUAAGAUUGGUAAUGGUAACAGUGAAACAUAUCCCCCAUCUAUUGGGAUUAAUUAGUC	..............((((((...((((((.(((((.(((((((.(((((.(((((((((((((((((..((((((((((((.....((((((.....))))))......)).))))))))))..))))))))))))))))).))...)))....))))))).))))).))))))....)))))).......
ath-miR824-5p	ath-mir824	UAGACCAUUUGUGAGAAGGGA	UAUCACCAUUUGUACUUGAGUUGUCUCUCAUGUCUAGACCAUUUGUGAGAAGGGAGUUUUUGUUUACACCAAUACCCCCCAGUCUCUAAAUUUGUAAGAAGUAUUAUGCUCAAUUAAGGAACAUAGCUAGUUCGACAUACCAUACUACCCUUUUUAAAACUAUCCUAUAUGUUUGAUGCUAGCAUAGCGUAAUUUUGUGUUCUCAUGGUGCAGCAGGGUUAGUUUAUUGUGUACCUCUAGAUAUAUAUUCUCUUGCUGCGUAGGGUUCCCAAGCUGCCAAAAACUUUUAAAAAUUAGUGAUCUGUUCCCCAAACCCCCAUUCAAUAAGAAAGGUCUACCUGUAGCUCACAGUCACAGCUAUUAGAGCUGUCCUUGCUUCUUUGGGUUUACUGUUUUAGU…	.(((((((((.((.(((((((((((((.(((((((((((((((.(((((((((((((..........(((((((.((((((.(((((((.((((.....((((((..((((((((((((......((((((((((.((((..(((((...(((((((((...........(((((..(((.((.(((((......((((((((...((((((.(((..........)))))))))...))).)))))......))))).))..)))...)))))..........))))))))).))))).......................((((((((((((.....((((((((..((((((((((.....)))))).(((((((((..((((..((((.((....…
ath-miR825	ath-mir825	UUCUCAAGAAGGUGCAUGAAC	CUUUCUAUAAUUACUUUUUGUAUAGAAUUCACUAGUUGAUUCCAUCGACUCGUUCAAGCACCAGCUCGAAGAAGCUUAGCUAAUUUAUCUUAGAAAAUAAUGAAAAAGCUAUGCUUCUCAAGAAGGUGCAUGAACAAGUUGAUGUAUAUUUUGAUGUGUAAAGACCAAAAUUGGAUCUCACAUGUG	..(((((((...........)))))))...............((((((((.(((((.(((((..((.((.(((((.(((((..(((((...........)))))..))))).))))))).))..))))).))))).)))))))).........(((((...((((((....))).))))))))...
ath-miR826a	ath-mir826a	UAGUCCGGUUUUGGAUACGUG	AGAGACGUGGAUGCUUCUCGUCCACAAGUUCUUUGGUGCCUCUAUGAUAUAGUCCGGUUUUGGAUACGUGAAAAUCAUAUCAUAUUGCUGCUGUGAAAAGUUAAUUUUCACGUGUCCAAAACCAGAUUAUCUCAUAUUGCUGCUGUGUAUCUUAUCAUCUUUUUCCUGCUACUCUUAC	((((..(((((((.....)))))))(((.....((((((...(((((.((((((.((((((((((((((((((((((((.((......)).)))))........))))))))))))))))))).)))))).)))))..)).)))).....)))..................))))...
ath-miR827	ath-mir827	UUAGAUGACCAUCAACAAACU	UUCCAUGAAACGUUAUAGGUUUUUUUCUUUCUCUCUUGCAACCCUUGAAUGUGUUUGUUGAUUGAUAUCUACACAUGUUGAUCAUCCUUGUGUUGAUCGAUUGGUUUAGAUGACCAUCAACAAACUCUUUCGUGGUUUUGCAUCGCUUCUUGGAAUCUCGAUCAUGUUUUUAGCAUC	(((((.(((.((....(((......)))........(((((.((.((((.(.((((((((((.(.((((((.((..((((((((.........))))))))..)).)))))).).)))))))))).).)))).))..))))).)).))).)))))........(((((...))))).
ath-miR828	ath-mir828	UCUUGCUUAAAUGAGUAUUCCA	GUGACAAAGUCACAAAAGUGAUAAACUCUCCUUUCCACUUUCUAAUGUUUCUUGCUUAAAUGAGUAUUCCAUGUAAAAAUGAUUCACUCACUCGUAUGGGUGGGUUGGGUUUUCUCUUCAUGAGAUGCUCAUUUGAGCAAGCAAUGUUUGGAAGUGGGACUAUUUAAUAUCAUGUAUGAGUUUUAUCUUUU	(((((...)))))(((((....((((((....((((((((((.((((((.((((((((((((((((((.((((.......(((((((((((((....))))))).)))))).......)))).)))))))))))))))))).)))))).))))))))))..................))))))...)))))
ath-miR829-3p.1	ath-mir829	AGCUCUGAUACCAAAUGAUGGAAU	ACGUCAAAAUUGAUUAACAAAAAGUCAAUGAAUCAUUCUACCAAUUGACUUGUACUUUGAAGCUUUGAUUUGAACCUGUCAAUUGGUAUCAAAGCUUCUAAAUCUUUGAAGCUCUGAUACCAAAUGAUGGAAUCAAAUUAAAGCUUCAAGGUAGUAGUCAUCUUGGCAGAGAAAAGAAAAAGCACUUCGAGUUUACCAUCUUGAU	........(((((((.......))))))).......(((.((((.(((((..(((((((((((((((((((((..((((((.(((((((((.((((((.........)))))).))))))))).))))))..)))))))))))))))))))))..)))))..)))).)))................(((((........))))).
ath-miR829-3p.2	ath-mir829	CAAAUUAAAGCUUCAAGGUAG	ACGUCAAAAUUGAUUAACAAAAAGUCAAUGAAUCAUUCUACCAAUUGACUUGUACUUUGAAGCUUUGAUUUGAACCUGUCAAUUGGUAUCAAAGCUUCUAAAUCUUUGAAGCUCUGAUACCAAAUGAUGGAAUCAAAUUAAAGCUUCAAGGUAGUAGUCAUCUUGGCAGAGAAAAGAAAAAGCACUUCGAGUUUACCAUCUUGAU	........(((((((.......))))))).......(((.((((.(((((..(((((((((((((((((((((..((((((.(((((((((.((((((.........)))))).))))))))).))))))..)))))))))))))))))))))..)))))..)))).)))................(((((........))))).
ath-miR829-5p	ath-mir829	ACUUUGAAGCUUUGAUUUGAA	ACGUCAAAAUUGAUUAACAAAAAGUCAAUGAAUCAUUCUACCAAUUGACUUGUACUUUGAAGCUUUGAUUUGAACCUGUCAAUUGGUAUCAAAGCUUCUAAAUCUUUGAAGCUCUGAUACCAAAUGAUGGAAUCAAAUUAAAGCUUCAAGGUAGUAGUCAUCUUGGCAGAGAAAAGAAAAAGCACUUCGAGUUUACCAUCUUGAU	........(((((((.......))))))).......(((.((((.(((((..(((((((((((((((((((((..((((((.(((((((((.((((((.........)))))).))))))))).))))))..)))))))))))))))))))))..)))))..)))).)))................(((((........))))).
ath-miR830-3p	ath-mir830	UAACUAUUUUGAGAAGAAGUG	CAGAGUCUCGCUAGUGUCUUUACUAAACACAAAAUCUGUAAACGCCUCGAUCUCCUCUUCUCCAAAUAGUUUAGGUUAGCUGACAUAUAAUAAUUCAAUAGACCCCAGUUUCUCCAGAUAACCUAACUAUUUUGAGAAGAAGUGAACGAAGAGCGAUUACAAGUUAGGAGAGUGCUUGAAUUUUGAAGAACAUCG	(((((((..((.(.(.((((.(((............(((((.(((((((.((.(.(((((((.((((((((.((((((.(((............((....))............))).)))))))))))))).))))))).).)).)).)).))).)))))))).)))).).)))..).))))))..........
ath-miR830-5p	ath-mir830	UCUUCUCCAAAUAGUUUAGGUU	CAGAGUCUCGCUAGUGUCUUUACUAAACACAAAAUCUGUAAACGCCUCGAUCUCCUCUUCUCCAAAUAGUUUAGGUUAGCUGACAUAUAAUAAUUCAAUAGACCCCAGUUUCUCCAGAUAACCUAACUAUUUUGAGAAGAAGUGAACGAAGAGCGAUUACAAGUUAGGAGAGUGCUUGAAUUUUGAAGAACAUCG	(((((((..((.(.(.((((.(((............(((((.(((((((.((.(.(((((((.((((((((.((((((.(((............((....))............))).)))))))))))))).))))))).).)).)).)).))).)))))))).)))).).)))..).))))))..........
ath-miR831-3p	ath-mir831	UGAUCUCUUCGUACUCUUCUUG	GCACAAUGCGGACAGUGCUACAAGAAGAGAUUUAUAGAGUCUUAAGAGUCUCAAGAAGCGUACAAGGAGAUGAGGAGUGAAUCACCAAAACAAGUGGUUUUGGUUUGUGAAUCACCAAAACAAGUGGUUUUGGUUUGUGAAUCAGUAUGGUUUACCCAAAACACUUGUUUGGUGUGUUUACUUCUGAUCUCUUCGUACUCUUCUUGCGAUUCUAUGACACUCUACAUGUAACAUCGGCAUGGUUUACCAAAAAGCCU	.....((((.((...((.((((.(.((((..((((((((((..........(((((((.((((.(((((((.(((((((((((((((((.((((((.((((((..........((((((((.....))))))))..((((((((...))))))))))))))))))))))))))).)))))))))).))))))).)))).))))))).))))))))))..)))).).)))).)))).))))(((((......))))).
ath-miR831-5p	ath-mir831	AGAAGCGUACAAGGAGAUGAGG	GCACAAUGCGGACAGUGCUACAAGAAGAGAUUUAUAGAGUCUUAAGAGUCUCAAGAAGCGUACAAGGAGAUGAGGAGUGAAUCACCAAAACAAGUGGUUUUGGUUUGUGAAUCACCAAAACAAGUGGUUUUGGUUUGUGAAUCAGUAUGGUUUACCCAAAACACUUGUUUGGUGUGUUUACUUCUGAUCUCUUCGUACUCUUCUUGCGAUUCUAUGACACUCUACAUGUAACAUCGGCAUGGUUUACCAAAAAGCCU	.....((((.((...((.((((.(.((((..((((((((((..........(((((((.((((.(((((((.(((((((((((((((((.((((((.((((((..........((((((((.....))))))))..((((((((...))))))))))))))))))))))))))).)))))))))).))))))).)))).))))))).))))))))))..)))).).)))).)))).))))(((((......))))).
ath-miR832-3p	ath-mir832	UUGAUUCCCAAUCCAAGCAAG	AAGAAAGAAAAAAUAAGUGACAAGUAACAAACAUGAGAAAGGUGAAACUUGCUGGGAUCGGGAAUCGAAAGAUCCGAAAGCCAGUCUUUAGAGGAUUCUGAACGGGCUAGUGAAAGUAAACUUGUGAUGUGACCAUAUUGUGCAAUAUGAAUGUAAGUUGGUGGUGUGGUCAUCUCACAAGGUGGCUAAGUCAUCUCACUUAUUUUCUUAACGAAAGCAUCAGCCCGUUUAGCAUCAUCUUCUUGAAGCUUGCCUUUCGCAUCUUUUGAUUCCCAAUCCAAGCAAGGUUCACCUUUUUUUUUGCCAUGACCUUUACAAAAUAUCCAAAUUUUG	...........................((((...(((((((((((..((((((.((((.((((((((((((((.((((((.(((.(((((((((((.(((((((((((.(((..(((...(((((((.((((((((((((..((((..........)))).)))))))))))).)))))))...)))((((......)))).(((((.....)))))))).)))))))))))....)))))).))))).))).)))))).)))))))))))))).)))).))))))..)))))))))))))))............((((((......))))))
ath-miR832-5p	ath-mir832	UGCUGGGAUCGGGAAUCGAAA	AAGAAAGAAAAAAUAAGUGACAAGUAACAAACAUGAGAAAGGUGAAACUUGCUGGGAUCGGGAAUCGAAAGAUCCGAAAGCCAGUCUUUAGAGGAUUCUGAACGGGCUAGUGAAAGUAAACUUGUGAUGUGACCAUAUUGUGCAAUAUGAAUGUAAGUUGGUGGUGUGGUCAUCUCACAAGGUGGCUAAGUCAUCUCACUUAUUUUCUUAACGAAAGCAUCAGCCCGUUUAGCAUCAUCUUCUUGAAGCUUGCCUUUCGCAUCUUUUGAUUCCCAAUCCAAGCAAGGUUCACCUUUUUUUUUGCCAUGACCUUUACAAAAUAUCCAAAUUUUG	...........................((((...(((((((((((..((((((.((((.((((((((((((((.((((((.(((.(((((((((((.(((((((((((.(((..(((...(((((((.((((((((((((..((((..........)))).)))))))))))).)))))))...)))((((......)))).(((((.....)))))))).)))))))))))....)))))).))))).))).)))))).)))))))))))))).)))).))))))..)))))))))))))))............((((((......))))))
ath-miR833a-3p	ath-mir833a	UAGACCGAUGUCAACAAACAAG	GGACGUAGAUGGUACUCUUACAGAUGGUGAUCGUGAAAACAAACGGAGGAGUUUGUUUGUUGUACUCGGUCUAGUUCAAACCAAAACAUCUUUGCAAAUAUGUAUGGUUUGAGCUAGACCGAUGUCAACAAACAAGCUGCUUCGUUUGUAUUCACCAUCAACAUCUUUAAGAAACGCUGCACCACUC	((..((((.((....(((((.(((((.((((.(((((.((((((((((.(((((((((((((.((((((((((((((((((((..((((.((....)).)))).)))))))))))))))))).))))))))))))))).)))))))))).))))).)))).))))).)))))..)))))).))....
ath-miR833a-5p	ath-mir833a	UGUUUGUUGUACUCGGUCUAGU	GGACGUAGAUGGUACUCUUACAGAUGGUGAUCGUGAAAACAAACGGAGGAGUUUGUUUGUUGUACUCGGUCUAGUUCAAACCAAAACAUCUUUGCAAAUAUGUAUGGUUUGAGCUAGACCGAUGUCAACAAACAAGCUGCUUCGUUUGUAUUCACCAUCAACAUCUUUAAGAAACGCUGCACCACUC	((..((((.((....(((((.(((((.((((.(((((.((((((((((.(((((((((((((.((((((((((((((((((((..((((.((....)).)))).)))))))))))))))))).))))))))))))))).)))))))))).))))).)))).))))).)))))..)))))).))....
ath-miR833b	ath-mir833b	UGUUUGUUGACAUCGGUCUAG	CUUGUUUGUUGACAUCGGUCUAGCUCAAACCAUACAUAUUUGCAAAGAUGUUUUGGUUUGAACUAGACCGAGUACAACAAACAAA	.((((((((((((.(((((((((.((((((((...((((((....))))))..)))))))).))))))))))).)))))))))).
ath-miR834	ath-mir834	UGGUAGCAGUAGCGGUGGUAA	UACAACAUAUGUUACCAGUUGUGCUAUCAUUUUUUUCAGCGACAGCCAAAAUCACCACCGCUUCUGCUACGAACAUGUUAAGCCAUCCUUUUAACCGUUGCUGCCACCACUAUUACGGCCAUCACAAGAAAAUUCAUGCAAGUGGAAACGGUGAUAGUAGCAGCUGGUAUGACACGUUGGUAGCAGUAGCGGUGGUAAUGCCGAUAGCGUGAGCGGCAAUGGAAGCAUUGGUGGUGUCAGAAGCAGUCA	.........((.(((((.(.(((((.((((........((....)).......(((((((((.(((((((.(((.(((((.((((..............(((((....((((((((.(((((..((.((....)).))...))))...).)))))))).))))))))).))))).))).))))))).)))))))))..(((((..........))))))))).))))).).))))).))..........
ath-miR835-3p	ath-mir835	UGGAGAAGAUACGCAAGAAAG	UGCUCGAUUCUUCAGAUAGAAAUUCUGGUCAUCUUUGUGUUUAGGCUUUUUCUUGCAUAUGUUCUUUAUCUCUAUUGAUUGAUAUUGUUCAAUGAGCAACAUACUUUUCUCUUCUACCUGGAUUUGUUUGAUGGUUUUAAGAACUCUGUUCUUUUUGACGUUUUACCCAACAAUAUAACUUCUGUUGUAGUCAUCUUCUGCUGCAACCCAUCCACAAAGCUUAUCAUGCAAGAUUAAACCCUUUCUCGAUGGGUUGCAAGAGAACAUCACUAAAAUAGAAGUAACAUUGUUGGGGAAAAACGUCACAAAUCCAGGUAUUAGAGAAUAGGAUGCUGAUCGUUGAAAAUAACUAUCUAUAAAGAUGGAGAAGAUACGCAAGAAAGAGUUGUAAACACAAAGC	...........(((((.......)))))....(((((((((((.((((((((((((.(((.((((((((((.(((.(((.(.((((.((((((((.((.((..((.((((((..(((((((((((((...........((((((...))))))...((((((((.(((((((((...(((((((((.((((.((.((((..(((((((((((...((((...(((......)))......))))...)))))))))))..)))).)).)))).)))))))))...)))))))))..)))))))))))))))))))))..)))))).))..)).)).)))))))))))).).))).))).)))))))))).))).))))))))))))..))))))))))).
ath-miR835-5p	ath-mir835	UUCUUGCAUAUGUUCUUUAUC	UGCUCGAUUCUUCAGAUAGAAAUUCUGGUCAUCUUUGUGUUUAGGCUUUUUCUUGCAUAUGUUCUUUAUCUCUAUUGAUUGAUAUUGUUCAAUGAGCAACAUACUUUUCUCUUCUACCUGGAUUUGUUUGAUGGUUUUAAGAACUCUGUUCUUUUUGACGUUUUACCCAACAAUAUAACUUCUGUUGUAGUCAUCUUCUGCUGCAACCCAUCCACAAAGCUUAUCAUGCAAGAUUAAACCCUUUCUCGAUGGGUUGCAAGAGAACAUCACUAAAAUAGAAGUAACAUUGUUGGGGAAAAACGUCACAAAUCCAGGUAUUAGAGAAUAGGAUGCUGAUCGUUGAAAAUAACUAUCUAUAAAGAUGGAGAAGAUACGCAAGAAAGAGUUGUAAACACAAAGC	...........(((((.......)))))....(((((((((((.((((((((((((.(((.((((((((((.(((.(((.(.((((.((((((((.((.((..((.((((((..(((((((((((((...........((((((...))))))...((((((((.(((((((((...(((((((((.((((.((.((((..(((((((((((...((((...(((......)))......))))...)))))))))))..)))).)).)))).)))))))))...)))))))))..)))))))))))))))))))))..)))))).))..)).)).)))))))))))).).))).))).)))))))))).))).))))))))))))..))))))))))).
ath-miR836	ath-mir836	UCCUGUGUUUCCUUUGAUGCGUGG	GCAAAGCUGCCAUUUUAUAGUCCAAAACUUAAAUUUCGUGUUUGCAAGUCUCCACCCAUCGAAGGAAACACUAGAAGAGAUAUAAUUUAUUUGAGGGGAGAAAUAUUUGACACGGAAGCAUAGCUCCAUAUCCUUCAAUGGAGGUGUGGUCCUUCAACAAAAAUACCCCCCUCUUGAAACUCUGUUUCACCACACCUCCAUUGAAGGACCUGAAGCUAUGCUUCCUUGUCAUAUUCCUUACCAUCAAAUAAAUGCUCUGUUUUCCUGUGUUUCCUUUGAUGCGUGGAGACUUUUAAAAACGAAAUUUAAGUUUGGGCUAAAAUAAACGGCAGUUUUG	.((((((((((.(((..(((((((((.((((((((((((.((((.((((((((((.(((((((((((((((..(((((.(....((((((((((((..((.((((..(((((.((((((((((((.((..((((((((((((((((((((.........................(((((...)))))))))))))))))))))))))..)).)))))))))))).))))))))).))..)).))))))))))....).)))))..))))))))))))))).)))))))))).)))).)))))))))))))))))))))....))).))))))))))
ath-miR837-3p	ath-mir837	AAACGAACAAAAAACUGAUGG	UUUUUGAUAAAUACUUUUGUUUGCUUACAAGUAUAAAGUCAUCAUGUUUUUUUCAUCAGUUUCUUGUUCGUUUCAAAAUUAUGAUUUUUGUUUACUUACACUCAUAAUCUUGAAACGAACAAAAAACUGAUGGAAAAACAUGAGGACUUUAUACUUGUAAAUAAAUAAAAAUAUUUAUUAGAAA	.((((((((((((.(((((((((.((((((((((((((((.(((((((((((.(((((((((.(((((((((((((.(((((((....(((......))).))))))).))))))))))))).)))))))))))))))))))).)))))))))))))))).))))))))).)))))))))))).
ath-miR837-5p	ath-mir837	AUCAGUUUCUUGUUCGUUUCA	UUUUUGAUAAAUACUUUUGUUUGCUUACAAGUAUAAAGUCAUCAUGUUUUUUUCAUCAGUUUCUUGUUCGUUUCAAAAUUAUGAUUUUUGUUUACUUACACUCAUAAUCUUGAAACGAACAAAAAACUGAUGGAAAAACAUGAGGACUUUAUACUUGUAAAUAAAUAAAAAUAUUUAUUAGAAA	.((((((((((((.(((((((((.((((((((((((((((.(((((((((((.(((((((((.(((((((((((((.(((((((....(((......))).))))))).))))))))))))).)))))))))))))))))))).)))))))))))))))).))))))))).)))))))))))).
ath-miR838	ath-mir838	UUUUCUUCUACUUCUUGCACA	UACUUUUCUAAUAUCACGAGGACUUACAUGGCCUCAAGUCACCUGUGGUGUUGUGCAAGAAGGAGAAGCAAAGUCUGUCUAUGUAUUAUGAGAUAGCUACUUCUAUGGCUAGGAUAUAUGUUGUACAAGACCGGCUUUUCUUCUACUUCUUGCACAACCUGAGGUUAUUGAGGCUAUACAAGUCUUCUUCUAUAAUGUUAUUUAUUA	.................((((((((..((((((((((...((((..((.(((((((((((((.(((((.((((((.((((.(((((((((...((((((......))))))...))))....))))))))).)))))).))))).))))))))))))))).))))..))))))))))..))))))))....................
ath-miR839-5p	ath-mir839	UACCAACCUUUCAUCGUUCCC	CUCACUCAUGUGAGCAGAAAGAGUAGCAUGAUAUUUUCUUCAAGGUCUUUACCAACCUUUCAUCGUUCCCUUCUUUGCAAUAACGCUGUUUUGCAAAACCGUGAUAGUGCUGAGCCGAUGAGCCUCUAAUGAAAUUAUAGACUCAUCGGCUCAGGACCAUUGCGGUUGUGCAAAACGGUGUUAUUGCUGAGAAGGGAACGCAUGAGAGGUUGGUAAAGACCUCAAUGGAAUCUUAUGGUACUCUUUUUGCUCACAUGAGUGAGU	(((((((((((((((((((((((((.(((((....((((...(((((((((((((((((((((((((((((((((.(((((((((((((((((((.(((((((((.((.(((((((((((((.((.((((...)))).)).))))))))))))).)).))))))))).))))))))))))))))))).)))))))))))).)))))))))))))))))))))....))))..))))).))))))))))))))))))))))))).
ath-miR840-3p	ath-mir840	UUGUUUAGGUCCCUUAGUUUC	CGUAAAGCAGGUGAUUCACCAAUUUAGGUUUACAUCCACAGUGUGGAAGACACUGAAGGACCUAAACUAACAAAGGUAAACGGCUCAGUGUGCGGGGUAUUACACUCGGUUUAAUGUCUGAAUGCGAUAAUCCGCACGAUGAUCUCUUUAUCUUUGUUUGUUUAGGUCCCUUAGUUUCUUCUAUACCGUGAAUCCAAUCCUGUAUUGGAUGAGCUGGUUUAUGACC	((((((.(((.(.((...(((((.((((........(((.((((((((((.(((((.((((((((((.((((((((((((.((.(((.((((((((.((((.((.((((........)))).)).)))).)))))))).))).)).)))))))))))).)))))))))).))))).)))))))))).)))........)))).))))))).).))).))))))...
ath-miR840-5p	ath-mir840	ACACUGAAGGACCUAAACUAAC	CGUAAAGCAGGUGAUUCACCAAUUUAGGUUUACAUCCACAGUGUGGAAGACACUGAAGGACCUAAACUAACAAAGGUAAACGGCUCAGUGUGCGGGGUAUUACACUCGGUUUAAUGUCUGAAUGCGAUAAUCCGCACGAUGAUCUCUUUAUCUUUGUUUGUUUAGGUCCCUUAGUUUCUUCUAUACCGUGAAUCCAAUCCUGUAUUGGAUGAGCUGGUUUAUGACC	((((((.(((.(.((...(((((.((((........(((.((((((((((.(((((.((((((((((.((((((((((((.((.(((.((((((((.((((.((.((((........)))).)).)))).)))))))).))).)).)))))))))))).)))))))))).))))).)))))))))).)))........)))).))))))).).))).))))))...
ath-miR841a-5p	ath-mir841a	UACGAGCCACUUGAAACUGAA	GCACCAACACUACUAUGUGCAGAAACUCUGUUCUUAAGUUGCUUGUGAAUACGAGCCACUUGAAACUGAAAGAAACAAAGAAACAAUAUCAGUAUAAAAUUUUAUCAAAUUAUACUACAAAAAAUGAAAUUUCUUUGUUUAUUUCAAUUUCUAGUGGGUCGUAUUCACAUGCAACUCAAGACUAGAGUAUCUACAACAUGGUCGACUUGGUG	.((((((..(.((((((((.(((.((((((.((((.((((((.(((((((((((.(((((.((((.(((((.(((((((((((((.....(((((((............)))))))........))...))))))))))).))))).)))).))))).))))))))))).)))))).)))).)))))).))).).))))))).)..))))))
ath-miR841b-3p	ath-mir841b	CAAUUUCUAGUGGGUCGUAUU	UCCUCAUCUCCUCUAACCGCCAACUGCAAAUGCCUUGGAGUUAUCCUCUUCACUUUCAAAUCCUUGUUAGUGUUUUCGGCCAACUGAAGAACCUCAGUAGUUAGGCAUUCAAGGAUUGAAGUCGUGUAGACAACAUCAGUCGCACCAACAGUACCAUGUGCAGAAACUCUGGUCUUAAGUUGCUUGUGAAUACGAGCCACUGGAAACUGAAAGAAACAAAGAAACAAUAUCAGUAUAAAAUUUCAUCAAAUUAGACUACAAAAAAUGAAAUUUCUUUGUUUAUUUCAAUUUCUAGUGGGUCGUAUUCACAUACAACUCAAGACUAGAGUAUCUACAACAUGGUCUACUUGGUGCUAUUGUUGUUGACUACACGCCUUCAAUCCUAAAGUGCCUAAUUUC…	((((.(((((((.....(((((((((..(((((.(((((((.((((((((((.((((..(((.(((((.(((((((.....((((.((.(((((..(.(((((((((((..((((((((((.(((((((.(((((.((((.(((((((.((.((((((((.(((.(((((((((((.(((((..(((((((((((.((((((((((.(((((.((((((((((................(((((((..................))))))))))))))))).))))).)))))))))).)))))))))))..))))).))))))))))).))).).)))))))))..))))))).)))).))))).))))))).))))))))))..))))))))))).)…
ath-miR841b-5p	ath-mir841b	UACGAGCCACUGGAAACUGAA	UCCUCAUCUCCUCUAACCGCCAACUGCAAAUGCCUUGGAGUUAUCCUCUUCACUUUCAAAUCCUUGUUAGUGUUUUCGGCCAACUGAAGAACCUCAGUAGUUAGGCAUUCAAGGAUUGAAGUCGUGUAGACAACAUCAGUCGCACCAACAGUACCAUGUGCAGAAACUCUGGUCUUAAGUUGCUUGUGAAUACGAGCCACUGGAAACUGAAAGAAACAAAGAAACAAUAUCAGUAUAAAAUUUCAUCAAAUUAGACUACAAAAAAUGAAAUUUCUUUGUUUAUUUCAAUUUCUAGUGGGUCGUAUUCACAUACAACUCAAGACUAGAGUAUCUACAACAUGGUCUACUUGGUGCUAUUGUUGUUGACUACACGCCUUCAAUCCUAAAGUGCCUAAUUUC…	((((.(((((((.....(((((((((..(((((.(((((((.((((((((((.((((..(((.(((((.(((((((.....((((.((.(((((..(.(((((((((((..((((((((((.(((((((.(((((.((((.(((((((.((.((((((((.(((.(((((((((((.(((((..(((((((((((.((((((((((.(((((.((((((((((................(((((((..................))))))))))))))))).))))).)))))))))).)))))))))))..))))).))))))))))).))).).)))))))))..))))))).)))).))))).))))))).))))))))))..))))))))))).)…
ath-miR842	ath-mir842	UCAUGGUCAGAUCCGUCAUCC	CAGUACCGUUCAGGGUGACAGAAACAUUUUCGAAAAGAGAGGCUAUAAGCGGGAUGAUGAAUCCGACCAUGAUGGUGUUGCAGAAAUUUAUGUAUGAUGUAGUUAUUGUCCAGGGAUCGAAACACCAUCAUGGUCAGAUCCGUCAUCCCACUUAUGUUUUCUUAGGUCAACAAAUAUGGACAAUUGAAAAGUGAAGCUC	...((((......))))......((.(((((((...((((((.((((((.(((((((((.(((.(((((((((((((((...((..(((.((.((((((....)))))).)).)))))..))))))))))))))).))).))))))))).)))))).))))))..(((..........)))..))))))))).......
ath-miR843	ath-mir843	UUUAGGUCGAGCUUCAUUGGA	AAUGCCCAACAACUUCGCGUUAUUUCUGAAAACUUCAUAUCUAUUUUCUUUUAGGUCGAGCUUCAUUGGAACCAAAUGGUGGCUCAUCCAUCUAUUACUAAAGCUAUACAGCAGGUGGACAAGCCAUCAUCAUGUUCCUGUGAAGCUCGAUCUAAAAGACUACAGAUUUGAGAUUUUCAAAAAUAACAUGAAGUACAUUCUCCAC	...........((((((.(((((((.((((((.((((.((((.(..((((((((((((((((((((.(((((...(((((((((..(((((((.........(((....))))))))))..)))))))))...))))).))))))))))))))))))))..).)))).)))).)))))).))))))).))))))...........
ath-miR844-3p	ath-mir844	UUAUAAGCCAUCUUACUAGUU	GGAAGGAGAUGUUUGCAGUUGGUUUAAUGAAUCUUUUACAUUGAAGAGAAGGAAUGGUAAGAUUGCUUAUAAGCUGGAUCUUGAGGGUGAGUGGUCUCUUCUACGCAUUGGGCUUAUAAGCCAUCUUACUAGUUCUUCUUUUCAAUGUUGUCUAAGGACGCUGCUUUUAUCAGGUGAUCAUUUGU	.......((((...(((((.(((((...)))))....((((((((((((((((.(((((((((.(((((((((((.(((....((((.(((....)))))))....))).))))))))))).))))))))).)))))))))))))))).(((....))))))))...))))..............
ath-miR844-5p	ath-mir844	UGGUAAGAUUGCUUAUAAGCU	GGAAGGAGAUGUUUGCAGUUGGUUUAAUGAAUCUUUUACAUUGAAGAGAAGGAAUGGUAAGAUUGCUUAUAAGCUGGAUCUUGAGGGUGAGUGGUCUCUUCUACGCAUUGGGCUUAUAAGCCAUCUUACUAGUUCUUCUUUUCAAUGUUGUCUAAGGACGCUGCUUUUAUCAGGUGAUCAUUUGU	.......((((...(((((.(((((...)))))....((((((((((((((((.(((((((((.(((((((((((.(((....((((.(((....)))))))....))).))))))))))).))))))))).)))))))))))))))).(((....))))))))...))))..............
ath-miR845a	ath-mir845a	CGGCUCUGAUACCAAUUGAUG	AGAUAAGGGAUUGCACGAUUUCUCAAUAGUUCCGUCGCUGCGUUUCCAUCACGUCGAUUGCUGUCAGAGCCACGCCUAUGAAGAAUUUGUGCGGCUCUGAUACCAAUUGAUGCUAUGGAAACAUCGAUAUUGCCUGAUUCCGUGUUUCCUUUUACCUUGUUGU	....((((((..(((((.....(((...((...((((....((((((((..(((((((((.((((((((((.(((..((.....))..))).)))))))))).)))))))))..))))))))..))))...)).)))...))))).))))))...........
ath-miR845b	ath-mir845b	UCGCUCUGAUACCAAAUUGAUG	AGUCGGUUUCCAUCACGUCAAUUGCUAUCAGAGCAACGCAUGAUGUAUAAUAACUAAGCGUCGCUCUGAUACCAAAUUGAUGCAAUGGAAACAUCGAUU	.((((((((((((..(((((((((.(((((((((.((((..................)))).))))))))).).))))))))..))))))))..)))).
ath-miR846-3p	ath-mir846	UUGAAUUGAAGUGCUUGAAUU	CAAACAUCUUGAAUCCGUUGAGGUUGAUCACGAUGAUGCCACAUCCGGUUUCAUUCAAGGACUUCUAUUCAGAACAAACUUCAUGAUUUCUGAACUAAUUGGAUAUGAUAAAUGGUAACAAGUAUUCACUUGCAUUCAAGGGACAAAAAAUCAUUGGGAUAUAUGAUUAUGACAAACACGAUUGGAAGCUGAAUGGUUGCGGGAGGCAAGCAGUGGGAUAAUGAUCUGCAAGUGGAAACUUCUUACUUUUAUCAUAUCCCAUCAGCUCGAAAGUCUUGAUGUUAGUUUUGAAUUGAAGUGCUUGAAUUACACCAGAUUUAUUGUGCUCGUGUAUCCCGGUAAAUUCGACUAAUGACCAA	....(((.(((((((((..((...(((.((((((((......(((.(((...(((((((.(((((.(((((((((.(((.(((.(((((.(((.((.((.((((((((((((.(((((.((((.((((((((((..............((((((........))))))...........(((((....((.(.((.((((.....)))).)).).))....))))))))))))))).)))).))))))))))))))))).)).)).))).))))).))).))).))))))))).))))).)))))))...))).))))))))))).)))....)).)))...))))))...))).....
ath-miR847	ath-mir847	UCACUCCUCUUCUUCUUGAUG	CAUUUUCUUGUAUUCAAAGUAUCUUAAGUUAAGAAGAGAAUAAGAUUCUUACAUCUUGAUGAAGAGGAAUGGGAAGCCGAAAUCUAAACUGAAACAGAGGCGUCACCCAAUUAUCAAUUGGUAAGUGAUAUCUAUGUUUCGAUCUGUAUCUCGGCCUUUCACUCCUCUUCUUCUUGAUGUAAGAAUUUGUUAUUCGACACAUUAGAUGGAGUGAAAAAUCUGUUAGAUAU	..((((((((...................))))))))((((((((((((((((((..((.((((((((.(((((.(((((.........(((((((.(((.(((((((((((...))))))...))))).))).))))))).........))))).))))).)))))))).))..))))))))))))..)))))).....(((.((((((........)))))).)))..
ath-miR848	ath-mir848	UGACAUGGGACUGCCUAAGCUA	AAAACUUUCAGAUUGCACAAGAGAAUAUGAAAAAGUAUUAACACAAGCCUUAUAGCUUGGCAAUCUCAUGUCAAAUAAGGAAAAGAAGAGGAACCCAAGGUAUGUUUCUCAUCUACCUUCUUUGACAUGGGACUGCCUAAGCUAAAGGCUUGCCAUGUUAUCACAUCCUUCUUUCAUUUCGUCGCAACCACUUUA	..........(.(((((((((.(((...(((...((..(((((((((((((.((((((((((.((((((((((((.((((...(((.(((((((.........))))))).))).)))).)))))))))))).)))).))))))))))))))...)))))..))....))).))).))).)).)))).)......
ath-miR849	ath-mir849	UAACUAAACAUUGGUGUAGUA	UAAUUUGGUUAAAUGUUUUCAACAUUUUUUAUUUAUUUAUGAUUGGACAACUACUAGACCAAUGUUUAGUUAGUACAUCCAAUGUUAUAAGUACAAAAUAAUAUGUGUUGGAUCUACUAACUAAACAUUGGUGUAGUAGUUGUCCGACUCUAUUGUUGGGAGCGAGAAGAUUGAUCCCUGGUUUAAUUG	..............((((((((((................((((((((((((((((.((((((((((((((((((.((((((((((((.........)))))....))))))).)))))))))))))))))).)))))))))))))).))...)))))))))).....((((((........)))))).
ath-miR850	ath-mir850	UAAGAUCCGGACUACAACAAAG	UUUUAGAUAGUGUUAUGUAUUUAUUUCUUACCUAUAGAAACCUGUCAGCUAAGAUCCGGACUACAACAAAGCACGUCUACUCUACUAUAUUCUUUUGCGAUAAUCAAUAGAUUCUUCUAACAUCGUAAAGGAAGACAAAAGAGUAUACAUACUUAGUUGUCGUCGUAUCUUUGUUGAGAAGUUUCUAAAUGGCACAUAGAAAGUACAUAAAACUAUAUGAA	.((((.(((((.((((((((...(((((..((..(((((((.(.(((((.(((((.((.((.(((((.(((...((.((((((......((((((((((((......((((....))))..))))))))))))......)))))).))...))).))))).)))).))))).))))).).)))))))...)).....))))))))))))).))))).))))
ath-miR851-3p	ath-mir851	UGGGUGGCAAACAAAGACGAC	UUUUCUUUCUUUUCCUUUUCGUUUGAUUUUGGAAAGCAAGGGACUGUCGUCUCGGUUCGCGAUCCACAAGUAAUCUUUUGUGGAGAUUAUGAAAACAAUCAUCACGAGAGGCUACGUGUGGGUGGCAAACAAAGACGACAAUCCCUAUUCCAGUUCCAUCAGAACUUGAAAUAUCAUGUGAACU	.........((((((...((....))....))))))..(((((.((((((((..(((.((.(((((((.(((.((((((((((.((((........)))).)))))))))).))).))))))).)).)))..)))))))).))))).(((.(((((.....))))).)))..............
ath-miR851-5p	ath-mir851	UCUCGGUUCGCGAUCCACAAG	UUUUCUUUCUUUUCCUUUUCGUUUGAUUUUGGAAAGCAAGGGACUGUCGUCUCGGUUCGCGAUCCACAAGUAAUCUUUUGUGGAGAUUAUGAAAACAAUCAUCACGAGAGGCUACGUGUGGGUGGCAAACAAAGACGACAAUCCCUAUUCCAGUUCCAUCAGAACUUGAAAUAUCAUGUGAACU	.........((((((...((....))....))))))..(((((.((((((((..(((.((.(((((((.(((.((((((((((.((((........)))).)))))))))).))).))))))).)).)))..)))))))).))))).(((.(((((.....))))).)))..............
ath-miR852	ath-mir852	AAGAUAAGCGCCUUAGUUCUG	UUUAUCCUAAACAUCCUAUUAAGUUUUUAUGCUGAAACAAAGCUCAAAGCUCAGAGCUAAGGCGCUUAUCUUCUUUGAUAUUGCAUGGAGUAUGCUUCUACUUCUCUAGGAGAUGCGUUUUAUGGAAAUAUCAAAGAAGAUAAGCGCCUUAGUUCUGAAGAUAAGCGCCUUAUUCACAAAAUGCAUAAGGUUGUAUUCUUUGUUAGGU	.....(((((.((........((((((...(((.......)))..))))))(((((((((((((((((((((((((((((((.((((((((((.((((((......))))))))))..))))))..)))))))))))))))))))))))))))))))((((..(..(((((((.((.....)).)))))))..)..))))))))))).
ath-miR853	ath-mir853	UCCCCUCUUUAGCUUGGAGAAG	GAGAGGAACAAUUAGGGUUGUUUCAAACAGGGUAAAGUGUUCCUGCUGCUCCCCUCUUUAGCUUGGAGAAGCCAGUAAAUAUCUUUCUCUUCAAGGAACUUGUGGGCCUCAAGAAAACCUGCUAUAAUUCUAGUUUUUCAACAUUCCUCCUUCUGAUAUCAGCAACAACUCCUUACCCUUAAGAAUGGAGAAUGGAACUUCCUCAAAGAUAUUUACUUGGCCUCUGCAACCGGAAAGGGGAGCAGCAUGAAACUCUUUUAACCCUUACCCUGUAUUUGUCAAAAACAGAU	....((((((((....))))))))..((((((((((((.(((.((((((((((((.(((.(.(((.(((.((((((((((((((((.......(((..(....)..)))...(((((...((((......)))))))))..(((((.(((((((...........................)))).))))))))..........)))))))))))).)))).))).)))).))).)))))))))))).))))))..........)))))))))((((((.....))))))
ath-miR854a	ath-mir854a	GAUGAGGAUAGGGAGGAGGAG	CGGAUGAGGAUAGGGAGGAGGAGUAUGAUACGAGCAUGUAUCAUUUCAGUGAGCACGUACCUCCAGCGCGGGAGAGCAAGAGCUUGAGUGAAGCUCAUAGAAACAACAGUAAGUUGCAGAGGUGGUGCAAGAAACAAGAUAGGCUACUUAUCAAGUGCUUCAAAGCCAUCACGUUUCUGACGGACAAGAUAAGCUGCUUCUCUUCUACUACAGCUAUUCCG	((((..((..(((((((((((((((((((((......)))))).........((((.((((((....((......))..((((((.....)))))).......((((.....))))..)))))))))).((((((..(((.((((((((...)))).......)))))))..))))))................)))))))))))).)))...))..))))
ath-miR854b	ath-mir854b	GAUGAGGAUAGGGAGGAGGAG	CGGAUGAGGAUAGGGAGGAGGAGUAUGAUACGAGCAUGUAUCAUUUCAGUGAGCACGUACCUCCAGCGCGGGAGAGCAAGAGCUUGAGUGAAGCUCACAGAAACAACAGUAAGUUGCAGAGGUGGUGCAAGAAACAAGAUAGGUUACUUAUCAAGUGCUUCAAGGCCAUCACGUUUCUGACGGACAAGAUAAGUUGCUUCUCUUCUACCACAGCUAUUCCG	((((..((.....((((((((((((((((((......)))))).........((((.((((((....((......))..((((((.....)))))).......((((.....))))..)))))))))).................(((((((..((.(.(((((((......)))).))).).))..))))))))))))))))))).......))..))))
ath-miR854c	ath-mir854c	GAUGAGGAUAGGGAGGAGGAG	CGGAUGAGGAUAGGGAGGAGGAGUAUGAUACGAGCAUGUAUCAUUUCAGUGAGCACGUACCUCCAGCGCGGGAGAGCAAGAGCUUGAGUGAAGCUCACAGAACCAACAGUAAGUUGCAGAGGUGGUGCAAGAAACAAGAUAGGCUACUUAUCAAGUGCUUCAAAGCCAUCACGUUUCUGACAGACAAGAUAAGCUGCUUCUCUUCUACUACAGCUAUUCCG	((((..((..(((((((((((((((((((((......)))))).........((((.((((((((((((......))..((((((.....))))))................))))..)))))))))).((((((..(((.((((((((...)))).......)))))))..))))))................)))))))))))).)))...))..))))
ath-miR854d	ath-mir854d	GAUGAGGAUAGGGAGGAGGAG	CGGAUGAGGAUAGGGAGGAGGAGUAUGAUACGAGCAUGUAUCAUUUCAGUGAGCACGUACCUCCAGCGCGGGAGAGCAAGAGCUUGAGUGAAGCUCACAGAAACAACAGUAAGUUGCAGAGGUGGUGCAAGAAACAAGAUAGGUUACUUAUCAAGUGCUUCAAGGCCAUCACGUUUCUGACGGACAAGAUAAGUUGCUUCUCUUCUACCACAGCUAUUCCG	((((..((.....((((((((((((((((((......)))))).........((((.((((((....((......))..((((((.....)))))).......((((.....))))..)))))))))).................(((((((..((.(.(((((((......)))).))).).))..))))))))))))))))))).......))..))))
ath-miR854e	ath-mir854e	GAUGAGGAUAGGGAGGAGGAG	CGGAUGAGGAUAGGGAGGAGGAGUAUGAUACGAGCAUGUAUCAUUUCAGUGAGCACGUACCUCCAGCGCGGGAGAGCAAGAGCUUGAGUGAAGCUCACAGAAACAACAGUAAGUUGCAGAGGUGGUGCAAGAAACAAGAUAGGUUACUUAUCAAGUGCUUCAAGGCCAUCACGUUUCUGACGGACAAGAUAAGUUGCUUCUCUUCUACCACAGCUAUUCCG	((((..((.....((((((((((((((((((......)))))).........((((.((((((....((......))..((((((.....)))))).......((((.....))))..)))))))))).................(((((((..((.(.(((((((......)))).))).).))..))))))))))))))))))).......))..))))
ath-miR855	ath-mir855	AGCAAAAGCUAAGGAAAAGGAA	UUUUGGAGCAAAAGCUAAGGAAAAGGAAGAUAAGGACGAUUUUGGUUCUGGAAUUAGCGAGGAGUGUCGAUCGACACACUCUUGGUGUCGAUCGACACCAGUUUCGGCCCAGCAAAAACCCUAGACGCUUUCGAGUUUACAAGAGCUCAAGUUUGCCCUAGAAGAUUUCAUUAUUUGCAUUAUUAGUCCGUGGACGUUUUUAGGGUCUAUAUAUAUUGUUUUUAGACCUAAGUUUCUUUUAUCAAGUCUUUUAUCAAGCUUUUGCAAAACCA	.......(((((((((..((.((((((.((((((((.(((((.(((.((((((..(((((((.((((((((((((((.(....)))))))))))))))..((((..((...))..)))))))...))))...((((((....))))))......((((((((((..(((((...(((......)))...)))))..)))))))))).............))))))))).))))))).))))))...)))))).)).))))))))).......
ath-miR856	ath-mir856	UAAUCCUACCAAUAACUUCAGC	AUGUAUAAGAGGUGAGACUGUUGGCUUUAAUCCUACCAAUAACUUCAGCUGCAUCAUGAAGAGUAGACAGAGAUUCUGGCGGUUGAGGGUUUCUUCGUAGAGGUUGAUCGAUUCUUAAUGUCCUGUGGAUUUUAAGUUCCCAAAACUGUUGCUUAGGACAUACAAGAUCGUUCAAUGUCCAAGAAGAAACCUGAGCCGCUACAAUCAUCGGUCUAAUCUCUUUAGCAGAUGAAGUUAUUUGUGGUAUAAAACCCACAGUUUUAUCAUGCAU	((((((....(((((((((((.((.((((..((.((.((((((((((.((((....((((((((((((.((((((.((((((((..((((((((((...((.(((((.((((.(((.((((((((.(.(.....((((.....))))..).).))))))))..))))))).))))).))...)))))))))).)))))))).)))).)).)))))..))))))))))).)))))))))).))))..)))).)).)))))))))))))))))
ath-miR857	ath-mir857	UUUUGUAUGUUGAAGGUGUAU	UUCGACUCCUACAACAAACUUUCACCAUACAAAAUAAUGAAGAAAACACCCAAAAAGGUUUGAAUGUGUGAGGUUAGUCUCAUUUUUAAAAUAGUGACUUGUUUUUUUUAAAAUGUUUUUUAAGAAUGUUUUUUCAGCUUUUUAUUUUAUUUUAAACCUAAAGGUAGCGUGACUAUUGUGGAGAAAUAAAGAAACAUAAGAAAAAAUAUUUUUGGUUUAUAGUAAGAUGUUGUUUUAAAAUAUAUAUUUAAAAACAAUGUCACUAUUUUAAACGGAAUAUAGACAUUUUCUAUUAAUGAGAUUAACGUCGAGCAUUUGAAUUUCUAGAUUUUUUUCUAAGUUAUUUUGUAUGUUGAAGGUGUAUUGUAGGAAUCGGA	(((((.((((((((...(((((((.(((((((((((((..((((((.........((((((((((((.(((.(((((((((((((((((((((((((((((((((((((((((....))))))))(((((((..((((.....((((((((.((((((.(((((((.........(((((..............))))).......))))))))))))).))))))))))))....))))))).......))))))).))))))))))))))......(((((.....))))).)))))))))))).))).))))))))))))........))))))..))))))))))))).)))))))...)))))))).)))))
ath-miR858a	ath-mir858a	UUUCGUUGUCUGUUCGACCUU	CUCAUCUUUGUUUCGUUGUCUGUUCGACCUUGGUCUCGAUCUCUCCUCAAAACCCUAAUACGCGCUUUAUCGUUUAUUUCAUUCAUCCAUCCUUCUUAUGAUCAUCAUAAACUAACGUACAUGGUUUAUCGGUUUGUUAUUGAUGGGGAUUGGGGUAGAUAGACGAUCGAAACUUUUGAUUUCUGAG	((((((...(((((((((((((((..(((((((((((.(((........(((((..((((.(((......))).))))((((...............)))).....((((((((.......)))))))).)))))......))).))))))))))).))))))))).))))))....))....))))
ath-miR858b	ath-mir858b	UUCGUUGUCUGUUCGACCUUG	CCUACCCGAAGGGUUUUGGAGAGUAGACAAAGAGACAAACAUAGAGGUGUGAGUUUGGUUUGGUUUUGGGUUUUGGGGGGUUGGUAGUGUUUGAGGUCCAUAUGCCUCGAUCUUCCGCUUCUAUUAAUUAAUUUUCUCUAUUAGAAAUAUUAUCUAAUUAUUCCACUCCAUCGAACCAUGCACAUAUAUAAUGAUAUGUAUAAGCCCAUCAAAGUUUUUGAAUUCAGUGCAAACACUUGUCAAAGGAGCAGUCCCGAUCUGGUUCCAUCUUAUCUUCGUUGUCUGUUCGACCUUGGCUUUGGC	.....((((((......((.((((((((((.(((((..((((....))))..)))(((((((((...((((....((((((.((.((...(((((((......))))))).)).))))))))((((..(((((((((.....))))).))))..))))......)))).))))))))).((..(((((((....)))))))..))...........(((((....((((....))))..)))))(((((((.......)).))))).........)).))))))))))..))....)))))).
ath-miR859	ath-mir859	UCUCUCUGUUGUGAAGUCAAA	AAAGGUAGAUGUCGAAAUCUCUCUGUUGUGAAGUCAAACAUGAGUAUGAAUUAACAUUAAUGGAUCUUUUUGAUUCAUAAUACUCAUGUUUGGUUUCACAGUAGAUAGAUAUCGACGUCUAUCUUU	(((((((((((((((.((((.((((((((((((((((((((((((((............(((((((.....))))))).)))))))))))))))))))))))))).)))).)))))))))))))))
ath-miR860	ath-mir860	UCAAUAGAUUGGACUAUGUAU	AUGUCUUGGUUAAAUUCAAUAUAUAUAGUCCAAUCUAUUGAAGUACUAGUACACCAGCUCUAAUAAGCUGAUGUGGGUAAGUAGUUCAAUAGAUUGGACUAUGUAUAUUAAAUUUGACUAAGAGAU	((.(((((((((((((.(((((((((((((((((((((((((.((((..((((.(((((......))))).))))....)))).))))))))))))))))))))))))).))))))))))))).))
ath-miR861-3p	ath-mir861	GAUGGAUAUGUCUUCAAGGAC	GUAUCAUUGUUUUCGAACGAUGUCCUUGGAGAAAUAUGCGUCAAUGGAGUCCGUCUUCUUGAGAAGCAUUUUUGAGUGAGAAUGAUUCUCAUGAUGGAUAUGUCUUCAAGGACUUCUUUCAAACAAUGGUAC	((((((((((((..(((.((.(((((((((((.((((.(((((..((((((..((((((((((((...)))))))).))))..))))))..))))).)))).))))))))))).)).)))))))))))))))
ath-miR861-5p	ath-mir861	CCUUGGAGAAAUAUGCGUCAA	GUAUCAUUGUUUUCGAACGAUGUCCUUGGAGAAAUAUGCGUCAAUGGAGUCCGUCUUCUUGAGAAGCAUUUUUGAGUGAGAAUGAUUCUCAUGAUGGAUAUGUCUUCAAGGACUUCUUUCAAACAAUGGUAC	((((((((((((..(((.((.(((((((((((.((((.(((((..((((((..((((((((((((...)))))))).))))..))))))..))))).)))).))))))))))).)).)))))))))))))))
ath-miR862-3p	ath-mir862	AUAUGCUGGAUCUACUUGAAG	ACAGUAGUUUUCCAAUAGGUCGAGCAUGUGCUGAAACUGUGUGUACAGAGUUCUCAUAAACACACAGUUUCAGCAUAUGCUGGAUCUACUUGAAGACUACUGU	((((((((((((...((((((.((((((((((((((((((((((...((....))....)))))))))))))))))))))).))))))...))))))))))))
ath-miR862-5p	ath-mir862	UCCAAUAGGUCGAGCAUGUGC	ACAGUAGUUUUCCAAUAGGUCGAGCAUGUGCUGAAACUGUGUGUACAGAGUUCUCAUAAACACACAGUUUCAGCAUAUGCUGGAUCUACUUGAAGACUACUGU	((((((((((((...((((((.((((((((((((((((((((((...((....))....)))))))))))))))))))))).))))))...))))))))))))
ath-miR863-3p	ath-mir863	UUGAGAGCAACAAGACAUAAU	CUCAUAAGAUGUAGAAACUAGAGAAGAGUUUGGGGGAAAACUCUUUCUUAUGUCUUGUUGAUCUCAAUAGCAUUGAUACAAUGUAUAUAUAUGCAAUUUAGAAUAUGUUUUUCCUAAUUUGAAUAAGAAAUAGAUAAACAUGAAUAAGUAUAUAUAUAUUUCCUAUUUAGAAUAUUUAUUUAUUCAAAUUAGGUGAAACAUAAUCUAGGUUGUAUAUAUAUAUGUUAUACCAAUGCGAUUGAGAGCAACAAGACAUAAUAAAGAGUUUUCGAAAACUUUUUUCUAGUUUCUACAUAAGAGGAG	(((.....(((((((((((((((((((((((....(((((((((((.(((((((((((((.(((((((.((((((.((.(((((((((((((((((((((((.((((((((.((((((((((((((...(((((((....(((((((((((....)))))...))))))...))))))))))))))))))))).)))))))).))))))))))))))))))))))).)).)))))).))))))).))))))))))))).)))))))))))..))))))))))))))))))))))).....)))
ath-miR863-5p	ath-mir863	UUAUGUCUUGUUGAUCUCAAU	CUCAUAAGAUGUAGAAACUAGAGAAGAGUUUGGGGGAAAACUCUUUCUUAUGUCUUGUUGAUCUCAAUAGCAUUGAUACAAUGUAUAUAUAUGCAAUUUAGAAUAUGUUUUUCCUAAUUUGAAUAAGAAAUAGAUAAACAUGAAUAAGUAUAUAUAUAUUUCCUAUUUAGAAUAUUUAUUUAUUCAAAUUAGGUGAAACAUAAUCUAGGUUGUAUAUAUAUAUGUUAUACCAAUGCGAUUGAGAGCAACAAGACAUAAUAAAGAGUUUUCGAAAACUUUUUUCUAGUUUCUACAUAAGAGGAG	(((.....(((((((((((((((((((((((....(((((((((((.(((((((((((((.(((((((.((((((.((.(((((((((((((((((((((((.((((((((.((((((((((((((...(((((((....(((((((((((....)))))...))))))...))))))))))))))))))))).)))))))).))))))))))))))))))))))).)).)))))).))))))).))))))))))))).)))))))))))..))))))))))))))))))))))).....)))
ath-miR864-3p	ath-mir864	UAAAGUCAAUAAUACCUUGAAG	GCUUCAGGUAUGAUUGACUUCAAAAAAUACCUUGAAACUAUAAACCUCAGUUUCUUUGAAUUUGAUUUUUAAAGUCAAUAAUACCUUGAAGC	(((((((((((.((((((((.(((((.......((((((.........))))))...........))))).)))))))).))))).))))))
ath-miR864-5p	ath-mir864	UCAGGUAUGAUUGACUUCAAA	GCUUCAGGUAUGAUUGACUUCAAAAAAUACCUUGAAACUAUAAACCUCAGUUUCUUUGAAUUUGAUUUUUAAAGUCAAUAAUACCUUGAAGC	(((((((((((.((((((((.(((((.......((((((.........))))))...........))))).)))))))).))))).))))))
ath-miR865-3p	ath-mir865	UUUUUCCUCAAAUUUAUCCAA	GAUCUGGGAUGAAUUUGGAUCUAAUUGAGCAAAAAAUUGUGUUUUUUCAAUCUAUUGAAUUUCACAUCCUUAAACCCUUGCAUAUUCAAUCUAUUGAAUUUCGCAUAUUUUUCCUCAAAUUUAUCCAAAAUCAUCCCAAAUC	(((.((((((((.(((((((..(.(((((.(((((..((((....((((((..(((((((....((............))...)))))))..))))))...))))..))))).))))).)..))))))).)))))))).)))
ath-miR865-5p	ath-mir865	AUGAAUUUGGAUCUAAUUGAG	GAUCUGGGAUGAAUUUGGAUCUAAUUGAGCAAAAAAUUGUGUUUUUUCAAUCUAUUGAAUUUCACAUCCUUAAACCCUUGCAUAUUCAAUCUAUUGAAUUUCGCAUAUUUUUCCUCAAAUUUAUCCAAAAUCAUCCCAAAUC	(((.((((((((.(((((((..(.(((((.(((((..((((....((((((..(((((((....((............))...)))))))..))))))...))))..))))).))))).)..))))))).)))))))).)))
ath-miR866-3p	ath-mir866	ACAAAAUCCGUCUUUGAAGA	UCAUCUAUUCUUACUUUUCAAGGAACGGAUUUUGUUAACUAAAUGAUUCACACCCUUGAAGAAACACGAUCUCGUGUGAAUCAUUUCGUUAACAAAAUCCGUCUUUGAAGAGUAAGUAUAUUGUGA	((((.(((.(((((((((((((((.((((((((((((((.(((((((((((((..(((........)))....))))))))))))).))))))))))))))))))))))))))))).)))..))))
ath-miR866-5p	ath-mir866	UCAAGGAACGGAUUUUGUUAA	UCAUCUAUUCUUACUUUUCAAGGAACGGAUUUUGUUAACUAAAUGAUUCACACCCUUGAAGAAACACGAUCUCGUGUGAAUCAUUUCGUUAACAAAAUCCGUCUUUGAAGAGUAAGUAUAUUGUGA	((((.(((.(((((((((((((((.((((((((((((((.(((((((((((((..(((........)))....))))))))))))).))))))))))))))))))))))))))))).)))..))))
ath-miR867	ath-mir867	UUGAACAUGGUUUAUUAGGAA	ACACAUAAAACUAGUAUAUUGCCUUGAACAUGGUUUAUUAGGAAAGACAUGAGAACAUAUCUGAACAUAGUUUUUCCUUAUAUACAAUGUUCAAAGUAAUGAAUUAGUUUUAUUUUGU	....(((((((((((.((((((.((((((((.((.(((.(((((((((((((((.....)))...))).))))))))).))).)).)))))))).)))))).))))))))))).....
ath-miR868-3p	ath-mir868	CUUCUUAAGUGCUGAUAAUGC	GAAUAAGCAUUGUCGGCACUUGAGAAUGUAAAGUGAUGAUCAGCUAUCGUAUUUCAUGUCGUAAUAGUAGUCACGUUAGGGUGAUAUAACGAGGCGAGAGUUAUAUCAUCAUAGUGCGAUUUCUAUUAUGACAUAAAAUACGUUUUGGAUUUUAAAACACUUGACCUUCUUAAGUGCUGAUAAUGCUUCUUUC	(((.((((((((((((((((((((((.((.(((((..((((......(((((((.((((((((((((.((((.(((((.(((((((((((.........))))))))))).))))).)))).)))))))))))).))))))).....))))......))))).)).))))))))))))))))))))))..)))
ath-miR868-5p	ath-mir868	UCAUGUCGUAAUAGUAGUCAC	GAAUAAGCAUUGUCGGCACUUGAGAAUGUAAAGUGAUGAUCAGCUAUCGUAUUUCAUGUCGUAAUAGUAGUCACGUUAGGGUGAUAUAACGAGGCGAGAGUUAUAUCAUCAUAGUGCGAUUUCUAUUAUGACAUAAAAUACGUUUUGGAUUUUAAAACACUUGACCUUCUUAAGUGCUGAUAAUGCUUCUUUC	(((.((((((((((((((((((((((.((.(((((..((((......(((((((.((((((((((((.((((.(((((.(((((((((((.........))))))))))).))))).)))).)))))))))))).))))))).....))))......))))).)).))))))))))))))))))))))..)))
ath-miR869.1	ath-mir869	AUUGGUUCAAUUCUGGUGUUG	GCCCACCAUACAGAUUUCCAUACGGUAGAAGAAAGUAUCACCUAUCUCAACUCCAGGAUUGGACCAGUACUAGGCUCAUCAUAGUUAAGCCACAAUCCACGAUUCCUCAUCAGCUAUAAAAGCAAAACCUUCAUAUCUAUCCUUGUUUCUAAACCAGUCUCAUAGAUAUGAAGGCUUUGUUUCUGAUGAAGGAUUGUGGGAUUGUUGCUUAACACUGAUGAGCAUAUUAUUGGUUCAAUUCUGGUGUUGAGAUAGUUGACACUUCUUAUACCGUAUGAAAACAUGUGUGGUGGGC	((((((((((((..(((.(((((((((.(((((.((.(((.((((((((((.(((((((((((((((((.((.((((((((..(((((((.((((((((((((((.(((((((......(((((((.(((((((((((((.((.(((....))).))....))))))))))))).)))))))))))))).))))))).))))))).)))))))..)))))))).)).))))))))))))))))).)))))))))).))).))))))).))))))))).)))..))))))))))))
ath-miR869.2	ath-mir869	UCUGGUGUUGAGAUAGUUGAC	GCCCACCAUACAGAUUUCCAUACGGUAGAAGAAAGUAUCACCUAUCUCAACUCCAGGAUUGGACCAGUACUAGGCUCAUCAUAGUUAAGCCACAAUCCACGAUUCCUCAUCAGCUAUAAAAGCAAAACCUUCAUAUCUAUCCUUGUUUCUAAACCAGUCUCAUAGAUAUGAAGGCUUUGUUUCUGAUGAAGGAUUGUGGGAUUGUUGCUUAACACUGAUGAGCAUAUUAUUGGUUCAAUUCUGGUGUUGAGAUAGUUGACACUUCUUAUACCGUAUGAAAACAUGUGUGGUGGGC	((((((((((((..(((.(((((((((.(((((.((.(((.((((((((((.(((((((((((((((((.((.((((((((..(((((((.((((((((((((((.(((((((......(((((((.(((((((((((((.((.(((....))).))....))))))))))))).)))))))))))))).))))))).))))))).)))))))..)))))))).)).))))))))))))))))).)))))))))).))).))))))).))))))))).)))..))))))))))))
ath-miR870-3p	ath-mir870	UAAUUUGGUGUUUCUUCGAUC	GAUCGAAGAACAUCAAAUUAGAAUGUGAUGCAAAACUUAGACUCCUAACAUUUGCAACACAAUCUAAUUUGGUGUUUCUUCGAUC	((((((((((((((((((((((.((((.((((((..((((....))))..)))))).)))).)))))))))))).))))))))))
ath-miR870-5p	ath-mir870	AAGAACAUCAAAUUAGAAUGU	GAUCGAAGAACAUCAAAUUAGAAUGUGAUGCAAAACUUAGACUCCUAACAUUUGCAACACAAUCUAAUUUGGUGUUUCUUCGAUC	((((((((((((((((((((((.((((.((((((..((((....))))..)))))).)))).)))))))))))).))))))))))
atr-miR156a	atr-mir156a	UUGACAGAAGAUAGAGAGCAC	AGGGUUUAUAUGUGAGGGAGUAAGUAAUAGAGAGAGGGGGUCUGGUGUUGUUGACAGAAGAUAGAGAGCACAUAAAGUAACGUGCAGUGGGCGUUUGCAUUUUAUUUUGUAUGUGCUCUCUAGCCUUCUGUCAUCACCUGCUCACCAUUCCCACCCAUCUUACUUCUCCAACAUAUUUCUAAUCCU	((((((...(((((..((((.(((((....(((..(((((..(((((..(((((((((((.(((((((((((((((((((.((((((.......)))))).))))))..)))))))))))))..)))))))))......)).)))))..))).))..))))))))))))..)))))....))))))
atr-miR156b	atr-mir156b	UGACAGAAGAGAGUGAGCAC	UGGUGAUAGUGCACGUAAGGUAUGUUGGUUGUGUAUGAUAGAGAAGAGGAGGUGACAGAAGAGAGUGAGCACAUAUGGCCUUUCUUGCACCGAGUCGAUGCUUGAAGUUAUGCGUGCUUACUUUCUAUCUGUCACUUCGCCACCAACACCACACAUCACCG	.((((((.(((.......(((..((((((.((................((((((((((((((((((((((((.((((((..(((..(((.((...)).)))..))))))))).))))))))))))).))))))))))))).))))))))).))))))))).
atr-miR156c	atr-mir156c	UUGACAGAAGAUAGAGAGCAC	GAUGAGCAGGGGAGAUGAGCUUGAAAGUAGAGUUGGUUGUUGACAGAAGAUAGAGAGCACAAAACCAACACAAGCAAUAGGCUUUCAUGCUUCUGGAGGAUAUGUGCUCUCUAUACUUCUGCCACCAUGCCCUUAGAAGCACUCUAUUUCUAUUCCCUCUCUUCCCUUCCCUCUC	...(((.((((((((.(((..((.(((((((((.(((((.((.((((((((((((((((((...((..((.(((((...........))))).))..))...)))))))))))).)))))).)).)).))).........))))))))).))....)))))))))))...)))..
atr-miR156d	atr-mir156d	UGACAGAAGAGAGUGAGCAC	AGAGCCUUUGAAGCUUUCUCUCUCUAACAAUUUGCGGUAAGAAAGGGGGUAGUGGGUUAUGCUGACAGAAGAGAGUGAGCACACAUGGCCAAUUGUAUAACCGUAUGCCGCUGUCUGUGCGUGCUCACUCCUCUUCUUGUCAGCUUUAUCAUUUCCCGCUAUUGCUUUGUGCCAUGACCUCCUGCAUUCUCCGUUCU	.((((.......)))).................((((..(((((((((((((((((..((((((((((((((((((((((((.(((((.((...(((((....)))))...)).))))).))))))))).)))))).)))))))......))..))))))...((.....))....)))))))...))))))))...
atr-miR159	atr-mir159	UUUGGAUUGAAGGGAGCUCUA	UUCUAUGAGUUGUUUAGAUUGUUGGGUUGUGUGUAUUUUUGUAGGGUUGUUGACAUGGAGCUCCUUGAGGUCCAAUCCAGGUUCUUACUUAGGUAAAAGCAGCUGCUAGUUCAUGGAUCCCACUGUGUUAUUUCCAAAUAUAAGAGAAUGGAGAUAUAAUGGUGGUUUGCAUGACCAAGGAGCUGCAUUCUUGCCUUGUGAGAUUCCUUGUUUGGAUUGAAGGGAGCUCUAUGUGUUCUCCCCUUCCAAGCUUAUUUUCUCUCUCAUUUAUUUAGCCCUUGAUCUUUUCAUUUUUUGAA	.((...(((.((...((((((..((((((.(((((..((((.((((..(...((((((((((((((..(((((((.(.(((.((((((..((((((((((((((.((.(.(((((.(..(((((((..((((((((............))))))))..)))))))..).))))).).)).)))))).)).)))))).))))))..))).).)))))))..))))))))))))))...)..))))..))))..)))..............)).)))))).))))))...)).)))..)).
atr-miR160	atr-mir160	UGCCUGGCUCCCUGUAUGCCA	UGUGAUGGUUUUUUGGAGAGACAAGGUGGAAAAGGUAAAUGGGGUUAUGCCUGGCUCCCUGUAUGCCACUCUUUAGAGUCCAAUCUGAGGGCUGAUCGGCUCAUGAGGGUGGCGUGCGAGGAGCCAAGCAUACUUUCUCUCUCUAGCAAUCGAUCUUUCUCUCUCUAGUAAUCUCUCUAUCUCA	((.(((((....(((((((((.(((((.((...(.((...((((.(((((.(((((((.((((((((((((((..(((.((.(((........))).)))))..)))))))))))))).))))))).)))))...))))....)).)..)).)))))..)))))))))........))))).))
atr-miR164a	atr-mir164a	UGGAGAAGCAGGGCACGUGCA	GCUCGAUGGAGAAGCAGGGCACGUGCAUUACAAAUCCAUCUUCCUUUGAAGAUGAAGAAAAAGAAGAAAAGUAGUGAAAUGUAAGGGUGGUUUUGUGGUUCAUGUGCCUAUCUUCUCCAUCAUGC	((..((((((((((..(((((((((.((((((((.(((((((.........................................))))))).)))))))).)))))))))..))))))))))..))
atr-miR164b	atr-mir164b	UGGAGAAGCAGGGCACGUGCA	GGUGAGUGCAAGAGCCCGUGCGGGUGGAUGAACCCCUGUUGGAGAAGCAGGGCACGUGCAAACACACGUGCUGUCCUCUUUGCACGUGCUCCCCUUCUCCAACAUGGGUUUCACACCUCUCUCUCUCUCUACU	((((((.(..((((.......(((((...((((((.(((((((((((..(((((((((((((...((.....))....)))))))))))))..))))))))))).))))))..)))))))))..).))).)))
atr-miR166a	atr-mir166a	UCGGACCAGGCUUCAUUCCCC	CUUGGGGUUGAGGGGAAUGUUGUCUGGUUCGAAACCAUUUUGCGAUUAUAUCCAUCUAUCGAAAGGAUUUCGGACCAGGCUUCAUUCCCCCCAACCUUCAAG	((((((((((.((((((((..(((((((((((((((.(((((.(((.......)))...))))))).)))))))))))))..)))))))).))))).)))))
atr-miR166b	atr-mir166b	UCUCGGACCAGGCUUCAUUCC	AUGGGGGGAAAACCUUUGUGUGGAAUGAGGUUUGAUCCAAGAUCUCUUUCCAUAUGUGGAUCAUGUGAACUUGCACCUUUGCAUGUUGGCAAACCCUCUUCUAUGAAUAGAUCUCGGACCAGGCUUCAUUCCCCACACUGGUUUUCCACAAUAAAUUGAAACCCCAU	((((((((((((((..((((.(((((((((((((.(((.((((((..(((.(((.(.(((...(((.(((.((((....)))).))).))).....))).))))))).)))))).))).))))))))))))).))))..)))))))).(((....)))...))))))
atr-miR166c	atr-mir166c	UCGGACCAGGCUUCAUUCCCC	UCAGAUGAUGAUGAUAUAUGCAUAUGAGUUGUGGGGAAUGUUGUCUGGCUCGAGGUACAUCUGGGGUUAUCUUGAGUCACAUUCCAGAUGAUCUCGGACCAGGCUUCAUUCCCCUCAACCAAGCCGAGCUCAUCCUUCUUAUGA	(((...((.(((((.....((...((.((((.((((((((..((((((.(((((((.((((((((((.............))))))))))))))))).))))))..)))))))).)))))).)).....)))))..))...)))
atr-miR166d	atr-mir166d	UCGGACCAGGCUUCAUUCCCC	UGUUGUGGGGAAUGUUGGCUGGCUCGAGGCCAUCCGAUUUAGGAAAGCCGCUUCGGUUGGCAUAGUCCCGGGUGACAUCGGACCAGGCUUCAUUCCCCUCAAACA	..(((.((((((((..(.((((.((((.(.((((((.....(((..(((((....).))))....))))))))).).)))).)))).)..)))))))).)))...
atr-miR167	atr-mir167	UGAAGCUGCCAGCAUGAUCUG	AAGUUUGUUUCUUUCUCUCUCUAAAGAUUUGUGAGCAUCAGGGGUUGAAGCUGCCAGCAUGAUCUGAUCCCUCCUCUAAAACCCUAGAAAUCAGAUCAUGCGAGCAGUUUCAUCCGCUGGUUCUUGCACUGUAUCUCCUCAUAACCCCUGAGAAAGCUACAAGGUU	((.(((((..((((((((((....)))..((((((.(((((.((.(((((((((..((((((((((((......((((......)))).))))))))))))..))))))))).)).))))).)))))).....................)))))))..))))).))
atr-miR168	atr-mir168	UCGCUUGGUGCAGGUCGGGAA	UCAAGAGCUAUCCAUGGAUUGAGGGUCCAGAGAGAAACAUGCAAUACAAAAGUUUGGGCUUCUUCUUACUGCUUACUCUAGCUCGCUUGGUGCAGGUCGGGAACCCUUCGCACUUUAAUACCCUCACUAGCAGAGGGUUCCCGCCUUGCAUCAACUGAAUUGGAGACUACAGUAAAGAUUCGAUGUUUUACUAUGAUUGCACUGGAUUUUUAUCUUGCGGACAGGUCUGA	...(((.((.(((..((((.((((((((((.........((((((.((..(((..((((.((.((((((((....((((((.(((.((((((((((.(((((((((((.((..................)).))))))))))).)))))))))).))).))))))....)))).))))...)).)))).))).))))))))))))))))))))))...))).)).)))..
atr-miR169a	atr-mir169a	UAGCCAAGGAUGACUUGCCU	GGUAUAACAUGAAGAGACAGUGUUAUUUUGAUAGCCAAGGAUGACUUGCCUACAUCCACAAUGUGGAUGGUUCUAGGGUGCUAUGGCCCCAAUUAAGACCCUCAUUAUGAGGUUUCUAGGCGGUCUCCUUGGCUAACCUGACUGACCCUGUCUUCUAUGCUAGACC	(((.((.((((..(((((((.((((.((.(.((((((((((.((((.((((((((((((...)))))))......(((.((....))))).........(((((...)))))....))))))))))))))))))).)..)).)))).))))))).)))).)).)))
atr-miR169b	atr-mir169b	AGCAAGUCGCCUUGGCUAACC	UGAGCUAAGGGCACAGAAGUAGAGCCUCACAUGGAGGGGUGCAAUGUGCUAGGGUAGCCAAGGAUGACUUGCCUUUGAUCACAAUGUGUGAGAGAGUGAAAUGGUUCUCCACCAGUGCUUUAUGAGCAAGUCGCCUUGGCUAACCUAAGGAUCUUGCCUCUCAUGUUAGGCCUUCUCUUCUUAUUCA	((((.((((((...(((((....((((.(((((..((((.((((.((.((.((((((((((((.(((((((((...((.(((..((.(((.(((((........))))))))))))).))...).)))))))))))))))).)))).)).)).))))))))))))).))))))))).))))))))))
atr-miR169c	atr-mir169c	UAGCCAAGGAUGACUUGCCU	UCAAUGAGGAGGCAAAGGUCUCACAUGAAGGGAUGGGGCACUUUUUGUAGCCAAGGAUGACUUGCCUAUGCUCUCAAGCAUAAGAGAGCUUACUUCCUUUUGGUAUUCUUCAGUUUCUAAGUGAGUCUUCCUUGGCUACUUAUUAUGCUUCACCCCUCAUGUCAGGCACAAGUCUUUCAUGA	...(((((.((((....((((.((((((.(((.(((((((......(((((((((((.(((((((....((((((........)))))).((((.......))))...............))))))).)))))))))))......)))))))))).)))))).))))....)))))))))..
atr-miR171a	atr-mir171a	UGAUUGAGCCGCGCCAAUAUC	AGAGGGUCUUUUGGAUACAUUGAAGGAGUUAUUUGCGAUGUUGGACCGGUUCAAUCAGAAAACACUGCCCAGAAAUUGCUGGGUCGUGUGCUUUGAUUGAGCCGCGCCAAUAUCCCAGAGCUUCUCAUCUUGUCUUUUCUAUCUCU	(((((.......(((((...(((.(((((..((((.((((((((..(((((((((((((..((((.((((((......)))))).))))..)))))))))))))..)))))))).))))))))))))...)))))......)))))
atr-miR171b	atr-mir171b	UUGAGCCGUGCCAAUAUCACA	GGUAUGAAGUUGGUUUUCAUGGGAGGAAGGCGAAGGGGACUCGGUUCGCGUGCGGUGUUGGCACGGUUCAAUCUGACUGCUGCCCUGCUAGUUGUGCAGUAUGGUGGUGCGAUUGAGCCGUGCCAAUAUCACACUCAAUCAGCCAUCGAAUCAAGUCUUCUUCUUCCUCCUCCUCUUCCUCUUCUUAUU	.(((.((((..((.......(((((((.((.((((((((((.((((((.(((.((((((((((((((((((((..(((((((..((((.......))))..)))))))..)))))))))))))))))))).)))............)))))).))))))))))..)))))))))...)).)))).))).
atr-miR171c	atr-mir171c	UGAUUGAGCCGCGCCAAUAUC	AUUGAAGGAGUUCUUGCGACAUUGGCCCGGUUCGAUCAGAGAUGAAAAUGCCAAGGAAAGAAAUGGAUGUUUGGUUUACUCUGAUUGAGCCGCGCCAAUAUCAAAGAGCUUCUCAAU	(((((.(((((((((..((.((((((.((((((((((((((.(((....((((((.(..........).))))))))))))))))))))))).)))))).)).))))))))))))))
atr-miR172	atr-mir172	GGAAUCUUGAUGAUGCUGCA	GUUGUUUGUUUGAUGCAUGGGGUAGAAGAGAGAGAAAAGAAGAAAAAAGAGGAGGAGGAGGAGGAUAUCAGUCAGUGUUUGCUGGUGUAGCAUCAUCAAGAUUCACAUCUUGUAAGAGAUCCCUUUGAAUCGGUGGGAUCACACUUCACUACAUAAGAUCACGAUUUAGAGAGGGAAAGCUGACCAUAAGAUGGGAAUCUUGAUGAUGCUGCAUCGGCAAUAAGUGACUUUGUGUUUCACCGUUCGUUGCCACCCUCAUUUGCACUCUCCUCGGCAAAGGUGAGAGAAACAGAGGAC	(((.(((((((....(((...((.((.(((((...(((..((......((.(((..((.((((.(((..(((((.(..((((((((((((((((((((((((((.((((((((...((.(((((((((((((((((((.......)).)))).........)))))))..))))))...))....)))))))).))))))))))))))))))))))))))..).))))).))).)))).)).))).))......))..)))...))))).)).))....)))....))))))).)))
atr-miR2111	atr-mir2111	UAAUCUGUAUCUUGAGGUUUGG	UGCGCUAACUGGCAUGAGAGUGGAUAAUCUGUAUCUUGAGGUUUGGGUUUAGCCCACAACUAUACUUCAUUAUCAAGUGUCGGAGUCUAGUUAACCCAAAACCAGACCUCAGGAUACAGGUUACCUCCUCUACAAUGGUCAGUUUACCUCAGCCA	...((((((((((.((((((.((.((((((((((((((((((((((...........(((((.(((((((........)).))))).))))).........))))))))))))))))))))))))..)))).))...)))))))......)))..
atr-miR2950	atr-mir2950	UUCCAUCUCUUGCACACUGGA	UUGUGGUUUAUUCCAUCUCUUGCACACUGGACCAGUGCUUCAGCAACUGGUUGGUGUGCAGGGGGUGGAAUAUGGCACCC	..(((.(.(((((((((((((((((((..(((((((((....)).))))))).))))))))))))))))))).).)))..
atr-miR319a	atr-mir319a	UUGGACUGAAGGGAGCUCCC	GAGGGAGCUCUCUUUAGUCCACCUAUGGUUGGUGUCUAGGGGUCGAAUUAUCUGCCGACUCAUUCAUUCAAAUAAUUGGUAGAAAGGCCGUGAUUUUUCUCUCUACUCUUUAAAUUUGUGAAUGAUGCGGGAGAUAAAUUUCACCCUUGCCUCACCAUUCUUGGACUGAAGGGAGCUCCCUC	(((((((((((((((((((((...(((((.(((....((((((.(((((((((.(((..((((((((.....(((..((((((.(((..........))).))))))..))).....))))))))..))).))))))..))))))))))))..)))))...)))))))))))))))))))))
atr-miR319b	atr-mir319b	UUUGGACUGAAGGGAGCUCCU	GAAAAUUGCAGAAAUGGGGGCUCCUUUGAGGACAAAGAAAGCAUUUCGGAUCAUCUUUUCUCUCAGUGAAGCAGCCAUCCUUUGGACUGAAGGGAGCUCCUAAUUCUUCUCUUUUC	(((((..(.((((.(((((((((((((.((..(((((...((.(((((..................)))))..))....)))))..)).))))))))))))).)))).)..)))))
atr-miR319c	atr-mir319c	UUGGACUGAAGGGAGCUCCC	GAAGGAGCUCUCUUCAGUCCAGUCUAGGAUGGCAGUUCGAUCGAAUGCUGCUGCCGGGUCCUUCUCUUAUAAUGCCUUUGAUUUUUGUUUGAAAAGGAAACGAAGGCUUUGUGAUAGAAGUACGCGGGAGCUGAAUCUGGUUGACCCCUUCUUGCCUUGGACUGAAGGGAGCUCCCUC	((.(((((((((((((((((((..(((((.((..((.((((((.((...(((.(((.((.(((((.((((((.(((((((.(((((........))))).))))))).)))))).))))).)).))).)))...)).)))))))).)).)))))..))))))))))))))))))).))
atr-miR319d	atr-mir319d	UUUGGACUGAAGGGAGCUCCU	GAGUCUUCAAGUAAAAAGGAAAAAUGCAAAAAUGGGAGCUCCUUUGAGGACAAAGAAAGCACUUUGGAUCGUCUUUUUGCUCAUUGAAGAGUCAUCCUUUGGACUGAAGGGAGCUCCUAAUUCUUCUCUUUUUAUCCUCACCCUC	(((.......(((((((((((.(((.......(((((((((((((.((..(((((((((.((........))))))..((((......))))....)))))..)).)))))))))))))))).))).)))))))).......)))
atr-miR319e	atr-mir319e	UUUGGACUGAAGGGAGCUCCU	GAGUCUUCAAGUAAAAAGGAAAAAUGCAAAAAUGGGAGCUCCUUUGAGGACAAAGAAAGCACUUUGGAUCGUCUUUUUGCUCAUUGAAGAGUCAUCCUUUGGACUGAAGGGAGCUCCUAAUUCUUCUCUUUUUAUCCUCACCCUC	(((.......(((((((((((.(((.......(((((((((((((.((..(((((((((.((........))))))..((((......))))....)))))..)).)))))))))))))))).))).)))))))).......)))
atr-miR390.1	atr-mir390	UAAAGCUCAGGAGGGAUAGCG	GUGAAAUCAAAGAAAGCGUUGAGAAUCGGUAAAGCUCAGGAGGGAUAGCGCCUCUUUUUAAUCUGCAUAUAUAACUCAGAUCAAUGUUGAGGCGCUAUCUAUCCUGAGUUUUACGGUUUCUCCUUGCUCUGUAACCUUCAU	(((((.....(((..(((..(((((.(.(((((((((((((.((((((((((((...((.(((((...........))))).))....)))))))))))).))))))))))))).).)))))..))))))......)))))
atr-miR390.2	atr-mir390	AAGCUCAGGAGGGAUAGCGCC	GUGAAAUCAAAGAAAGCGUUGAGAAUCGGUAAAGCUCAGGAGGGAUAGCGCCUCUUUUUAAUCUGCAUAUAUAACUCAGAUCAAUGUUGAGGCGCUAUCUAUCCUGAGUUUUACGGUUUCUCCUUGCUCUGUAACCUUCAU	(((((.....(((..(((..(((((.(.(((((((((((((.((((((((((((...((.(((((...........))))).))....)))))))))))).))))))))))))).).)))))..))))))......)))))
atr-miR393	atr-mir393	UCCAAAGGGAUCGCAUUGAUCC	UUACGGUGGAGUUACAAAAGCGGUUUUGAUCUAGUAAGAAGCGGAUUUGGGGUUGCAGAGGGUGGAGAAAUCCAAAGGGAUCGCAUUGAUCCUUUUCAGUGCAAGCGGUUUUCCAAGGAUCAUGCGGUCUCUUAGGAUGUCUCCAUCUUAAUGCAAUAAAAUUGAGCUCCUCUUGUGAAAAGACAUUGAAGGUGGUUUCAGGUGA	((((((.((((((.((((..((.((((.........)))).))..))))..((((((.((((((((((.((((.((((((((((((.(((((((......((.....)).....))))))))))))))))))).)))).))))))))))..)))))).......)))))).).)))))....((.((((((....))))))))..
atr-miR394	atr-mir394	UUGGCAUUCUGUCCACCUCC	UUUGUUUGCAUGGGUUUAUCAAAGGGUUUCUUGCAGAGAUUGUUGGCAUUCUGUCCACCUCCUCCCUCUCUCUAAAAAAUGAGAGUUUUUCGAUUUUAAUGCAUCGUGAGGAGGUGGGCAUCCUGCCAACCACACUCUGUGGGCUACUCUCUGUAAAACUCAUGCAAUUGCAGG	.((((((((((((((((..((.(((((..(((((((((...(((((((...(((((((((((((...(((((........))))).....((((........)))).)))))))))))))...)))))))....)))))))))..))))).))..))))))))))))..)))).
atr-miR395	atr-mir395	CUGAAGUGUUUGGGGGAACUC	GCAUUGGGAGACCCCUAGAGUUCCCUCAACCCCUUCAGCGAUGUGCUCUCUCCUAUACAAGAGAGAGAGAGAGUUUAUGCUGGUGUUUUGGAGAGAGAGUUUACGCUGAAGUGUUUGGGGGAACUCCUGGAGUCACUCAAUAGU	..((((((.(((.((..((((((((((((.(.((((((((.((.(((((((((((.(((..((...(((....)))...))..)))..))).)))))))).)))))))))).).))))))))))))..)).))).))))))...
atr-miR396a	atr-mir396a	UCCACAGGCUUUCUUGAACAU	GGAACAUGGAAGAUUUGAUCUUUUCCAUGCUCUCCACAGGCUUUCUUGAACAUGCUGCUCAAACCCGUCUUCUGCCAUGUUCUUGGAGAAGCAAAGUUGAGUGACAAGUUUAAGAAUGCCUGGGGAAAACAUGGAAAUGAAUUACAAGGUCGGUCACAAUGCAUAUUCC	((((.(((.(.((((.(((((((((((((...(((.(((((.(((((((((.((.(((((((....(.(((((.(((......)))))))))....))))))).)).))))))))).))))).)))...))))))).........))))))))))....).))).))))
atr-miR396b	atr-mir396b	UUCCACAGCUUUCUUGAACUU	UGGUGAAAAUUUUGGAAUCCAUCGUAUUUUUCCACAGCUUUCUUGAACUUUAUUAAUAUGAGAAGAUUGCCGCUUCGUAAUGCAAAGCGGAAUAUGGAAGAAAAAGCUCAAGAAAGCUGUGGGAAAACAUGAAUGUAUUCUGGUUAUCG	.(((((.....(((((((.((((((.((((((((((((((((((((.((((.((..((((.........((((((.((...)).))))))..))))...)).)))).)))))))))))))))))))).))).))).)))))))))))).
atr-miR396c	atr-mir396c	UUCCACAGCUUUCUUGAACUU	GAGAGAGUGGGGCAUGUAAAGAGCAAUGUGGUGGAAGAGAUGGAGAGAGAAUUGGAAGUCCUGUCAUGCUUUUCCACAGCUUUCUUGAACUUCUUUAGUCCUUGAAUGGCAUCUAGAAGUUCAAGGAAGUUGUGGGAAACCAUGGCAAUAAGGAUUUUUUAAUUGCAGGAGCACCCCACCUUUC	(((((.((((((..(((.....(((((..........................(((((((((((((((.(((((((((((((((((((((((((.....((......)).....))))))))))))))))))))))))).))))))....)))))))))..)))))....))))))))))))))
atr-miR396d	atr-mir396d	CUCCACGGCUUUCUUGAACUU	AUGGUGGUUUAAGGAAACAAGGAGGAAGGUUUAGGGCUUUUUAUUGGCAAAUAUGGAAGGUUUAUCUCAACUGAUGGCUUCAUGCUUCUCCACGGCUUUCUUGAACUUAGUUUGAAUAAGGUGAGCCUUCUUACAAGAUCAAGAAAGCUGCGGAAAAACAUAGAUCCACUCAAAAUUAUGAACUUUCAACAGAGAGAUAGAUCUCCAAGGUAAGUUAUCUAGCCAUUGU	(((((((((........(((..((((((........)))))).))).......((((.((((((((((...((((((..(((((.((.(((.((((((((((((.(((.((..((...(((....)))))..))))).)))))))))))).))).)).))).)).))).)))......(((....))).....))))))))))))))(((((...))))))))))))))
atr-miR396e	atr-mir396e	UUCCACAGCUUUCUUGAACUU	UUUUCCACAGCUUUCUUGAACUUGUUACUCAACAAUGCAUCUCCGAGAACCAACUCGAGGAGGGCCUGUCUGAAUACCAUGUUCAAGAAAGCCUGUGGAAAG	.((((((((((((((((((((.((.((.((((((..((.(((((..((......))..))))))).))).))).)).)).))))))))))).))))))))).
atr-miR397a	atr-mir397a	UCCUUGAGUGCAGCGUUGAUG	AACCAAUUUCAUGCUUGAGGAGGCCCAAUGGGGAGAAAAACCAUACACAUCCUUGAGUGCAGCGUUGAUGAACCCAAAACCCUAAUUUCAGCAGCGCUGUACUCAAUGAUGCCUUUGGUAUUUCAUGUAAUUUUUCUCUUAUUCCUUUUUUUGGUU	((((((...........(((((((((....))).((((.((((....((((.(((((((((((((((.((((..............)))).))))))))))))))).))))....)))).))))..........))))))..........))))))
atr-miR397b	atr-mir397b	UCAUUGAGUGCAGCGUUGGUG	GAGGAAAACCAGAAACAUCAUUGAGUGCAGCGUUGGUGAACCCCAAAACCUAAUUUUCAUCUCUCUUGUUUGGGUUUCGGCAGCGCUGCACCCAAUUAUGCCUUUGGUAUAUCCUC	(((((..((((((..(((.((((.(((((((((((.((((.((((((.....................)))))).)))).))))))))))).)))).)))..))))))...)))))
atr-miR398	atr-mir398	UGUGUUCCCAGGUCGCCCCUG	AGCCCAAAUUCGAAGAAGCAUCAGAAUGGGGAAGUCUCAACAGGAGCGAUAUGAGAACACACAAUCAUAUGCAUAAAUAUUGUGUAUGUGUGUGUGCACGUGUGCAUGUGCAUGUGCGUGCUUGUGUGUUCCCAGGUCGCCCCUGCCGAGCCUGCCCAUAUCUAUAAAUAAUUCUUCUUGCUGCU	(((.(((....((((((.....((((((((.(.(.(((..((((.(((((.((.((((((((((.(((((((((((...))))))))))).((((((((((((......)))))))))))))))))))))).)).))))).))))..)))).).))))).)))........)))))))))..)))
atr-miR477	atr-mir477	AGAGGCCUUAGGGGAGAGUGG	CUAGAUCUAUGCAGAUGGGAGUAGAGGACCAAGAAAAAUUUCAGGGCACCUAAUCUUCACUCUCCCUCAAGGGCUUCUGGUCCUUACCAUUCAUGGUAAGAGGAAUAGAGGCCUUAGGGGAGAGUGGAUGCUAGGUGUUUUGGUUUCUAUCAAUCGGUUAUACUUCCUAGCCUUGGCCUUAG	(((..(((((....)))))..)))(((.((((((((....((((((((((((...((((((((((((..((((((((((.(((((((((....))))..))))).)))))))))).))))))))))))...))))))))))))))))).......(((((.......))))).))))))...
atr-miR535	atr-mir535	UGACAACGAGAGAGAGCACGC	CUUGCGUGACAACGAGAGAGAGCACGCUUGUGGCCAUUCAUGUGAGGUACAUGCCUGUGCACAUGCGUGCUCUUUCUCGUUGUCACCUAAG	((((.((((((((((((((((((((((.((((..((..((((((...))))))..))..)))).)))))))))))))))))))))).))))
atr-miR828	atr-mir828	UGAUACUCAUUUCAGCAAGCAA	CUCCUCUGACUAAAGUUUCUUGCUCAAAUGAGUAUUCCAAUCUGCUUUCUCUCCCUACAUACAAGCUUGAUUUUUGGGGCAUGAGAUGGGCUCUGUGAUACUCAUUUCAGCAAGCAACCUUACACUGGAG	((((..((..(((.(((.((((((.(((((((((((.((....((((((((.(((((((........)).....)))))...)))).))))..)).))))))))))).)))))).))).)))))..))))
atr-miR8551	atr-mir8551	AUGUUCUAGGUUAGCUCUUGGAUG	GGGUCUAGUCAUCUUCCGGAAAGUAUUCCUAGGUUUGAAGGGAGUUUAAUAGGUCAAAAUGAGUCCAAGAGCCGACCUAGAACAUCCAAAAAGUUCUAGAACACUUUUGAAAUUUCCGGAACAACUUUUAUGACUUGGAAACUGUUAACGACACUGUCAUAAAAUUUUUCAGAAAAUUUUGGAAUGUUUUGGGGCUUUCCAGAAAUUAAUGGGAUGUUCUAGGUUAGCUCUUGGAUGUGUUUUGCCCCGCUAAACCCUUUCUAGCCUUAGAAUAUUCUUUAGAAGAUACAUGGACCU	(((((((((.((((((.(((.(((((((..(((((.((((((.(((((...((.((((((..((((((((((.((((((((((((((..((((((((((((((.(((((((((((.(.(((.((.(((((((((.((..............))..))))))))))).))).).))))))))))))))))))))))))).((........)))))))))))))))).))))))))))..)))))).))...))))))))))).)))))..))))))).))).)))))))).)))))))
atr-miR8552a	atr-mir8552a	CGAAAUGAGGUCGUGACCGUCAGA	GCUGAGAUUAGCCUACUAGCUCAUGUGAAUAUAUGAGCCCAACGACCUAGAUUGAAUCUGGAUUGAUCUGACGGUCAUGACCUCAUUUUGUAUUUGAAUUUUAAUAAUUUUUGUACGAAUCAAAAUAACUUGAAAUCUUAGGUGUGUGUUCUUCAAAAAUAGGAUAAUCUACUAAAAAUAUCAAAAAAAUAAUUUUCAAGUAAUAAAUUGAUCAAAAUACUCUCGAAACGUUUCAAGGGUAUUUUGGUCUUUUUUAUGAAUUAUUUUUAAAAUAUUUUUAUUAGGUGCGUCUUGAUGAUAAGAAUGGACACUUAAAAUUUUGAAUUAUUUGGAUGUGUAAAAAAAAAAAUCAAAAUUCAAACACGAAAUGAGGUCGUGACCGUCAGAUCAGGCUAGAUU…	(((((((((((((((((((((((((((((((((.(((((.(((((((((((((((.(((((..((((((((((((((((((((((((((((.((((((((((.((..(((((.((((.(((.((((((.(((((((.((((((((.(((((((......((((((.(((((.(((((((((...(((((((((((....((((.(((..((((((((((((((.(((....))).))))))))))))))))).)))))))))))))))...))))))))).)))))..)))))).....))))))).)))))))).))))))).)))))).))).))))..)))))..)).)))))))))).))))))))))))))))))))))))))))..)))))))…
atr-miR8552b	atr-mir8552b	UACCGGACAUCUGUGAUCGUCAGA	UAUAUAUAUAUAUGAAAAAAAAUGGUAUUAGUCCACUAGCUUAUAUGAACAUAUGAGCCCAACGGUCUAUAUUGAAUCUGGGCCAAUCUGACGAUCACGGAUGUCCGGUAGUGCUUGAAUUUUAUUUUAAUUUCUACAAAUUCAAAUCACUUGAAAUUUUAGAUGUAUGUUCUUCUAAUCAAGGCACACCUAAUAAAAAUAUUAAAAAAUACUAUUCGUGAAAAACAAAAUAACCAAAAUACCCCCUAAAUUUGGGGGUAUUUUGGCCAAUUUAUUUCAUGUAAAAUAUUUUUUGAUAUUUUUUGAAGAUUCACCUAUUUUUGAUAAACACACGCUUAAAAUUUCAAGUGAUUUGGAUUUUUAGAAAAAUAAAAUAAAAUUCAAACACUACCGGACAUC…	((((((.(((((((.(((((..(((.(((((((((.((((((((((((((.((((((((((((((((((.((((((((((((.(.((((((((((((((((((((((((((((.(((((((((((((((.((((((.(((((((((((((((((((((((((.(((.((((..((......(((.....((...(((((((((((((((((.....(((((((...(((....(((((((((((((.......)))))))))))))....))).))))))).....)))))))))))))))))...)).....)))......))..)))).))).))))))))))))))))))))))))).))))))..))))))))))))))).))))))))))))))…
atr-miR8552c	atr-mir8552c	GGCCGUGAUCGUCAAAUUGGCUCA	ACCCAUGGGUUGACUGCUACAGUAAAUGCCCACGGCCCAGAUUGAAUCUGAGCCGAUCUGAUGGUCACGAUCUCAUUUCACAUUUGAAUUUUCAUUUUUUUUCUACAGAUCCAAAUCACUUGAAAUUUGGGUGUCUAUUCUUCAAAAAUCAUAGAAUCUAAUAAAAAUACAAAAAAAAUAAUUCGUAAAAUAUAAAUUAAGUCAAUUUAUAUUUUACUAGUUAUUUUUUUUAUAUAUUAUUUGGUGCGCCUUGAUGAGAAGAAUGAACGUCCCAAAUUUCAAGUGAUUUGGAUUUGUUGAAAAAAAAACGUAAAAUUCAACUACGAAAUGAGGCCGUGAUCGUCAAAUUGGCUCAUAUUCAAUUUAGGCCAUGAGCGUUAAUGUAGCAGUCAGCCCGUC…	(((.(((((((((((((((((...(((((.((.((((.(((((((((.(((((((((.(((((((((((.(((((((((....((((((((((.(((((((((.((((((((((((((((((((((((((((((.((((((((....((((..(.(((.(((((..(((.(((((((((((((.((((((((((((((.....)))))))))))))).))))))))))))).))).))))).))).)....))))..)))))))).))).))))))))))))))))))))))))))).)))))))))..).)))))))))....))))))))).))))))))))).))))))))).))))))))).)))).)).)))))..))))))))))))))))).…
atr-miR8552d	atr-mir8552d	UCCGUGAUCGUUAGAUCGGCCCAG	AUAUAUAUAUACAUAUAUGGGAAAAGAUGGGAUUAGCCCACUAGCUCGUAUGAACAUAUGAGCCCAAUGGCCCAGAUUGAAUCUAGGCCGAUCUGAAGAUCACGGAUGUCUGGUAGUGCUUGAAUUGUAGUUUUUUUUCUACAGAUCCAAAUCACUUGAAAGUUUAGGUGUGCGUUCUUCUCAUCAAGGCGCACCUAAUAAAAAAAUAAAAAAAAUUAUCUGCAAAAAAUAAAAUGACUAAAAUACCCCCUGAAACUUUUCGGGGGUAUUUGGUCAAUUUAUUUCAUGUAAAAUAUUUGUUUGAUAUUUUUCGAAGAUUCACCUAUUUUUGAUGAAUACACGCCUAAAAUUUCAAGUGAUUUGGAUUUGUGGAAAAUUCAAACACUACCGAACAUCCGU…	(((((((((((.(((((.((((((((((((((((((.((((((((((((((((((((((((((.(((((.((.(((((((.(((.(((((((((((.((((((((((((.((((((((.(((((((..........(((((((((((((((((((((((((.((((((((((.((((.........(((....)))........................((((..(((((((.((((((((.(((((((.(((....)))))))))))))))))).)))))))..))))(((((((.....))))))).((((((((......)))))))).)))).)))))))))).)))))))))))))))))))))))))))))))).)))))))).))))))))…
atr-miR8553a	atr-mir8553a	AUCGGGUGGUUCAGAAUUCAUAUC	AUGUAUGUGUAUGUGUAUAUAUAUAUGGAAAAAGAUUUCCUAAGCUACUAGCUAUAAUGAAUAGUAUAAGCUACUAGCUCUUUGCUGUCAAAUCUUCAUCGGGUGGUUCAGAAUUCAUAUCACUAUCUGAAUUUUAAUAUUUUUUCUAGAAAUCAGAUCGUAAUGAAAGUUUGGAUGUGUGUAUUAAACAAUAGGGCGCACAAUAAAAAAAUAUUUCCUAAAAUAUAAACUGAUUGAAAUACCCUGAAAAAUAAUGGGGGUAAUUUGGUCAUUUUAAAUUAUUGGAAGUAAUUGUUUUAUAUUUUUAUACGGUGCGCAAUAGUGUUAGGUAUAUACACUCAAAAUUUCAUCUUAAUUUGAUUUAUAGAAAAAACAUUAAAAUUAAAAUAGUGAUAUGAA…	((((((((((((((((((((((((((((((((((((((.((((((((((((((((((((((((((((((((((((((.((((.(((((((.((((((((((.((((((((((((((((((((((((...(((((((((.(((((((((.(((((((((....((((((.(((((.((((((((((.((((.((..((((((..((.((((((((((((...(((.((((.((((((((.((((((.(.......).)))))).)))))))).)))).)))...))))...........)))))))).))..))))))..)).)))).)))))))))).))))).))))))....))))))))).))))))))).)))))))))...)))))))))))))…
atr-miR8553b	atr-mir8553b	UGUAUUUUGGACCACCUGAUGAAG	CACCUAUAAUGAUUAGUAAUAUAGGUGGAAUCCCAGCCGUCCGAUCUUUAUCGGGUGGUUCAAAAUACAUGUAACUAUAUGAAUUUUAAUCAUUUAUUUAGAAAUCAGAUUGAAAUGAAAUUUUGGGUGUAUAUACUUAACACCCUUGUGCAUCAUAUAAAAAUAUAAAAAAAUACUUUUCAGAAUUAAAAAUUACCAAAUUACCCCCAUCAUUUGUCAGGGAUAUAUAUUUUGGAAGAUAUUAUUCUAUAUUAUUUCUUGUAUUACCUAUUUUUAGUACACAUGCUCAAAAUUUCAUCACGAUCAGAUUUCUAAAAAAAAGAUUAAAGUUCUGAUAGUGAUAUGUAUUUUGGACCACCUGAUGAAGAUCAGACUGCUGGGAUUCCACCUAUAUUAUUA…	((((((((.(((.((((((((((((((((((((((((.(((.((((((((((((((((((((((((((((((.(((((..(((((((((((.(((.((((((((((.(((((..((((((((((((((((...((((..........(((((....(((...(((((.((.((((.((((((((((.................(((.((.....))...)))......)))))))))).)))).)).))))))))....)))))...........))))...))))))))))))))))..))))).)))))))))).))).)))))))))))..))))).)))))))))))))))))))))))))))))).))).))))))))))))))))))))))))…
atr-miR8554	atr-mir8554	UGCGAUGACUUUGGAUCUUGAGGA	GAAAUUUAUGCUCAUGUCCCCCUAAAUUUAUGUUAUUAAAAAUAUACCCCUGAAAAUAUUGUAUUUUAUGUUCAUUCGCCUUUUUUAUUUUUAUUUAUUUAUUUUUCAAAAUUGUCUCACUUCGGACCUUCAAGGUUUGAAGUCACAAUUUAUGCGAUGACUUUGGAUCUUGAGGAUCAAAAGUAAUUCUUUCAACUGAUGGCUUUUAACUUUGAAGAUUCGAAGUUAUCUUUUGGCUUCUGACCUUCAAGGUCUGAAGUCAAGAUUCAUGUCUCAAAAUAUAGGUCUUGGCUUUAGACCUUCAAGGUCCGAAGCCAAAGACUUUAAAAAAAUUUAUUGGCUUUAGUAGUUAUUCUAGGAUAGACUUCAAUUUUUUUGAAGUCUUUGGCUUCGUACUCU…	(((((((((((((((((((((((((.....(((((((.(((.....((((..(((((.((((((.((((((.((...((((.(((((((....(((((((.(((((((((((.((((((((((((((((((((((((((((((((.((((..((..(((((((((((.(((((((((...((((((((.(((......((((((.....((((((.((((((((.(((((((((((((((.((((((.((((((((((((((((((((.((((..........(((((((((.((.((((((((.(((.(((((((((((((((((((((((((....((((....(((.....)))....)).))..))))))))))))))))))))))))).))).)…
atr-miR8555	atr-mir8555	AGUUAACUAGGCAUCUAUAGGAUG	AGUUGGGGAGAGACUUGCUGCUGACGAUCUUUAUUGUUUUUAGAUUUUAUUUUAUAUUUUCAUCUUCAAGCAACAUACACCACGGGGCCUUAUCCUGUAGAUGUCUAGUUAACUCGUUCCUAACCAAGACAAAGAGGUUAGUAUUGAGUCCAUAUCUCUUUGCUUUGAUUUUAGAGGAGUUAACUAGGCAUCUAUAGGAUGAGGCCUUGUGGUGUAUGUUGUGUGAGGAUGACAUAGUUUUGAUUAAUAAGAUUAGAGAUGGUAUAAACACAAAUUUAGAACU	(((.((.(((...))).)))))((((((....))))))(((((((((...(((((((..(((((((((.((((((((((((((((((((((((((((((((((((((((((((((.((...((.((((.(((((((((...............))))))))).)))).))...)).)))))))))))))))))))))))))))))))))))))))))))))).)))))))))(((..((((((((.....))))))))))))))))))...)))))))))...
atr-miR8556	atr-mir8556	UAAAAGACAGGAAUUGUAACU	GAGUUUCCUAUUUUGUGGGAUUACUAUUGUAUUGAGAUUUUGUUUCCUAAAAGACAGGAAUUGUAACUCUAUAAAUCUUUGAUUGUAGAAUUACAAUAAAGGAAAGAGUGAAGAGAGAGAAAACGAUCAACACGACAUAUAUGUGGUUCGGGAAUGAUGCCUACGUCUAUGGAGGGUAAACCAGUAUCUCAUUCAUUGGGAUUGCUCUAGUUUACUAGAGAUUUGUAGAGUUACGAUUCUUGUCUUUUAGGAAACAAAUUUUAUUACAACUGUAAUUCCACAAAAUAUGAAAUUC	(((((((.((((((((((((((((..(((((.((((((((.(((((((((((((((((((((((((((((((((((((((.((((((....))))))..........(((..((..(......)..))..)))..((((.((((((((((....))).))).)))).))))...(((((((.(((((((((.....))))).))))...)))))))))))))))))))))))))))))))))))))))))))))))))))))).)))))..)))))))))))))))).)))))))
atr-miR8557	atr-mir8557	CCAAAUAGUUGGGAAAAGGCU	UAGGGUCGCUUUGUAACUGUAUGGCCAUUUUAGAGCAUCACAUAUGGGUUCUUAAUCCUUGAUAGAGCAGAAUCGCGGACCAGGAUUUAUGUAUCCAACUCCAAAUAGUUGGGAAAAGGCUUUG	(((((((..(((.(((((((.(((.......(((((.(((....))))))))...(((.((((........)))).)))...((((......))))....))).))))))).)))..)))))))
atr-miR8558a	atr-mir8558a	UUUCCGAAUCCGCCUAUACCUG	GGUUUAAUGGUGGAACAUGGAAAGUGGUGUGGUAGCCGGGGGUUUGAGGUUGGGCGGGUUCAGGAAGGCGGCUUUUAUAUUCAUUAGUAACCCUAGCUUUCCGAAUCCGCCUAUACCUGAUACUUCCGGCUUCUAUCCCCUCUUCAUAGUCCACCCGAGCU	(((((...((((((..(((((.((.((.((((.((((((((((.(.(((((((((((((((.(((((((.....((((........)))).....)))))))))))))))))).)))).).)))))))))).)))).)))).)))))..)))))).)))))
atr-miR8558b	atr-mir8558b	UUUCCGAUCCCGCCCAUGCCGU	GUGCGAAGGGGGCUCUUGCAGGCGGAGGACAUGGUGGAAUGGUGAAGAGGCGGUAUGGUAGCCGUUGGUGUAUGGCUGGGCAGAAUUUGGAAACCCUAGUUUUGGUUUUUACGGGAAACCAGGAUUAGGAAACUCUAAUUUUGGCUCUUACCGGAAAUCCAGUAUUAGGAGAACCUAAUUUGGGUGUCUUACAGGAAACCAUGGUUUCCGAUCCCGCCCAUGCCGUGUACCCAUGGCUUCUAUCCCCUUUUCAUAACCCACUUAAGUUUCCCGAUCCCGCCCUUGCCGUUUACGCAC	(((((.(((.(((....((.(((((.((((..(((((....(((((((((.((.((((.((((((.(((((((((((((((.....((((((((((((((((((((((((...))))))))))))))))............(((.((((...(((.((((((.((((((....)))))))))))).)))...))))..)))..))))))))....))))).)))))))))).)))))).)))))))))))))))...)))))...)))).)))..)).))....))).))).)))))
atr-miR8559	atr-mir8559	UGACACUGUAGUAGUCAACCCGUG	UAUAUAUAUAUAUAUAUGGGAAUGGAUCCUAUCAGCCCACGGGCGAACUGCUACAGUGUCAACCAACGGUCCAGAUUAAAUCUGGGCCGAUCUGAGGUCGUGACCAUUGGAUCGGACCCAUAUUCAAUUUGGGCCUUUGGCUGACACUGUAGUAGUCAACCCGUGGGCAAACAGGCUUCUUUCCUUCUAUAUAUAUAUAUA	..((((((((((((((.(((((.(((.(((....(((((((((...(((((((((((((((.((((.((((((((((.(((.((((((((((((((((....))).))))))))).)))).))).)))))))))).)))).)))))))))))))))...)))))))))....))).))).)))))..))))))))))))))
atr-miR8560	atr-mir8560	UCCACUUUAAACACUCAGCCU	UCGCUAGGUUGCUGAGUCCAAUAUGCCUUGAAUCAUGAAGCCGAACUGGUAUAUAGGCCAGGUUACAUAGAUCCACUUUAAACACUCAGCCUGCGCUAAUUCACCUAGUAAGGAUUUCCCUCCAAAACACGAAGACAACAAAGAAAAAUACAAGUUAGAUACCAGUUCAGCUUCGUGUUUCGGAGGAAAUCCUUACUAGGUGAAUUAGUGCAGGCUGAGAGUUUAAAGUGGAUCUAUGUAAUCUGGUUUUUUUUUUUUUCUUCAGUUAAAGAGGUUUUGCUGCUUGGAAGAGUUGUGUGG	.((((((.((.((((((.(((...(((((......(((((..(((.........(((((((((((((((((((((((((((((.(((((((((((((((((((((((((((((((((((.(((.((((((((((..(((.........................)))...)))))))))).)))))))))))))))))))))))))))))))))))))).))))))))))))))))))))))))))))).....)))..)))))......))))).)))..))))))..)).))).))).
atr-miR8561.1	atr-mir8561	UGACAUUGUUGUCGGCUCACUACU	AGGCAAUAACAAUUUCAUGGACUAGCUCCAACUGUUUUUGUUAAGCUGCAAUUAAUGUGUGACAUUGUUGUCGGCUCACUACUAGUUAUUCGAUGUAUAUGGGGACUAACAUCCUUCCUAUCUUAAUUAGACAACUUGGCAGUGAGCUGACAAUAAUGUCACACAUUAAUUAUGGCCUAACAAGAACAAUUGGUGCUAGUCUUUGACAUUGUCGUCU	((((....(((((.(((.((((((((.((((.(((((((((((.((((.(((((((((((((((((((((((((((((((.((((((.((.(((....(((((((.........)))))))....))).)).))).))).))))))))))))))))))))))))))))))).)))).))))))))))).)))).)))))))).))).))))).))))
atr-miR8561.2	atr-mir8561	AAUGUCACACAUUAAUUAUGGCCU	AGGCAAUAACAAUUUCAUGGACUAGCUCCAACUGUUUUUGUUAAGCUGCAAUUAAUGUGUGACAUUGUUGUCGGCUCACUACUAGUUAUUCGAUGUAUAUGGGGACUAACAUCCUUCCUAUCUUAAUUAGACAACUUGGCAGUGAGCUGACAAUAAUGUCACACAUUAAUUAUGGCCUAACAAGAACAAUUGGUGCUAGUCUUUGACAUUGUCGUCU	((((....(((((.(((.((((((((.((((.(((((((((((.((((.(((((((((((((((((((((((((((((((.((((((.((.(((....(((((((.........)))))))....))).)).))).))).))))))))))))))))))))))))))))))).)))).))))))))))).)))).)))))))).))).))))).))))
atr-miR8562a	atr-mir8562a	UCGGAAUGAUCUGAAAUUUGGAGC	CCUAUAGGCGAAAAUGAACACUGAUUUCGCCUACCCUCAUCACCGUCCAAAGUUCAUCGCACGGUCACAAUUGUUUGGUAGUGUUUCAUUUUUAAUUUUUUUUUUUUACAAAUCGGAAUGAUCUGAAAUUUGGAGCAUGUAUUCAUUAAAAAUAAGCAAAACUAGGAAAAAUAUAAAAAAAAAAAAUUACAUGAAAUAAAUUGACCAAAAUACCAUCGAAAAGUCUCAAGGGUAUUUUGGUCAAUUUUGUUUUCGUGAAUUAUUUGUUUUAUAUUUUCAUUAGGUGCGUCUCACUAAGAUGUACACACGUUCCAAAUUUUAGAUCAUUCCGAUUCGUAGAAAAAAAAAUGAAAAAUGAAACAUUACCGAACAAUCGUGACCGUGCGAUGAAAUAUAGAC…	((((((((.(((((((((((.(((((((((...((((((((((((((.....((((((((((((((((.((((((((((((((((((((((((...(((((((((((((.((((((((((((((((((((((((((.(((.....................((((..(((((((((((..(((.((((.(((((((.(((((((((((((((((...((......))...)))))))))))))))))...))))))))))).))).)))))))))))..))))((((((((.....))))))))))).)))))))))))))))))))))))))).)))))))))))))..)))))))))))))))))))))))).)))))))))))))))).....)))…
atr-miR8562b	atr-mir8562b	UCGGAAUGAUCUGAAAUUUGGAGC	AACGCCUAUAGGUAAAAAAGAACAGUGAUUUCGCCUACCCUCAUCACCGUCCAAAGAUCAUCGCAUGGUCACGAUUGUCUGAUAGUGUUUCAUUUUUUAUUUUUUCUACAAAUCGGAAUGAUCUGAAAUUUGGAGCGUAUGUUCAUAAAAAAUAGGGAAUCUACGAAAAAUAUCAAAAAAAUAUUUUACAUGAAAUAAAUUGACCAAAAUAAUCCGAAAAAGUUUCAAGGAUAUUUUGGUCAAUUUAUUUUUUGUUAAUUAUUUUUUAUAUAUUUUUAUUAGGUGCGUCUCACUAAAAUGUACACACACUCCAAAUUUCAGAUCAUUCCGAUUUGUAGAAAAAACAUGAAAUUACUAGACAAUCGUGACCGUACGAUGAACUUUGGACGGUGAUGAACA…	(((.(((.(((((.((((.((((((((((((((.......((((((((((((((((.((((((.((((((((((((((((...((((((((((......((((((((((((((((((((((((((((((((((((.((.(((.(((.......(((..(((((..((((((((..((((((((.((.(((.((((((((((((((((((((.(((.............))))))))))))))))))))))).))).)).))))))))..))))))))..)))))...))).......))).))).)).)))))))))))))))))))))))))))))))))))).)))))).)))))))))))))))))))).)))))).))))))))))))))))...…
atr-miR8562c	atr-mir8562c	UCAGAAUGAUCUGAAAUUUGGAGC	CGGUCAGAGUUGUCUAAUAGUUUUUUAAUUUUUAUUUUUUUUCUAUAAAUCAGAAUGAUCUGAAAUUUGGAGCGUGUGUUCAUAAAAAAUAGGAUAAUCUAAUAAAAAUAUAAAAAUAAAUAGACUAAAAUUCCUCUGAAAAUUUGUGAGAGUAUUUUGGUCAAUUUAUAUUUUGAAAUUUUUUUUUUCAUAUUUUUAUUAAUUGUCUCUCACUAAGAUGUACACGCACUCCAAAUUUCAGAUCAUUCCGAUUUAUAGAAAACAAAUAAAAAUUGAAAUACUAGCGUACAAUCGUGACCG	((((((..(((((....((((.(((((((((((((((.(((((((((((((.((((((((((((((((((((.((((((.(((.......((((((((.((((((((((((....((((((.(((((((((..((((.(.......).)))).))))))))).)))))).....((((.......)))))))))))))))))))))).)).......))).)))))).)))))))))))))))))))).))))))))))))).))))))))))))))).))))....)))))..))))))
atr-miR8563	atr-mir8563	CUCCAUACUCUAAGCUGUUAGAAU	UUGUAAUUUGUGGAACAUUAAUUAGACAGAUGAAAGAUGCAACAUGAAAUGAAAUACAAGGAAAACGAGAUCAUCGUCAUCCAUCAAUUUCCUUUGCUUUUGCCCUUUUCCACUUAGUUUCUUGUACGCAUGCUAUGUUAACUCUCCCUCGCAUAACUGUAUUCAUUAACUCCAUACUCUAAGCUGUUAGAAUUGCUACAUUCCAUGUGGCUAGACGAAUUCCAAGAGAAUAGGAUUUGUCGAGUCACAUGGAAUGUAGGAACUCUAACAGGUAAGAGUACGGAGUUAGUAGAUACAAUGAGGCGAAGUAGAAUUAACAUAGUAUGUGCCUAUAGGAAAUUAAGUGGAAAGAGGCAAAAGCUAAGGAAAUUAAUAGAUGAUGAUGAUUGCAUUUUCCUU…	.(((((((((((((((((((((((...((((.(((...(((((((((((((......((((((((.(.(((((((((((((.((.(((((((((.(((((((((.((((((((((((((((((((((((((((((((((((.(((.(.((((.....((((((.(((((((((.((((((.(.((((((((.((.(((((((((((((((((.(((((((((..........))))))))).))))))))))))))))).)).)))))))).).)))))).))))))))).)))))).....)))).).))).)))))))))))))))..))))))))))))))))))))).))))))))).))))))))).)).))))))))))))).).))))))))…
atr-miR8564	atr-mir8564	AGCUGUUGGGCUCAUAUGUUCAUA	UAUAUAUACGAAAAAAGCUGGGAUUAGCUCACUAAUUCAUAUGAACAUAUGAGUCCAACGGUCCAGAAUGAAUCUGGGCCGAUCCGACGGUCUCGACUCCAUUUCGUGUUUGAAUUUUAAUUUUUUUUUUUACACAUCCAAAUCAUUUGAUGUUUUUUUUUCAUCAAGGUGUACUCAAUUUUGGAUUUGUAGAAAAAAAAUUAAAAUUCAAACACUAUCGAACAUCGAUGAUCGUUAGAUCAAUUCAUAUUCAAUUUGAGCUGUUGGGCUCAUAUGUUCAUAUGAGCUAGUGGGUUAAUCCUAGCUUUAUAUAUAUAUAUA	((((((((.....(((((((((((((((((((((.(((((((((((((((((((((((((((.((((.(((((.((((..((((.(((((((((((.........(((((((((((((((((((((((((.(((.(((((((...(((((((.........)))))))...........))))))).)))))))))))))))))))))))))))).........)))).))))))).))))..)))).))))).)))).))))))))))))))))))))))))))).))))))))))))))))))))).....))))))))
atr-miR8565a	atr-mir8565a	UUGGCACAGAUCUCUAGAAAAGUU	UAUAUAUAUAUAGAGUAAUGAUCCUAUGAGACUUUCCCACACCCAUGUGUGUAGGACCUCAAAGGUUCACCAUUAAAUUUGGCACAGAUCUCUAGAAAAGUUAUCACAUGGGUGUGGGACUUGACUUUUCUAGAUAUCUGUGCCAAAUUUAGUGGUGAUCCUUUGGGGUCCUACACACAUGGGUGUGGAAGGGUCUCUCAAGGUCAUUUCCCAUAUAUAUAUA	(((((((((((.(.(.(((((((....((((((((.(((((((((((((((((((((((((((((.(((((((((((((((((((((((.((((((((((((((((((....)))))....))))))))))))).))))))))))))))))))))))).))))))))))))))))))))))))))))).))))))))....))))))).)).)))))))))))
atr-miR8565b	atr-mir8565b	UUUGGCACAGAUCUCUAGAAAAGU	AGGAAUAGACAACUACUAUUUGUUAAUUAAAUAAAGAGAAAUGACACUAUAAGACCCUCCCACACCCAUGUGAGUAGGACCCCAAAGGAUCACCAUUAAAUUUGGCACAGAUCUCUAGAAAAGUUAUCACAUGGGUGUGGGACUUGACUUUUCUAGAGAUCUGUGCCAAAUUUGAUGGUGAUCAUUUGGGGUCCUACUCCCAUGGGUGUGGGAGGGUCUCAUAGGGUCAUUACUCUUAAAUAAAUUUACUAAAUAAAUAAUUAAAUUAUUAUUGCU	..((((((.......))))))((.((((.....(((((.((((((.((((.(((((((((((((((((((.(((((((((((((((.((((((((((((((((((((((((((((((((((((((((((((....)))))....))))))))))))))))))))))))))))))))))))))).))))))))))))))).))))))))))))))))))).)))).)))))).))))).....)))).))......((((((......))))))...
[truncated: 4,851 more rows]
