# Supplementary material for: miRLocator: Machine Learning-Based Prediction of Mature MicroRNAs within Plant Pre-miRNA Sequences
Source: PLoS One. 2015 Nov 11;10(11):e0142753. doi: 10.1371/journal.pone.0142753 (PMC4641693; doi:10.1371/journal.pone.0142753)
Supplement: S2 Table — (XLS) [file pone.0142753.s004.xls]

## Sheet: featurelist
No.	Feature	Description	ratio=1:1		ratio=1:5		ratio=1:10		ratio=1:50
			ImportanceScore	order	ImportanceScore	order	ImportanceScore	order	ImportanceScore	order
1	miRNALen	miRNA length	0.00350491	55	0.00395609	53	0.00428222	48	0.00459757	37
3	MFE	Minimum free energy (MFE) of duplex	0.00507267	29	0.00408221	45	0.00450135	41	0.00489522	29
4	mlBulge	Maximal length of miRNA without bulge in duplex	0.00882137	10	0.00722837	12	0.00662732	10	0.00504544	26
5	bpNum	Number of base pairs in duplex	0.020341	1	0.0121772	3	0.00948318	3	0.0060489	11
6	dist2loop	Distance of the duplex to the terminal loop	0.00432333	37	0.00466765	32	0.00478644	27	0.0041544	60
7	dist2Helix	Distance of the duplex to the start of helix	0.00737276	16	0.00466796	31	0.00455488	38	0.0048648	31
8	numInLoop	Number of loops in duplex	0.00687072	18	0.00202432	244	0.00127485	317	0.000720168	342
9	numBulges	Number of bulges in duplex	0.00516214	26	0.00529304	22	0.00475754	30	0.00386194	69
10	start_20Mer	Presence and start position of a perfect base pairs with 5, 10, 20nt	0.00138704	305	0.00244707	174	0.00243251	180	0.00220992	229
11	persent_20Mer		0.0035011	56	0.00590528	15	0.00571418	17	0.00336736	93
12	start_10Mer		0.00422016	40	0.00406632	46	0.00395953	62	0.00376141	76
13	persent_10Mer		0.0110775	8	0.00789884	7	0.00590878	13	0.0032779	103
14	start_5Mer		0.00449549	35	0.00374496	65	0.00342245	90	0.00294266	138
15	persent_5Mer		0.0014587	301	0.00036633	351	0.000228469	353	0.000129716	355
16	numBP_Win8	Average number of base pairs by scanning duplex with a window of length 4, 6, and 8nt	0.0135078	5	0.0102079	5	0.00803891	5	0.00541944	16
17	numBP_Win6		0.018334	3	0.0126344	2	0.00969766	2	0.00626243	6
18	numBP_Win4		0.0196925	2	0.0151405	1	0.010265	1	0.00649653	4
19	A_content	A, C, G, U content of miRNA sequence	0.00256933	129	0.00313305	104	0.00345287	87	0.00408438	63
20	C_content		0.00285971	97	0.00348035	80	0.00393982	66	0.00426017	54
21	G_content		0.00300939	82	0.00359871	73	0.00426097	52	0.00441712	43
22	U_content		0.00286467	96	0.00343356	86	0.00406632	58	0.00435603	49
23	AA_content	Frequency of 16 dinucleotides	0.00281979	99	0.00327	97	0.00337626	96	0.00372438	78
24	AC_content		0.00273361	114	0.00345744	82	0.00394021	65	0.00456792	38
25	AG_content		0.00300609	83	0.00420789	40	0.00492603	23	0.00598461	12
26	AU_content		0.00323667	65	0.00343754	85	0.00378016	77	0.00414872	61
27	CA_content		0.00304648	76	0.00401339	51	0.00457436	37	0.00531432	19
28	CC_content		0.00252087	136	0.0035041	78	0.00387513	71	0.00433377	51
29	CG_content		0.00272797	115	0.00328682	96	0.00330116	102	0.00363427	82
30	CU_content		0.0026022	126	0.00347637	81	0.00378281	76	0.00437955	48
31	GA_content		0.00301214	79	0.00437613	37	0.00529533	21	0.00622871	7
32	GC_content		0.00279216	103	0.00404059	48	0.00448634	42	0.00464194	34
33	GG_content		0.00345916	58	0.00424463	39	0.00459741	36	0.00514903	22
34	GU_content		0.00278981	104	0.00365485	70	0.00398207	60	0.00442152	42
35	UA_content		0.00302926	77	0.0034964	79	0.00365398	82	0.00397915	66
36	UC_content		0.00288624	94	0.00404971	47	0.00467246	34	0.0050121	27
37	UG_content		0.00278824	105	0.00390606	56	0.0043911	43	0.0050466	25
38	UU_content		0.00281792	100	0.00330165	95	0.00342448	89	0.00399369	65
38	BulgeAtStart_u3	Presence of bulges around start and end of the miRNA within region [-3,3]	0.00430664	38	0.00583102	16	0.00559716	18	0.0048075	33
39	BulgeAtStart_u2		0.00244526	144	0.00260082	158	0.00223715	212	0.00206535	268
40	BulgeAtStart_u1		0.00214176	186	0.00212319	218	0.0022763	200	0.00247829	186
41	BulgeAtStart_0		0.00288748	92	0.002941	121	0.00274902	149	0.00228808	212
42	BulgeAtStart_d1		0.00618725	20	0.00290738	126	0.0023083	194	0.00163264	289
43	BulgeAtStart_d2		0.00827454	12	0.00461318	33	0.00324196	107	0.00164271	288
44	BulgeAtStart_d3		0.00400006	43	0.00242225	176	0.00212732	235	0.00199085	277
45	BulgeAtEnd_u3		0.0113338	7	0.0057453	19	0.0045438	40	0.00317543	111
46	BulgeAtEnd_u2		0.0118104	6	0.00666379	14	0.00474936	31	0.00253302	177
47	BulgeAtEnd_u1		0.0159671	4	0.00845182	6	0.0058351	14	0.00267614	163
48	BulgeAtEnd_0		0.00252003	137	0.0029886	116	0.00322135	108	0.003022	130
49	BulgeAtEnd_d1		0.00252913	135	0.00304949	109	0.00311009	113	0.00328494	101
50	BulgeAtEnd_d2		0.0022121	177	0.00253661	168	0.00253677	170	0.00251823	179
51	BulgeAtEnd_d3		0.00233674	156	0.00269728	145	0.00273488	152	0.00270566	161
52	A.	MonoSeqStructFeatures: Number of different combinations of four nucleotides (A,C,G,U) and three structure-symbols ("(", ")", "."). One more feature for undefined combinations.	0.00265094	121	0.00335581	89	0.00358712	84	0.00395943	67
53	A(		0.000149167	361	8.79925e-05	363	8.04759e-05	365	3.25765e-05	378
54	A)		0.00768813	13	0.00475723	29	0.00397215	61	0.00327985	102
55	C.		0.00524924	25	0.00493121	24	0.00531979	20	0.00529563	20
56	C(		0.000176346	356	0.000143968	358	9.5629e-05	360	7.8097e-05	359
57	C)		0.00397575	45	0.00313112	105	0.00299183	123	0.00284461	149
58	G.		0.00398651	44	0.00478741	27	0.0047842	28	0.00488921	30
59	G(		0.000289181	352	0.000157909	356	9.0126e-05	362	7.26674e-05	363
60	G)		0.0031555	71	0.00267897	146	0.00246652	176	0.00220428	230
61	U.		0.00296256	85	0.00374157	67	0.00379771	73	0.00420411	57
62	U(		0.000171069	357	8.40827e-05	365	8.57457e-05	363	3.79511e-05	377
63	U)		0.0104365	9	0.00581481	17	0.00481698	25	0.00316892	113
64	others		1.17031e-05	396	3.72053e-05	381	4.95654e-05	370	6.75555e-05	364
65	AA((	DiSeqStructFeatures:Number of different combinations of 16 dinucleotides and nine di-structure-symbols. One more feature for undefined combinations.	0.00287362	95	0.00318452	101	0.00335467	99	0.00370121	80
66	AA()		0	438	0	425	0	430	0	403
67	AA(.		0.00165733	287	0.00169987	286	0.00195356	263	0.00215426	249
68	AA)(		0	422	0	426	0	427	0	413
69	AA))		6.00465e-06	397	1.78116e-06	398	6.53508e-07	399	2.57168e-06	398
70	AA).		0.000124464	363	8.73239e-05	364	0.000115132	358	6.68185e-05	365
71	AA.(		0.00164875	289	0.00166557	288	0.0018193	279	0.00208129	262
72	AA.)		0	425	0	427	0	426	0	425
73	AA..		0.00274042	112	0.00153376	295	0.00113634	330	0.00105114	332
74	AC((		0.0029202	89	0.00383581	59	0.0042428	53	0.00497204	28
75	AC()		0	427	0	428	0	424	0	426
76	AC(.		0.00151062	299	0.0020433	239	0.0022913	197	0.00273976	158
77	AC)(		0	432	0	429	0	423	0	427
78	AC))		4.55708e-05	375	2.11758e-05	391	3.16556e-05	382	2.51254e-05	382
79	AC).		1.4863e-06	400	0	430	0	422	0	428
80	AC.(		0.00185583	242	0.00243069	175	0.00262692	162	0.00316956	112
81	AC.)		5.54718e-05	373	7.20983e-05	368	6.74088e-05	367	6.55432e-05	366
82	AC..		0.00208899	195	0.000858691	340	0.000860839	338	0.000800635	338
83	AG((		0.00300965	81	0.00477489	28	0.00533432	19	0.00641154	5
84	AG()		0	434	0	432	0	419	0	429
85	AG(.		0.00139585	304	0.00186062	269	0.00213729	232	0.00262426	167
86	AG)(		0	440	0	433	0	417	0	430
87	AG))		3.26449e-05	379	2.3227e-05	390	2.40226e-05	388	1.07401e-05	395
88	AG).		0.000162751	359	0.000112769	361	0.000138461	355	9.556e-05	356
89	AG.(		0.00184574	246	0.0020259	242	0.0022187	215	0.00263224	166
90	AG.)		0.000110283	367	7.75534e-05	367	6.84804e-05	366	5.68265e-05	367
91	AG..		0.00174808	262	0.00078816	342	0.000777482	341	0.000779021	340
92	AU((		0.0028151	101	0.00345078	83	0.00378309	75	0.00438882	47
93	AU()		0	420	0	434	0	413	0	431
94	AU(.		0.00221317	176	0.00189102	262	0.00198729	258	0.00213169	258
95	AU)(		0	408	0	435	0	416	0	432
96	AU))		4.42666e-05	376	4.71352e-05	375	1.43217e-05	393	2.14897e-05	385
97	AU).		0	403	0	436	0	418	0	440
98	AU.(		0.00187143	238	0.00202043	245	0.00222781	213	0.00241483	193
99	AU.)		3.78111e-05	377	2.98836e-05	386	4.46832e-05	375	2.68764e-05	381
100	AU..		0.00554791	24	0.00207821	230	0.00153683	292	0.00113182	329
101	CA((		0.00359361	53	0.00470484	30	0.00484637	24	0.00542886	15
102	CA()		0	409	0	437	0	420	0	433
103	CA(.		0.00178057	258	0.00219968	205	0.00236047	185	0.0026132	169
104	CA)(		0	416	0	438	0	421	0	434
105	CA))		6.46594e-05	372	2.4155e-05	389	1.41913e-05	395	2.09302e-05	386
106	CA).		3.142e-05	381	3.20912e-05	384	2.72718e-05	386	2.40248e-05	384
107	CA.(		0.00144315	302	0.00167212	287	0.00203807	249	0.00264419	165
108	CA.)		0	402	0	439	0	425	7.63866e-07	400
109	CA..		0.00261172	124	0.00136887	305	0.00120969	325	0.00133218	315
110	CC((		0.00308473	74	0.0037027	68	0.00404735	59	0.00433843	50
111	CC()		0	411	0	424	0	415	0	435
112	CC(.		0.00162493	291	0.0022281	199	0.0023179	192	0.00300978	131
113	CC)(		0	405	0	422	0	429	0	436
114	CC))		1.60086e-05	389	3.04657e-05	385	3.26069e-05	380	1.79615e-05	389
115	CC).		3.06687e-05	382	3.82296e-05	380	2.81778e-05	385	3.25124e-05	379
116	CC.(		0.00133569	308	0.00174074	285	0.00182011	278	0.00232012	209
117	CC.)		1.88749e-05	388	2.93902e-05	387	2.01413e-05	391	1.44721e-05	392
118	CC..		0.00117641	328	0.000601644	346	0.000630155	344	0.00061511	345
119	CG((		0.00301092	80	0.00362497	71	0.00394887	64	0.0043166	52
120	CG()		0	414	0	405	0	431	0	437
121	CG(.		0.00100416	346	0.00103756	337	0.00113618	331	0.00135985	312
122	CG)(		1.55611e-05	391	2.48555e-05	388	3.56225e-05	379	4.69595e-05	372
123	CG))		0.000113457	366	0.0001338	360	9.86441e-05	359	8.79206e-05	357
124	CG).		1.21591e-05	395	2.0209e-05	392	2.3414e-05	389	1.43993e-05	393
125	CG.(		0.00155442	295	0.00166253	289	0.00179406	283	0.00200731	275
126	CG.)		1.23296e-05	393	1.7444e-05	394	1.42185e-05	394	1.65095e-05	391
127	CG..		0.000489775	351	0.000448993	350	0.000473416	350	0.000538502	349
128	CU((		0.0034764	57	0.00435359	38	0.00478737	26	0.00509206	23
129	CU()		0	435	0	421	0	432	0	439
130	CU(.		0.00147391	300	0.00153743	294	0.0015087	293	0.00187589	284
131	CU)(		0	433	0	406	0	433	0	424
132	CU))		2.72647e-05	385	1.91546e-05	393	1.8693e-05	392	2.03331e-05	387
133	CU).		3.54919e-05	378	5.37925e-05	374	4.86111e-05	372	4.84498e-05	370
134	CU.(		0.00187724	235	0.00225525	194	0.0024242	182	0.00298115	135
135	CU.)		0	421	0	440	4.90131e-07	401	0	423
136	CU..		0.00187909	234	0.00107412	335	0.000918479	337	0.000932163	333
137	GA((		0.00322625	66	0.00488979	25	0.00609534	12	0.00690644	2
138	GA()		0	419	0	408	0	440	0	421
139	GA(.		0.00159538	294	0.0020029	248	0.00224307	208	0.00262227	168
140	GA)(		0	410	0	409	0	434	0	405
141	GA))		0.000241608	353	0.000183301	354	0.000126943	356	7.37134e-05	361
142	GA).		1.23219e-05	394	1.27434e-05	395	2.13982e-05	390	1.41988e-05	394
143	GA.(		0.00117829	327	0.00154711	292	0.00169589	287	0.00198672	278
144	GA.)		2.10548e-05	387	5.53597e-05	372	4.48887e-05	374	4.09291e-05	375
145	GA..		0.00174415	264	0.00102972	338	0.0009793	336	0.00105907	331
146	GC((		0.00310861	72	0.00446761	35	0.00478298	29	0.00508962	24
147	GC()		0	407	0	410	0	435	0	407
148	GC(.		0.00171111	275	0.00188096	264	0.0020409	247	0.00246565	188
149	GC)(		0	417	0	411	0	436	0	408
150	GC))		8.21703e-05	370	6.48457e-05	369	5.83274e-05	368	4.7682e-05	371
151	GC).		3.18688e-05	380	4.3817e-05	377	4.27029e-05	377	5.05795e-05	369
152	GC.(		0.00107181	337	0.00142286	300	0.00168302	288	0.00207468	266
153	GC.)		3.01568e-05	383	4.41929e-05	376	4.6622e-05	373	4.29593e-05	374
154	GC..		0.00128169	311	0.00060782	345	0.00054528	348	0.000566336	348
155	GG((		0.00321199	67	0.00416988	42	0.00470429	33	0.00515567	21
156	GG()		0	423	0	412	0	437	0	409
157	GG(.		0.00113607	334	0.00142375	299	0.00155531	290	0.00191834	282
158	GG)(		0	424	0	413	0	438	0	410
159	GG))		0.000122716	364	5.50889e-05	373	4.91757e-05	371	5.28471e-05	368
160	GG).		0	426	5.34349e-07	402	0	439	0	411
161	GG.(		0.0012143	319	0.0014391	296	0.00159767	289	0.00177269	285
162	GG.)		2.54794e-06	399	1.52671e-06	399	1.3677e-06	398	0	404
163	GG..		0.000606825	350	0.000673006	344	0.000624817	345	0.000769893	341
164	GU((		0.00273822	113	0.00376913	61	0.00408853	56	0.00440772	44
165	GU()		0	428	0	414	0	428	0	412
166	GU(.		0.00165952	286	0.00180251	277	0.00205991	244	0.00250402	183
167	GU)(		0	429	0	415	0	414	0	414
168	GU))		0.000113727	365	5.89743e-05	370	4.46368e-05	376	3.91835e-05	376
169	GU).		0	430	1.0687e-06	400	0	411	4.58319e-07	401
170	GU.(		0.00118802	325	0.00130204	315	0.00139786	299	0.00153888	291
171	GU.)		0.000148299	362	9.58749e-05	362	9.43068e-05	361	7.32596e-05	362
172	GU..		0.00104267	343	0.000598405	347	0.000532521	349	0.00059091	346
173	UA((		0.0027487	111	0.00303721	110	0.00347809	85	0.00381417	74
174	UA()		0	436	0	416	0	408	0	415
175	UA(.		0.00166116	285	0.00174982	284	0.00178095	284	0.00191445	283
176	UA)(		0	437	0	417	0	407	0	416
177	UA))		1.23901e-05	392	1.08911e-05	396	6.70852e-06	397	6.46634e-06	396
178	UA).		4.26281e-06	398	9.09445e-06	397	9.72739e-06	396	6.24942e-06	397
179	UA.(		0.00129891	310	0.00127117	319	0.00124817	322	0.00145881	295
180	UA.)		1.4863e-06	401	5.34349e-07	401	4.90131e-07	400	1.22219e-06	399
181	UA..		0.00296989	84	0.00142546	298	0.00111215	332	0.000903824	334
182	UC((		0.00428301	39	0.00571004	20	0.00573211	16	0.00618713	8
183	UC()		0	439	0	418	0	406	0	417
184	UC(.		0.00197608	213	0.00179329	279	0.00179967	282	0.00205307	269
185	UC)(		0	431	0	419	0	410	0	418
186	UC))		5.45256e-05	374	3.92812e-05	379	3.10183e-05	383	2.48115e-05	383
187	UC).		0	412	0	420	0	412	0	419
188	UC.(		0.00133949	307	0.00157261	291	0.00180827	281	0.00224979	221
189	UC.)		8.78172e-05	369	0.000139422	359	0.00018997	354	0.000147275	353
190	UC..		0.00173197	268	0.00106382	336	0.000829604	340	0.000902749	335
191	UG((		0.00393401	46	0.00509965	23	0.00573364	15	0.00587401	14
192	UG()		0	404	0	403	0	409	0	420
193	UG(.		0.00153359	298	0.00140757	301	0.00154318	291	0.00172047	286
194	UG)(		0	406	0	407	0	402	0	402
195	UG))		0.000170782	358	0.000158292	355	8.36421e-05	364	7.50172e-05	360
196	UG).		3.01224e-05	384	3.63031e-05	382	2.83856e-05	384	1.79948e-05	388
197	UG.(		0.00173211	267	0.00193408	256	0.00215552	227	0.0025204	178
198	UG.)		9.40593e-05	368	8.02796e-05	366	3.18926e-05	381	4.6003e-05	373
199	UG..		0.00154056	297	0.000709442	343	0.000701114	342	0.00071921	343
200	UU((		0.00292653	87	0.00339968	88	0.00365443	81	0.00414307	62
201	UU()		0	418	0	431	0	403	0	406
202	UU(.		0.00143953	303	0.00177475	281	0.00171669	286	0.00209399	260
203	UU)(		0	413	0	423	0	404	0	422
204	UU))		8.10046e-05	371	5.55699e-05	371	3.87153e-05	378	2.96283e-05	380
205	UU).		0	415	0	404	0	405	0	438
206	UU.(		0.00229069	165	0.00190537	259	0.00187773	275	0.00223177	225
207	UU.)		2.58499e-05	386	3.4506e-05	383	2.5135e-05	387	1.75909e-05	390
208	UU..		0.004121	42	0.00154196	293	0.00143575	297	0.00132109	321
209	others		1.57063e-05	390	4.17295e-05	378	5.37757e-05	369	8.04685e-05	358
210	A...	tripleSeqStructFeatures: Number of 32 combinations of mononucleotide and triplet of structure-symbols. One more feature for undefined combinations.	0.0034459	60	0.00391718	54	0.00426944	51	0.00455245	39
211	C...		0.0024662	140	0.00263717	152	0.00288265	138	0.00308047	123
212	G...		0.00219445	181	0.00252255	170	0.00283401	142	0.00311276	117
213	U...		0.00466834	34	0.00233015	186	0.00193013	269	0.00150406	293
214	A(..		0.00227561	167	0.00256048	164	0.00266989	157	0.00287301	146
215	C(..		0.000217113	355	0.000344679	352	0.000374137	351	0.000422362	351
216	G(..		0.00316071	70	0.00204766	236	0.0018696	276	0.00158964	290
217	U(..		0.00504435	31	0.00203216	241	0.00143749	296	0.000867874	337
218	A((.		0.00754046	14	0.00756839	9	0.00718897	7	0.00613849	9
219	C((.		0.00220709	179	0.00256992	160	0.00278159	147	0.00310872	118
220	G((.		0.00209438	192	0.00253194	169	0.00263879	161	0.00294771	137
221	U((.		0.00182524	248	0.00157619	290	0.00147777	295	0.00149205	294
222	A.((		0.00212842	188	0.00246409	171	0.0026237	164	0.00299462	134
223	C.((		0.000695695	349	0.000568407	349	0.000603821	347	0.000697819	344
224	G.((		0.00167317	282	0.00112792	333	0.00108775	334	0.00113768	328
225	U.((		0.00350668	54	0.00123492	323	0.000836685	339	0.000523505	350
226	A(((		0.00681572	19	0.00741102	10	0.00690517	9	0.00588046	13
227	C(((		0.00235322	155	0.00276273	140	0.00297765	128	0.00324439	105
228	G(((		0.00187287	237	0.00224727	197	0.0022599	204	0.00246059	189
229	U(((		0.0013736	306	0.0011409	332	0.00109919	333	0.00118301	327
230	A.(.		0.00231003	162	0.00261147	155	0.0027165	154	0.00303692	128
231	C.(.		0.000760774	348	0.000597603	348	0.000617621	346	0.000784485	339
232	G.(.		0.00100576	345	0.000987934	339	0.00105188	335	0.00106528	330
233	U.(.		0.00232676	160	0.000807109	341	0.000674756	343	0.000583907	347
234	A..(		0.0038698	47	0.00439473	36	0.00454733	39	0.00462441	36
235	C..(		0.0026881	117	0.00297637	117	0.00295363	134	0.0029236	140
236	G..(		0.00220794	178	0.00228584	191	0.00241136	184	0.00271905	159
237	U..(		0.00375653	51	0.00202467	243	0.00203478	252	0.00171787	287
238	A(.(		0.00277756	107	0.00326626	98	0.00304849	121	0.00329409	98
239	C(.(		0.00015432	360	0.000221942	353	0.000273367	352	0.000357583	352
240	G(.(		0.00419627	41	0.00225195	195	0.00175922	285	0.00141432	301
241	U(.(		0.00582956	21	0.00205577	235	0.0014892	294	0.000884982	336
242	other		0.000224472	354	0.000157778	357	0.000124371	357	0.000135782	354
243	MiRNAStartPos_up5	Entropy values around start and end of the miRNA in range [-5,5]	0.00324083	63	0.00351907	77	0.00378808	74	0.00405392	64
244	MiRNAStartPos_up4		0.00292186	88	0.00300986	113	0.00338722	93	0.00374768	77
245	MiRNAStartPos_up3		0.00255216	133	0.00292481	125	0.00321119	109	0.00354586	86
246	MiRNAStartPos_up2		0.0025476	134	0.00303504	111	0.00336358	97	0.00354778	85
247	MiRNAStartPos_up1		0.00284223	98	0.00282471	134	0.00279918	145	0.00311813	116
248	MiRNAStartPos		0.00363736	52	0.00282931	133	0.00281202	144	0.00281087	152
249	MiRNAStartPos_down1		0.0051454	27	0.00390949	55	0.0033337	100	0.0030349	129
250	MiRNAStartPos_down2		0.00505813	30	0.00412268	44	0.00369384	80	0.00307223	125
251	MiRNAStartPos_down3		0.00562399	23	0.00419721	41	0.00361552	83	0.00320139	107
252	MiRNAStartPos_down4		0.00379695	49	0.0037419	66	0.00344086	88	0.00328844	100
253	MiRNAStartPos_down5		0.00324068	64	0.00335083	91	0.0031947	110	0.0031844	110
254	MiRNAEndPos_up5		0.00730069	17	0.00575582	18	0.0046033	35	0.00347423	88
255	MiRNAEndPos_up4		0.00746049	15	0.00555116	21	0.00436279	44	0.00337266	92
256	MiRNAEndPos_up3		0.00498077	33	0.00481792	26	0.00374136	78	0.00318815	109
257	MiRNAEndPos_up2		0.00379147	50	0.00330503	94	0.00295916	130	0.00287965	145
258	MiRNAEndPos_up1		0.00236704	154	0.00259653	159	0.0028892	137	0.0030937	119
259	MiRNAEndPos		0.00241033	148	0.0027192	142	0.00295553	131	0.00336429	94
260	MiRNAEndPos_down1		0.00247792	139	0.00334378	92	0.00339188	92	0.00381022	75
261	MiRNAEndPos_down2		0.00318053	69	0.00403498	49	0.0043437	45	0.00464182	35
262	MiRNAEndPos_down3		0.0029413	86	0.00384271	58	0.00427896	49	0.00445849	41
263	MiRNAEndPos_down4		0.00319419	68	0.00376588	62	0.00433615	46	0.00439106	46
264	MiRNAEndPos_down5		0.00343147	61	0.00416682	43	0.00427453	50	0.00451184	40
265		Nucleotide type around start of the miRNA(5p) within the [-5, 5] region. A, C, G and U are encoded with 0001, 0010, 0100, and 1000, respectively.	0.00288655	93	0.00402115	50	0.00417094	54	0.00384503	70
266			0.00239987	150	0.00239493	178	0.00234462	188	0.0021893	237
267			0.00205578	201	0.00273929	141	0.00310609	115	0.00333578	95
268			0.00233372	158	0.00264976	150	0.00284636	141	0.00271655	160
269			0.00226106	170	0.00267014	147	0.00274164	150	0.00269105	162
270			0.00214031	187	0.00239577	177	0.00265297	158	0.00290255	142
271			0.00190668	230	0.0022262	200	0.00220732	219	0.00224041	224
272			0.00207628	198	0.00236235	181	0.00246803	175	0.00240889	196
273			0.00229442	164	0.00262022	153	0.00258275	166	0.00275548	156
274			0.0020863	196	0.00260634	156	0.00267439	156	0.00309329	120
275			0.00279612	102	0.00284421	130	0.00243917	179	0.00207293	267
276			0.00244722	143	0.00311241	106	0.0033153	101	0.00339221	90
277			0.00249739	138	0.00296349	120	0.00298007	126	0.00313902	114
278			0.00275061	110	0.00374538	64	0.00433204	47	0.00440106	45
279			0.00195021	221	0.00229116	190	0.00254114	169	0.0026635	164
280			0.00337389	62	0.00293399	124	0.00265109	159	0.00239783	198
281			0.00227769	166	0.0027186	143	0.00295496	132	0.00295517	136
282			0.0020814	197	0.00256969	161	0.00278005	148	0.00309318	121
283			0.00205513	202	0.00238404	179	0.00248181	174	0.00250385	184
284			0.00223677	173	0.00260526	157	0.00307169	119	0.00329177	99
285			0.00876396	11	0.0104804	4	0.00892686	4	0.00724347	1
286			0.00382542	48	0.00369892	69	0.00392764	67	0.00367456	81
287			0.00242827	145	0.00235709	183	0.00233595	190	0.0021368	253
288			0.00265249	119	0.00296582	119	0.00285858	140	0.00251598	181
289			0.00290837	90	0.00299793	114	0.00298367	124	0.00279799	153
290			0.00582582	22	0.00777464	8	0.00741014	6	0.00613721	10
291			0.00193947	225	0.00235493	184	0.00235991	186	0.00261032	170
292			0.00277076	108	0.00284178	131	0.00306246	120	0.00305801	126
293			0.00245248	142	0.00293614	122	0.00296649	129	0.00293342	139
294			0.00271937	116	0.00354722	75	0.00392364	68	0.00415958	59
295			0.00227542	168	0.00266325	148	0.00278415	146	0.0028475	148
296			0.00262063	123	0.00354339	76	0.00391909	69	0.00425765	55
297			0.00258203	127	0.00283033	132	0.00288053	139	0.00282983	151
298			0.00223158	174	0.00281682	136	0.00291619	135	0.00320455	106
299			0.00499768	32	0.00724584	11	0.00697653	8	0.0066055	3
300			0.00265141	120	0.00301635	112	0.0030946	116	0.00325632	104
301			0.00290668	91	0.0038301	60	0.00414113	55	0.00416227	58
302			0.00260923	125	0.00286113	129	0.00297952	127	0.00312878	115
303			0.00232362	161	0.00335183	90	0.00342076	91	0.00387973	68
304			0.00241472	147	0.00280152	138	0.00282554	143	0.00300052	132
305			0.0027571	109	0.0030688	108	0.00300959	122	0.00289904	143
306			0.00255955	131	0.00354782	74	0.0039583	63	0.00383536	72
307			0.00219951	180	0.00281811	135	0.00318077	111	0.00355446	84
308			0.0023274	159	0.00321093	100	0.00373427	79	0.00384136	71
309		Nucleotide type around end of the miRNA(5p) within the [-5, 5] region. A, C, G and U are encoded with 0001, 0010, 0100, and 1000, respectively.	0.00258104	128	0.00299225	115	0.00326649	103	0.00319823	108
310			0.00223101	175	0.00317555	102	0.00325031	105	0.00338657	91
311			0.00305278	75	0.00398572	52	0.00408065	57	0.00430166	53
312			0.00239	151	0.00280763	137	0.00298348	125	0.00308482	122
313			0.00301836	78	0.00331815	93	0.0031427	112	0.00305766	127
314			0.00310369	73	0.00344554	84	0.00337888	95	0.00381565	73
315			0.0025565	132	0.00362197	72	0.0039167	70	0.00421314	56
316			0.00256277	130	0.00308805	107	0.00345907	86	0.00362678	83
317			0.00344958	59	0.00340057	87	0.00325605	104	0.00258261	172
318			0.00265742	118	0.00255616	165	0.0026505	160	0.00256131	175
319			0.00278778	106	0.00385253	57	0.00502994	22	0.0053647	18
320			0.0051427	28	0.00672998	13	0.00629554	11	0.00541902	17
321			0.00226199	169	0.00288516	127	0.00310796	114	0.00331916	97
322			0.00237244	153	0.00317545	103	0.00336082	98	0.0037095	79
323			0.00240967	149	0.00293474	123	0.00324536	106	0.00332436	96
324			0.00233573	157	0.00297104	118	0.00307537	117	0.00286972	147
325			0.00438259	36	0.00452376	34	0.00384482	72	0.00278751	154
326			0.00238376	152	0.00286425	128	0.00307317	118	0.00348614	87
327			0.00246207	141	0.00375337	63	0.0047051	32	0.00481733	32
328			0.00225205	172	0.00323116	99	0.00338718	94	0.0034335	89
329			0.00216535	183	0.0026118	154	0.00272607	153	0.0028336	150
330			0.00264448	122	0.0025651	162	0.00242376	183	0.00202011	274
331			0.00189316	231	0.00236154	182	0.00268254	155	0.00275205	157
332			0.00216727	182	0.00269997	144	0.00295482	133	0.0030776	124
333			0.00242697	146	0.00265085	149	0.00260271	165	0.00244858	190
334			0.00185711	241	0.00246253	172	0.00254618	168	0.00289384	144
335			0.00200207	210	0.00211484	219	0.00243095	181	0.00258046	173
336			0.0020711	199	0.00264056	151	0.00274035	151	0.00278522	155
337			0.00204398	204	0.00244763	173	0.00251867	172	0.00247315	187
338			0.00202473	206	0.00229565	188	0.00231699	193	0.00242519	192
339			0.00198363	211	0.0019687	251	0.00199451	257	0.00203231	271
340			0.00229642	163	0.00276852	139	0.00289096	136	0.00299772	133
341			0.00212671	189	0.00256351	163	0.00262416	163	0.00291017	141
342			0.00216294	184	0.0022483	196	0.0022959	196	0.00241136	194
343			0.0018545	243	0.00217787	208	0.00235977	187	0.00251338	182
344			0.00214481	185	0.00230445	187	0.00252389	171	0.00256653	174
345			0.00205746	200	0.00255152	166	0.00248869	173	0.00260391	171
346			0.00195412	220	0.0020658	233	0.00216773	225	0.00240144	197
347			0.00180876	252	0.00213347	216	0.00220569	220	0.00229723	211
348			0.00203312	205	0.00255114	167	0.00255988	167	0.00251778	180
349			0.00225487	171	0.00237593	180	0.00245759	178	0.00255188	176
350			0.00181798	250	0.00204666	237	0.00214009	230	0.00231724	210
351			0.00187085	239	0.00207916	229	0.00216177	226	0.00232669	208
352			0.00196077	217	0.00233407	185	0.00246119	177	0.00249466	185
353		Nucleotide type around start of the miRNA(3p) within the [-5, 5] region. A, C, G and U are encoded with 0001, 0010, 0100, and 1000, respectively.	0.00113826	333	0.00132555	313	0.00131661	308	0.00137651	307
354			0.00121096	320	0.00125399	321	0.00128602	313	0.00137732	306
355			0.00103855	344	0.00120127	324	0.00119011	327	0.00133053	316
356			0.00127432	313	0.00134277	308	0.00138689	300	0.00137834	305
357			0.00120373	321	0.00125648	320	0.00127925	315	0.00137836	304
358			0.00123611	315	0.00127225	318	0.0012716	318	0.00142352	298
359			0.00105467	340	0.00115915	329	0.00117161	329	0.00128969	325
360			0.00129954	309	0.00138311	302	0.00138163	303	0.00140813	302
361			0.00113831	332	0.00136399	306	0.00128179	314	0.00137035	309
362			0.00118563	326	0.0013266	312	0.0012907	312	0.0013647	310
363			0.00107175	338	0.00114936	330	0.00123889	323	0.00130968	323
364			0.00119979	322	0.00130545	314	0.00138373	301	0.00142301	299
365			0.00115632	331	0.00127265	317	0.00126092	319	0.00144323	296
366			0.00121828	318	0.00119999	325	0.00131059	309	0.00127941	326
367			0.00104281	342	0.00114504	331	0.00120275	326	0.0013131	322
368			0.00119031	323	0.00142609	297	0.00134523	305	0.00151069	292
369			0.00112829	336	0.00133127	310	0.00130895	310	0.00137631	308
370			0.00118883	324	0.00119427	326	0.0013035	311	0.00132693	319
371			0.000997071	347	0.00117564	328	0.00121572	324	0.00133486	313
372			0.00127611	312	0.00138236	303	0.00140573	298	0.00142084	300
373			0.0011342	335	0.00135678	307	0.00135296	304	0.00132868	318
374			0.00126178	314	0.00130143	316	0.00127496	316	0.00133302	314
375			0.00106242	339	0.00112396	334	0.00118868	328	0.0013058	324
376			0.00123504	316	0.00132854	311	0.00132474	307	0.0014269	297
377			0.00116796	329	0.00137963	304	0.00132487	306	0.00136147	311
378			0.00116019	330	0.00117972	327	0.00125009	321	0.00132141	320
379			0.00104668	341	0.00124561	322	0.00126022	320	0.0013287	317
380			0.00121982	317	0.00134161	309	0.00138285	302	0.00138012	303
381			0.00187612	236	0.00206684	232	0.00224141	210	0.00228724	213
382			0.00174214	266	0.00180196	278	0.00194829	266	0.00207767	265
383			0.00162696	290	0.00190672	258	0.00194345	267	0.00216939	239
384			0.00188437	233	0.00216021	211	0.00221848	216	0.0022423	223
385			0.00184857	245	0.00213091	217	0.00224937	206	0.0023576	203
386			0.00179884	254	0.00207669	231	0.00208181	240	0.00216533	242
387			0.00160159	293	0.00187908	265	0.00196848	260	0.00215291	250
388			0.00172932	269	0.00208445	227	0.00207776	241	0.0020804	263
389			0.00211366	190	0.00224358	198	0.00225019	205	0.0023501	205
390			0.00171988	272	0.00186055	270	0.00203649	251	0.00213469	255
391			0.00166455	283	0.00196014	253	0.00202598	253	0.00227485	214
392			0.00192384	228	0.00210935	221	0.00218683	224	0.00216683	240
393			0.00197223	214	0.00221325	203	0.00224557	207	0.00226693	217
394			0.00170469	276	0.00187841	266	0.00200514	256	0.00215806	246
395			0.00172709	271	0.00181872	275	0.00201848	255	0.0021897	235
396			0.00180697	253	0.0020619	234	0.00212889	234	0.00226864	216
397		Nucleotide type around end of the miRNA(3p) within the [-5, 5] region. A, C, G and U are encoded with 0001, 0010, 0100, and 1000, respectively.	0.00193032	227	0.00208484	226	0.00211445	236	0.00219743	233
398			0.00174953	261	0.00176833	282	0.00189165	274	0.00207921	264
399			0.00179664	256	0.00201249	246	0.00203719	250	0.00217677	238
400			0.00194213	223	0.00229394	189	0.00227318	202	0.00235305	204
401			0.00191198	229	0.00226017	192	0.00230791	195	0.00226593	218
402			0.00174286	265	0.00183831	274	0.00185373	277	0.00199787	276
403			0.00171976	273	0.00210137	223	0.00209787	239	0.00235797	202
404			0.00208948	194	0.0021097	220	0.00220926	218	0.00225859	219
405			0.00211126	191	0.00220489	204	0.00228387	199	0.0023381	207
406			0.00179789	255	0.00204126	240	0.00219389	223	0.00241066	195
407			0.00172919	270	0.00187466	267	0.00180883	280	0.00196205	279
408			0.00201491	208	0.00216717	209	0.00221017	217	0.00213462	256
409			0.00205017	203	0.00208597	225	0.00224306	209	0.00224598	222
410			0.00188579	232	0.00199574	249	0.00202579	254	0.00216617	241
411			0.00167432	281	0.00185914	271	0.00195073	264	0.00211633	259
412			0.00196933	215	0.00210802	222	0.00213752	231	0.00219402	234
413			0.00200623	209	0.00215777	212	0.00227376	201	0.00237875	199
414			0.00170427	277	0.00199551	250	0.00207455	242	0.00221896	227
415			0.00161079	292	0.00189324	261	0.0019374	268	0.00202134	273
416			0.00185972	240	0.00204661	238	0.00215002	228	0.00213276	257
417			0.0020915	193	0.00219894	206	0.00233608	189	0.00236251	201
418			0.00177442	260	0.00192941	257	0.00204229	246	0.00220299	231
419			0.00169399	279	0.00184284	272	0.0018989	271	0.00203557	270
420			0.00181822	249	0.00216099	210	0.00213362	233	0.00215805	247
421			0.00193971	224	0.00215096	213	0.00214121	229	0.00237453	200
422			0.0018153	251	0.00190208	260	0.00198017	259	0.00214999	251
423			0.00177601	259	0.00195661	254	0.00205778	245	0.00213568	254
424			0.00184139	247	0.0021802	207	0.00219796	222	0.00216395	243
425			0.00196386	216	0.00221378	202	0.00220391	221	0.00222637	226
426			0.00165493	288	0.00188966	263	0.00194876	265	0.00209347	261
427			0.0016642	284	0.00184083	273	0.00196081	262	0.00213816	252
428			0.00193227	226	0.00213475	215	0.00226194	203	0.00225735	220
429			0.00185314	244	0.00222486	201	0.00222163	214	0.0022706	215
430			0.00170317	278	0.00186872	268	0.00203854	248	0.00215472	248
431			0.00178392	257	0.00178746	280	0.00189379	272	0.00196129	280
432			0.00198295	212	0.00209512	224	0.00228764	198	0.00218964	236
433			0.00201518	207	0.00225588	193	0.00232489	191	0.00244493	191
434			0.00171684	274	0.00176443	283	0.00192969	270	0.00195714	281
435			0.00154623	296	0.00181871	276	0.00189206	273	0.00202461	272
436			0.00194524	222	0.00208133	228	0.00207213	243	0.00221024	228
437			0.00195414	219	0.00215048	214	0.00224008	211	0.00234011	206
438			0.0017468	263	0.00194031	255	0.00209823	238	0.00216054	244
439			0.00167907	280	0.00196658	252	0.00196819	261	0.0021975	232
440			0.0019593	218	0.00201203	247	0.00211145	237	0.00216047	245
